# Supplementary material for: Quantitative Proteomics Reveals Dynamic Interactions of the Minichromosome Maintenance Complex (MCM) in the Cellular Response to Etoposide Induced DNA Damage
Source: Mol Cell Proteomics. 2015 May 11;14(7):2002–13. doi: 10.1074/mcp.M115.048991 (PMC4587322; doi:10.1074/mcp.M115.048991)
Supplement: Supplemental Data [file supp_M115.048991_mcp.M115.048991-2.xlsx]

## Sheet: Suppl Table 1a
Protein IDs	Peptide Counts (all)	Protein Names	Gene Names		Ratio M/L MT	Ratio M/L Eto	Diff	Protein Descriptions	Uniprot	Uniprot Name	ENSEMBL	VEGA	REFSEQ	Pfam	Pfam Names	Pfam Descriptions	GOCC	GOCC Names	GOMF	GOMF Names	GOBP	GOBP Names	KEGG	KEGG Pathways	KEGG Pathway Names	KEGG Ortholog	Peptides (seq)	Peptides (seq/mod)	Peptides (seq/mod/labels)	Razor Peptides (seq)	Razor Peptides (seq/mod)	Razor Peptides (seq/mod/labels)	Unique Peptides (seq)	Unique Peptides (seq/mod)	Unique Peptides (seq/mod/labels)	Peptides (seq) Eto	Peptides (seq) MT	Razor Peptides (seq) Eto	Razor Peptides (seq) MT	Unique Peptides (seq) Eto	Unique Peptides (seq) MT	Sequence Coverage [%]	Unique + Razor Sequence Coverage [%]	Unique Sequence Coverage [%]	Mol. Weight [kDa]	Sequence Length	Slice Average	Slice 1	Slice 2
IPI00218019.1;IPI00019906.1;IPI00394877.1;IPI00394876.1;IPI00908477.1	6;6;5;5;2	Basigin;Leukocyte activation antigen M6;Collagenase stimulatory factor;Extracellular matrix metalloproteinase inducer;5F7;Tumor cell-derived collagenase stimulatory factor;OK blood group antigen;Basigin (Ok blood group), isoform CRA_f;Putative uncharacterized protein BSG;Basigin (Ok blood group), isoform CRA_b	BSG;UNQ6505/PRO21383;hCG_20562		0.00360224	0.658097	182.691	Isoform 1 of Basigin;Isoform 2 of Basigin;basigin isoform 4;Putative uncharacterized protein BSG	P35613-1;P35613;B4DNE1;P35613-2;B4DY23;Q54A51;A6NJW1;A8MZ77	BASI_HUMAN;A6NJW1_HUMAN;A8MZ77_HUMAN	ENSG00000172270	OTTHUMP00000076160;OTTHUMP00000076161	NP_001719;NP_940991;NP_940993	PF00047	ig	Immunoglobulin domain	GO:0000139;GO:0005886;GO:0016020;GO:0016021;GO:0016023;GO:0031090;GO:0031224;GO:0031410;GO:0031982;GO:0031988;GO:0042470;GO:0043226;GO:0043227;GO:0043229;GO:0043231;GO:0044422;GO:0044424;GO:0044425;GO:0044431;GO:0044444;GO:0044446;GO:0044464;GO:0048770	Golgi membrane;plasma membrane;membrane;integral to membrane;cytoplasmic membrane-bounded vesicle;organelle membrane;intrinsic to membrane;cytoplasmic vesicle;vesicle;membrane-bounded vesicle;melanosome;organelle;membrane-bounded organelle;intracellular organelle;intracellular membrane-bounded organelle;organelle part;intracellular part;membrane part;Golgi apparatus part;cytoplasmic part;intracel…	GO:0005488;GO:0005515;GO:0005529;GO:0005537;GO:0030246;GO:0048029	binding;protein binding;sugar binding;mannose binding;carbohydrate binding;monosaccharide binding	GO:0007154;GO:0007165;GO:0007166;GO:0009987;GO:0050789;GO:0050794;GO:0065007	cell communication;signal transduction;cell surface receptor linked signal transduction;cellular process;regulation of biological process;regulation of cellular process;biological regulation	hsa:682			K06535	6	6	10	6	6	10	6	6	10	6	4	6	4	6	4	22.1	22.1	22.1	42.2	385	14.5
IPI00302238.3	12	Protein AATF;Apoptosis-antagonizing transcription factor;Rb-binding protein Che-1	AATF;CHE1;DED;HSPC277		-0.0276161	-1.92758	69.799	Protein AATF	Q9NY61;B3KQ26	AATF_HUMAN	ENSG00000108270	OTTHUMP00000180713	NP_036270	PF08164	TRAUB	TRAUB (NUC102) domain	GO:0005730;GO:0005813;GO:0005815;GO:0005912;GO:0005924;GO:0005925;GO:0030054;GO:0030055;GO:0043226;GO:0043228;GO:0043229;GO:0043232;GO:0044422;GO:0044424;GO:0044425;GO:0044428;GO:0044430;GO:0044444;GO:0044446;GO:0044459;GO:0044464;GO:0070161	nucleolus;centrosome;microtubule organizing center;adherens junction;cell-substrate adherens junction;focal adhesion;cell junction;cell-substrate junction;organelle;non-membrane-bounded organelle;intracellular organelle;intracellular non-membrane-bounded organelle;organelle part;intracellular part;membrane part;nuclear part;cytoskeletal part;cytoplasmic part;intracellular organelle part;plasma me…	GO:0003676;GO:0003677;GO:0003700;GO:0005488;GO:0005515;GO:0030528	nucleic acid binding;DNA binding;transcription factor activity;binding;protein binding;transcription regulator activity	GO:0006916;GO:0010941;GO:0042981;GO:0043066;GO:0043067;GO:0043069;GO:0048519;GO:0048523;GO:0050789;GO:0050793;GO:0050794;GO:0051093;GO:0060548;GO:0065007	anti-apoptosis;regulation of cell death;regulation of apoptosis;negative regulation of apoptosis;regulation of programmed cell death;negative regulation of programmed cell death;negative regulation of biological process;negative regulation of cellular process;regulation of biological process;regulation of developmental process;regulation of cellular process;negative regulation of developmental pr…	hsa:26574				12	13	13	12	13	13	12	13	13	1	12	1	12	1	12	32.5	32.5	32.5	63.132	560	19.4
IPI00644431.2;IPI00166874.3;IPI00062206.1;IPI00892920.1	13;8;7;7	ATP-dependent RNA helicase DDX39;DEAD box protein 39;Nuclear RNA helicase URH49;DDX39 protein;DEAD (Asp-Glu-Ala-Asp) box polypeptide 39, isoform CRA_c;DEAD (Asp-Glu-Ala-Asp) box polypeptide 39 transcript variant	DDX39;hCG_1776331		0.0174944	0.740798	42.3449	cDNA FLJ55484, highly similar to ATP-dependent RNA helicase DDX39;DEAD (Asp-Glu-Ala-Asp) box polypeptide 39, isoform CRA_c;DEAD (Asp-Glu-Ala-Asp) box polypeptide 39, isoform CRA_b;DEAD (Asp-Glu-Ala-Asp) box polypeptide 39 transcript variant	O00148;B4DX78;Q69YT6;Q8N5M0;Q96FT2;B1Q2N1	DDX39_HUMAN;Q8N5M0_HUMAN;B1Q2N1_HUMAN	ENSG00000123136	OTTHUMP00000076344;OTTHUMP00000076345;OTTHUMP00000076346	NP_005795	PF00270;PF00271	DEAD;Helicase_C	DEAD/DEAH box helicase;Helicase conserved C-terminal domain	GO:0005634;GO:0043226;GO:0043227;GO:0043229;GO:0043231;GO:0044424;GO:0044464	nucleus;organelle;membrane-bounded organelle;intracellular organelle;intracellular membrane-bounded organelle;intracellular part;cell part	GO:0000166;GO:0001882;GO:0001883;GO:0003676;GO:0003824;GO:0004386;GO:0005488;GO:0005515;GO:0005524;GO:0008026;GO:0016462;GO:0016787;GO:0016817;GO:0016818;GO:0016887;GO:0017076;GO:0017111;GO:0030554;GO:0032553;GO:0032555;GO:0032559;GO:0042623;GO:0070035	nucleotide binding;nucleoside binding;purine nucleoside binding;nucleic acid binding;catalytic activity;helicase activity;binding;protein binding;ATP binding;ATP-dependent helicase activity;pyrophosphatase activity;hydrolase activity;hydrolase activity, acting on acid anhydrides;hydrolase activity, acting on acid anhydrides, in phosphorus-containing anhydrides;ATPase activity;purine nucleotide bi…	GO:0000375;GO:0000377;GO:0000398;GO:0006139;GO:0006396;GO:0006397;GO:0006405;GO:0006406;GO:0006810;GO:0006913;GO:0008152;GO:0008380;GO:0009987;GO:0015931;GO:0016070;GO:0016071;GO:0034960;GO:0043170;GO:0043283;GO:0044237;GO:0044238;GO:0044260;GO:0046907;GO:0050657;GO:0050658;GO:0051028;GO:0051168;GO:0051169;GO:0051234;GO:0051236;GO:0051649	RNA splicing, via transesterification reactions;RNA splicing, via transesterification reactions with bulged adenosine as nucleophile;nuclear mRNA splicing, via spliceosome;nucleobase, nucleoside, nucleotide and nucleic acid metabolic process;RNA processing;mRNA processing;RNA export from nucleus;mRNA export from nucleus;transport;nucleocytoplasmic transport;metabolic process;RNA splicing;cellular…	hsa:10212				13	13	27	3	3	5	3	3	5	11	10	3	1	3	1	26	6.8	6.8	53.696	470	14.5
IPI00410110.3;IPI00789290.1;IPI00797226.1;IPI00888071.1;IPI00867688.2	2;2;2;2;1	Probable ATP-dependent RNA helicase DHX40;DEAH box protein 40;Protein PAD	DHX40;DDX40;ARG147		0.0354832	1.14274	32.2051	Isoform 1 of Probable ATP-dependent RNA helicase DHX40;Isoform 2 of Probable ATP-dependent RNA helicase DHX40;Isoform 3 of Probable ATP-dependent RNA helicase DHX40;similar to DEAH (Asp-Glu-Ala-His) box polypeptide 40;Similar to DEAH (Asp-Glu-Ala-His) box	Q8IX18-1;Q8IX18;B3KRC7;B3KTJ5;B4DR88;Q8IX18-2;Q8IX18-3	DHX40_HUMAN	ENSG00000108406	OTTHUMP00000181742	NP_078888;XP_001717122	PF07717;PF04408;PF00271	DUF1605;HA2;Helicase_C	Domain of unknown function (DUF1605);Helicase associated domain (HA2);Helicase conserved C-terminal domain			GO:0000166;GO:0001882;GO:0001883;GO:0003676;GO:0003824;GO:0004386;GO:0005488;GO:0005524;GO:0008026;GO:0016462;GO:0016787;GO:0016817;GO:0016818;GO:0016887;GO:0017076;GO:0017111;GO:0030554;GO:0032553;GO:0032555;GO:0032559;GO:0042623;GO:0070035	nucleotide binding;nucleoside binding;purine nucleoside binding;nucleic acid binding;catalytic activity;helicase activity;binding;ATP binding;ATP-dependent helicase activity;pyrophosphatase activity;hydrolase activity;hydrolase activity, acting on acid anhydrides;hydrolase activity, acting on acid anhydrides, in phosphorus-containing anhydrides;ATPase activity;purine nucleotide binding;nucleoside…			hsa:79665				2	2	3	2	2	3	2	2	3	2	1	2	1	2	1	3.1	3.1	3.1	88.559	779	21.6
IPI00215948.4;IPI00473136.3;IPI00514038.1;IPI00645669.1	22;21;3;1	Catenin alpha-1;Cadherin-associated protein;Alpha E-catenin;NY-REN-13 antigen	CTNNA1		0.0315364	0.97944	31.0575	Isoform 1 of Catenin alpha-1;Isoform 2 of Catenin alpha-1	P35221-1;P35221;B3KSR8;B4DKT9;B4DU00;B4E2G8;Q8N1C0;P35221-2	CTNA1_HUMAN	ENSG00000044115		NP_001894	PF01044	Vinculin	Vinculin family	GO:0005737;GO:0005856;GO:0005912;GO:0015629;GO:0030054;GO:0043226;GO:0043228;GO:0043229;GO:0043232;GO:0044424;GO:0044425;GO:0044459;GO:0044464;GO:0070161	cytoplasm;cytoskeleton;adherens junction;actin cytoskeleton;cell junction;organelle;non-membrane-bounded organelle;intracellular organelle;intracellular non-membrane-bounded organelle;intracellular part;membrane part;plasma membrane part;cell part;anchoring junction	GO:0005198;GO:0005488;GO:0005515;GO:0008092;GO:0017166;GO:0045296;GO:0050839	structural molecule activity;binding;protein binding;cytoskeletal protein binding;vinculin binding;cadherin binding;cell adhesion molecule binding	GO:0007043;GO:0007155;GO:0009987;GO:0010926;GO:0016043;GO:0022607;GO:0022610;GO:0034329;GO:0034330;GO:0043297;GO:0045216	cell-cell junction assembly;cell adhesion;cellular process;anatomical structure formation;cellular component organization;cellular component assembly;biological adhesion;cell junction assembly;cell junction organization;apical junction assembly;cell-cell junction organization	hsa:1495	ko04520;ko04530;ko04670;ko05200;ko05213	Adherens junction;Tight junction;Leukocyte transendothelial migration;Pathways in cancer;Endometrial cancer	K05691	22	25	33	22	25	33	16	18	24	16	12	16	12	12	9	35.7	35.7	28.6	100.07	906	21.2
IPI00219871.5	3	U6 snRNA-associated Sm-like protein LSm8	LSM8		0.0611541	1.38433	22.6367	U6 snRNA-associated Sm-like protein LSm8	O95777;A4D0W0;Q86XF3	LSM8_HUMAN	ENSG00000128534	OTTHUMP00000024532	NP_057284	PF01423	LSM	LSM domain	GO:0005634;GO:0030529;GO:0032991;GO:0043226;GO:0043227;GO:0043229;GO:0043231;GO:0044424;GO:0044464	nucleus;ribonucleoprotein complex;macromolecular complex;organelle;membrane-bounded organelle;intracellular organelle;intracellular membrane-bounded organelle;intracellular part;cell part	GO:0003676;GO:0003723;GO:0005488;GO:0005515;GO:0017069;GO:0017070	nucleic acid binding;RNA binding;binding;protein binding;snRNA binding;U6 snRNA binding	GO:0000375;GO:0000377;GO:0000398;GO:0006139;GO:0006396;GO:0006397;GO:0008152;GO:0008380;GO:0009987;GO:0016070;GO:0016071;GO:0034960;GO:0043170;GO:0043283;GO:0044237;GO:0044238;GO:0044260	RNA splicing, via transesterification reactions;RNA splicing, via transesterification reactions with bulged adenosine as nucleophile;nuclear mRNA splicing, via spliceosome;nucleobase, nucleoside, nucleotide and nucleic acid metabolic process;RNA processing;mRNA processing;metabolic process;RNA splicing;cellular process;RNA metabolic process;mRNA metabolic process;cellular biopolymer metabolic pro…	hsa:51691				3	3	5	3	3	5	3	3	5	3	2	3	2	3	2	37.5	37.5	37.5	10.403	96	1.62	9	11
IPI00031661.1	15	Nucleolar complex protein 4 homolog;NOC4-like protein;Nucleolar complex-associated protein 4-like protein	NOC4L		-0.0432147	-0.789636	18.2724	Nucleolar complex protein 4 homolog	Q9BVI4	NOC4L_HUMAN	ENSG00000184967	OTTHUMP00000169925	NP_076983	PF03914	CBF	CBF/Mak21 family	GO:0005730;GO:0005732;GO:0016020;GO:0016021;GO:0030529;GO:0031090;GO:0031224;GO:0031965;GO:0032991;GO:0043226;GO:0043228;GO:0043229;GO:0043232;GO:0044422;GO:0044424;GO:0044425;GO:0044428;GO:0044446;GO:0044464	nucleolus;small nucleolar ribonucleoprotein complex;membrane;integral to membrane;ribonucleoprotein complex;organelle membrane;intrinsic to membrane;nuclear membrane;macromolecular complex;organelle;non-membrane-bounded organelle;intracellular organelle;intracellular non-membrane-bounded organelle;organelle part;intracellular part;membrane part;nuclear part;intracellular organelle part;cell part	GO:0005488;GO:0005515	binding;protein binding			hsa:79050				15	17	17	15	17	17	15	17	17	8	12	8	12	8	12	30.6	30.6	30.6	58.467	516	15.8
IPI00854642.1;IPI00303063.9;IPI00854687.2	5;5;2	Sister chromatid cohesion protein PDS5 homolog A;Sister chromatid cohesion protein 112;Cell proliferation-inducing gene 54 protein	PDS5A;KIAA0648;PDS5;PIG54		0.129085	2.24333	17.3787	Isoform 1 of Sister chromatid cohesion protein PDS5 homolog A;Isoform 2 of Sister chromatid cohesion protein PDS5 homolog A	Q29RF7-1;Q29RF7;Q29RF7-2;Q96DB6	PDS5A_HUMAN	ENSG00000121892		NP_001093869;NP_056015	PF02985	HEAT	HEAT repeat	GO:0005634;GO:0043226;GO:0043227;GO:0043229;GO:0043231;GO:0044424;GO:0044464	nucleus;organelle;membrane-bounded organelle;intracellular organelle;intracellular membrane-bounded organelle;intracellular part;cell part	GO:0005488;GO:0005515;GO:0042802	binding;protein binding;identical protein binding	GO:0000280;GO:0006996;GO:0007067;GO:0009987;GO:0016043;GO:0022402;GO:0022403;GO:0048285;GO:0051301	nuclear division;organelle organization;mitosis;cellular process;cellular component organization;cell cycle process;cell cycle phase;organelle fission;cell division	hsa:23244			K11267	5	5	7	5	5	7	4	4	5	1	5	1	5	1	4	5.4	5.4	4.5	150.83	1337	24.5
IPI00003881.5	11	Heterogeneous nuclear ribonucleoprotein F;Nucleolin-like protein mcs94-1;Heterogeneous nuclear ribonucleoprotein F, N-terminally processed	HNRNPF;HNRPF		0.0903115	1.55302	17.1962	Heterogeneous nuclear ribonucleoprotein F	P52597;B3KM84;B4DKS8;Q8NI96	HNRPF_HUMAN	ENSG00000169813	OTTHUMP00000019482;OTTHUMP00000043413;OTTHUMP00000043414	NP_001091674;NP_001091675;NP_001091676;NP_001091677;NP_001091678;NP_004957	PF00076;PF08080	RRM_1;zf-RNPHF	RNA recognition motif. (a.k.a. RRM, RBD, or RNP domain);RNPHF zinc finger	GO:0005654;GO:0005681;GO:0030529;GO:0030530;GO:0032991;GO:0044422;GO:0044424;GO:0044428;GO:0044446;GO:0044464	nucleoplasm;spliceosome;ribonucleoprotein complex;heterogeneous nuclear ribonucleoprotein complex;macromolecular complex;organelle part;intracellular part;nuclear part;intracellular organelle part;cell part	GO:0000166;GO:0003676;GO:0003723;GO:0005488;GO:0005515	nucleotide binding;nucleic acid binding;RNA binding;binding;protein binding	GO:0000375;GO:0000377;GO:0000398;GO:0006139;GO:0006396;GO:0006397;GO:0008152;GO:0008380;GO:0009987;GO:0010468;GO:0016070;GO:0016071;GO:0019219;GO:0019222;GO:0031323;GO:0034960;GO:0043170;GO:0043283;GO:0043484;GO:0044237;GO:0044238;GO:0044260;GO:0050789;GO:0050794;GO:0051252;GO:0060255;GO:0065007;GO:0080090	RNA splicing, via transesterification reactions;RNA splicing, via transesterification reactions with bulged adenosine as nucleophile;nuclear mRNA splicing, via spliceosome;nucleobase, nucleoside, nucleotide and nucleic acid metabolic process;RNA processing;mRNA processing;metabolic process;RNA splicing;cellular process;regulation of gene expression;RNA metabolic process;mRNA metabolic process;reg…	hsa:3185				11	14	23	9	12	19	9	12	19	6	11	4	9	4	9	40.2	33.7	33.7	45.671	415	14.3
IPI00219825.2;IPI00744835.1;IPI00873020.1;IPI00873201.1;IPI00012503.1	2;2;2;2;2	Prosaposin;Proactivator polypeptide;Saposin-A;Protein A;Saposin-B-Val;Saposin-B;Sphingolipid activator protein 1;Cerebroside sulfate activator;Dispersin;Sulfatide/GM1 activator;Saposin-C;Co-beta-glucosidase;A1 activator;Glucosylceramidase activator;Sphingolipid activator protein 2;Saposin-D;Protein C;Component C;Prosaposin variant	PSAP;RP11-472K8.1-002;GLBA;SAP1		-0.232532	-3.3023	14.2015	Prosaposin;Isoform Sap-mu-9 of Proactivator polypeptide;Prosaposin variant;Isoform Sap-mu-6 of Proactivator polypeptide;Isoform Sap-mu-0 of Proactivator polypeptide	B1AVU8;P07602-3;P07602;B4DEK5;B4DRB7;O75905;Q59EN5;P07602-2;Q53FJ5;P07602-1;Q53Y86	B1AVU8_HUMAN;SAP_HUMAN;Q59EN5_HUMAN	ENSG00000197746	OTTHUMP00000019777;OTTHUMP00000019776	NP_001035930;NP_001035931;NP_002769	PF02199;PF05184;PF03489	SapA;SapB_1;SapB_2	Saposin A-type domain;Saposin-like type B, region 1;Saposin-like type B, region 2	GO:0000323;GO:0005764;GO:0005773;GO:0005794;GO:0043226;GO:0043227;GO:0043229;GO:0043231;GO:0044424;GO:0044444;GO:0044464;GO:0005615;GO:0016021;GO:0031224;GO:0044421;GO:0044425	lytic vacuole;lysosome;vacuole;Golgi apparatus;organelle;membrane-bounded organelle;intracellular organelle;intracellular membrane-bounded organelle;intracellular part;cytoplasmic part;cell part;extracellular space;integral to membrane;intrinsic to membrane;extracellular region part;membrane part	GO:0005488;GO:0008047;GO:0008289;GO:0030234	binding;enzyme activator activity;lipid binding;enzyme regulator activity	GO:0006629;GO:0006643;GO:0006665;GO:0008152;GO:0009987;GO:0044237;GO:0044238;GO:0044255;GO:0006664;GO:0006687;GO:0006810;GO:0006869;GO:0006996;GO:0007033;GO:0007040;GO:0016043;GO:0051234	lipid metabolic process;membrane lipid metabolic process;sphingolipid metabolic process;metabolic process;cellular process;cellular metabolic process;primary metabolic process;cellular lipid metabolic process;glycolipid metabolic process;glycosphingolipid metabolic process;transport;lipid transport;organelle organization;vacuole organization;lysosome organization;cellular component organization;e…	hsa:5660	ko04142		K12382	2	2	3	2	2	3	2	2	3	1	1	1	1	1	1	5.4	5.4	5.4	61.692	559	20.2		1
IPI00396435.3;IPI00641898.1;IPI00552073.1;IPI00297178.6;IPI00894081.1	24;5;1;1;1	Putative pre-mRNA-splicing factor ATP-dependent RNA helicase DHX15;DEAH box protein 15;ATP-dependent RNA helicase #46	DHX15;DBP1;DDX15		0.0588014	0.783666	13.3273	Putative pre-mRNA-splicing factor ATP-dependent RNA helicase DHX15	O43143;B4E0S6	DHX15_HUMAN	ENSG00000109606		NP_001349	PF07717;PF04408;PF00271	DUF1605;HA2;Helicase_C	Domain of unknown function (DUF1605);Helicase associated domain (HA2);Helicase conserved C-terminal domain	GO:0005681;GO:0005689;GO:0030529;GO:0032991;GO:0044422;GO:0044424;GO:0044428;GO:0044446;GO:0044464	spliceosome;U12-dependent spliceosome;ribonucleoprotein complex;macromolecular complex;organelle part;intracellular part;nuclear part;intracellular organelle part;cell part	GO:0000166;GO:0001882;GO:0001883;GO:0003676;GO:0003724;GO:0003824;GO:0004386;GO:0005488;GO:0005524;GO:0008026;GO:0016462;GO:0016787;GO:0016817;GO:0016818;GO:0016887;GO:0017076;GO:0017111;GO:0030554;GO:0032553;GO:0032555;GO:0032559;GO:0042623;GO:0070035	nucleotide binding;nucleoside binding;purine nucleoside binding;nucleic acid binding;RNA helicase activity;catalytic activity;helicase activity;binding;ATP binding;ATP-dependent helicase activity;pyrophosphatase activity;hydrolase activity;hydrolase activity, acting on acid anhydrides;hydrolase activity, acting on acid anhydrides, in phosphorus-containing anhydrides;ATPase activity;purine nucleot…	GO:0006139;GO:0006396;GO:0006397;GO:0008152;GO:0008380;GO:0009987;GO:0016070;GO:0016071;GO:0034960;GO:0043170;GO:0043283;GO:0044237;GO:0044238;GO:0044260	nucleobase, nucleoside, nucleotide and nucleic acid metabolic process;RNA processing;mRNA processing;metabolic process;RNA splicing;cellular process;RNA metabolic process;mRNA metabolic process;cellular biopolymer metabolic process;macromolecule metabolic process;biopolymer metabolic process;cellular metabolic process;primary metabolic process;cellular macromolecule metabolic process	hsa:1665				24	27	40	24	27	40	23	25	38	13	20	13	20	13	19	32.5	32.5	31.3	90.932	795	19
IPI00026268.3;IPI00642117.4;IPI00639998.1;IPI00640462.1;IPI00640949.1	9;8;6;6;5	Guanine nucleotide-binding protein G(I)/G(S)/G(T) subunit beta-1;Transducin beta chain 1;cDNA FLJ16663 fis, clone THYMU2005759, highly similar to Guanine nucleotide-binding proteinG(I)/G(S)/G(T) subunit beta 1;Guanine nucleotide binding protein (G protein), beta polypeptide 1	GNB1;RP1-283E3.7-004;RP1-283E3.7-007;RP1-283E3.7-006;RP1-283E3.7-005		0.0607392	0.733701	12.0795	Guanine nucleotide-binding protein G(I)/G(S)/G(T) subunit beta-1;cDNA FLJ16663 fis, clone THYMU2005759, highly similar to Guanine nucleotide-binding proteinG(I)/G(S)/G(T) subunit beta 1;Guanine nucleotide binding protein (G protein), beta polypeptide 1;Gua	P62873;B2R6K4;Q1RMY8;B3KVK2;Q5QPT1;Q71UM6;Q71UM7;B1AKQ9;B1AKQ8;B1AKQ7	GBB1_HUMAN;B3KVK2_HUMAN;B1AKQ9_HUMAN;B1AKQ8_HUMAN;B1AKQ7_HUMAN	ENSG00000078369	OTTHUMP00000001107;OTTHUMP00000001108;OTTHUMP00000039046;OTTHUMP00000039045;OTTHUMP00000039044	NP_002065	PF00400	WD40	WD domain, G-beta repeat	GO:0001750;GO:0005834;GO:0005929;GO:0019897;GO:0019898;GO:0031513;GO:0032991;GO:0042995;GO:0043234;GO:0044425;GO:0044459;GO:0044464	photoreceptor outer segment;heterotrimeric G-protein complex;cilium;extrinsic to plasma membrane;extrinsic to membrane;nonmotile primary cilium;macromolecular complex;cell projection;protein complex;membrane part;plasma membrane part;cell part	GO:0003824;GO:0003924;GO:0004871;GO:0016462;GO:0016787;GO:0016817;GO:0016818;GO:0017111;GO:0060089;GO:0001664;GO:0005102;GO:0005488;GO:0005515;GO:0031701;GO:0031702	catalytic activity;GTPase activity;signal transducer activity;pyrophosphatase activity;hydrolase activity;hydrolase activity, acting on acid anhydrides;hydrolase activity, acting on acid anhydrides, in phosphorus-containing anhydrides;nucleoside-triphosphatase activity;molecular transducer activity;G-protein-coupled receptor binding;receptor binding;binding;protein binding;angiotensin receptor bi…	GO:0007154;GO:0007165;GO:0007166;GO:0007186;GO:0007213;GO:0007242;GO:0007264;GO:0007265;GO:0009719;GO:0009725;GO:0009755;GO:0009987;GO:0032870;GO:0042221;GO:0050789;GO:0050794;GO:0050896;GO:0051716;GO:0065007;GO:0003008;GO:0006873;GO:0006874;GO:0006875;GO:0007200;GO:0007202;GO:0007204;GO:0007600;GO:0007606;GO:0008283;GO:0010517;GO:0010518;GO:0010863;GO:0019725;GO:0019932;GO:0030003;GO:0030005;GO:…	cell communication;signal transduction;cell surface receptor linked signal transduction;G-protein coupled receptor protein signaling pathway;muscarinic acetylcholine receptor signaling pathway;intracellular signaling cascade;small GTPase mediated signal transduction;Ras protein signal transduction;response to endogenous stimulus;response to hormone stimulus;hormone-mediated signaling;cellular pro…	hsa:2782	ko04062;ko04742	Chemokine signaling pathway;Taste transduction	K04536	9	9	14	9	9	14	5	5	8	3	9	3	9	1	5	29.4	29.4	18.2	37.377	340	9.83
IPI00745296.1;IPI00021267.1;IPI00008315.4;IPI00334334.1;IPI00748333.1;IPI00219244.1;IPI00219245.2;IPI00903258.1;IPI00783604.2;IPI00021275.4;IPI00016645.3;IPI00289329.2;IPI00607655.4;IPI00252979.7;IPI00008318.1;IPI00219421.3;IPI00644408.1;IPI00884127.2;IPI00737817.2;IPI00789482.1	11;11;2;2;2;2;2;2;1;1;1;1;1;1;1;1;1;1;1;1	cDNA FLJ51229, highly similar to Ephrin type-A receptor 2 (EC 2.7.10.1);Ephrin type-A receptor 2;Tyrosine-protein kinase receptor ECK;Epithelial cell kinase	EPHA2;ECK		0.1125	1.11882	9.94511	ephrin receptor EphA2;Ephrin type-A receptor 2	B4DL04;B5A968;Q8IZL0;Q8N3Z2;Q96HF4;P29317	B4DL04_HUMAN;EPHA2_HUMAN	ENSG00000142627	OTTHUMP00000011117	NP_004422	PF00041;PF07714;PF00536;PF01404	fn3;Pkinase_Tyr;SAM_1;Ephrin_lbd	Fibronectin type III domain;Protein tyrosine kinase;SAM domain (Sterile alpha motif);Ephrin receptor ligand binding domain	GO:0016021;GO:0031224;GO:0044425;GO:0044464;GO:0005887;GO:0031226;GO:0044459	integral to membrane;intrinsic to membrane;membrane part;cell part;integral to plasma membrane;intrinsic to plasma membrane;plasma membrane part	GO:0000166;GO:0001882;GO:0001883;GO:0003824;GO:0004672;GO:0004713;GO:0004871;GO:0004872;GO:0005488;GO:0005524;GO:0016301;GO:0016740;GO:0016772;GO:0016773;GO:0017076;GO:0030554;GO:0032553;GO:0032555;GO:0032559;GO:0060089;GO:0004714;GO:0004888;GO:0005003;GO:0019199	nucleotide binding;nucleoside binding;purine nucleoside binding;catalytic activity;protein kinase activity;protein tyrosine kinase activity;signal transducer activity;receptor activity;binding;ATP binding;kinase activity;transferase activity;transferase activity, transferring phosphorus-containing groups;phosphotransferase activity, alcohol group as acceptor;purine nucleotide binding;adenyl nucle…	GO:0006464;GO:0006468;GO:0006793;GO:0006796;GO:0007154;GO:0007165;GO:0007166;GO:0007167;GO:0007169;GO:0008152;GO:0009987;GO:0016310;GO:0019538;GO:0030154;GO:0030182;GO:0032502;GO:0034960;GO:0043170;GO:0043283;GO:0043412;GO:0043687;GO:0044237;GO:0044238;GO:0044260;GO:0044267;GO:0048013;GO:0048869;GO:0050789;GO:0050794;GO:0065007	protein modification process;protein amino acid phosphorylation;phosphorus metabolic process;phosphate metabolic process;cell communication;signal transduction;cell surface receptor linked signal transduction;enzyme linked receptor protein signaling pathway;transmembrane receptor protein tyrosine kinase signaling pathway;metabolic process;cellular process;phosphorylation;protein metabolic process…	hsa:1969	ko04360	Axon guidance	K05103	11	11	14	11	11	14	10	10	13	11	3	11	3	10	2	12.6	12.6	11.5	108.27	976	19.9
IPI00789041.2;IPI00002649.2	6;6	Pinin;140 kDa nuclear and cell adhesion-related phosphoprotein;Domain-rich serine protein;Melanoma metastasis clone A protein;Desmosome-associated protein;SR-like protein;Nuclear protein SDK3	PNN;DRS;MEMA		0.193583	1.7871	9.23171	Isoform 1 of Pinin;Isoform 2 of Pinin	Q9H307-1;Q9H307;A8K964;B4DTD4;B4E392;Q15789;Q9H307-2;B4DZX8	PININ_HUMAN	ENSG00000100941	OTTHUMP00000178906	NP_002678	PF04696;PF04697	Pinin_SDK_memA;Pinin_SDK_N	pinin/SDK/memA/ protein conserved region;pinin/SDK conserved region	GO:0005681;GO:0005882;GO:0005911;GO:0016604;GO:0016607;GO:0030054;GO:0030057;GO:0030529;GO:0032991;GO:0044422;GO:0044424;GO:0044425;GO:0044428;GO:0044430;GO:0044446;GO:0044451;GO:0044459;GO:0044464;GO:0070161	spliceosome;intermediate filament;cell-cell junction;nuclear body;nuclear speck;cell junction;desmosome;ribonucleoprotein complex;macromolecular complex;organelle part;intracellular part;membrane part;nuclear part;cytoskeletal part;intracellular organelle part;nucleoplasm part;plasma membrane part;cell part;anchoring junction	GO:0003676;GO:0003677;GO:0005198;GO:0005488;GO:0005515	nucleic acid binding;DNA binding;structural molecule activity;binding;protein binding	GO:0006139;GO:0006350;GO:0006355;GO:0006396;GO:0006397;GO:0007049;GO:0007155;GO:0008152;GO:0008380;GO:0009058;GO:0009059;GO:0009889;GO:0009987;GO:0010468;GO:0010556;GO:0016070;GO:0016071;GO:0019219;GO:0019222;GO:0022610;GO:0031323;GO:0031326;GO:0034645;GO:0034960;GO:0034961;GO:0043170;GO:0043283;GO:0043284;GO:0044237;GO:0044238;GO:0044249;GO:0044260;GO:0045449;GO:0045786;GO:0048519;GO:0048523;GO:…	nucleobase, nucleoside, nucleotide and nucleic acid metabolic process;transcription;regulation of transcription, DNA-dependent;RNA processing;mRNA processing;cell cycle;cell adhesion;metabolic process;RNA splicing;biosynthetic process;macromolecule biosynthetic process;regulation of biosynthetic process;cellular process;regulation of gene expression;regulation of macromolecule biosynthetic proces…	hsa:5411				6	6	6	6	6	6	6	6	6	4	3	4	3	4	3	9.1	9.1	9.1	81.613	717	14.9	1	1
IPI00020128.2	20	U3 small nucleolar RNA-associated protein 6 homolog;Hepatocellular carcinoma-associated antigen 66;Multiple hat domains protein	UTP6;C17orf40;HCA66;MHAT		-0.530656	-4.57165	8.61509	U3 small nucleolar RNA-associated protein 6 homolog	Q9NYH9;B3KQ21;B3KX32;B4DSL9;Q9P1J8	UTP6_HUMAN	ENSG00000108651	OTTHUMP00000163709;OTTHUMP00000181073	NP_060898	PF08640	U3_assoc_6	U3 small nucleolar RNA-associated protein 6	GO:0005730;GO:0043226;GO:0043228;GO:0043229;GO:0043232;GO:0044422;GO:0044424;GO:0044428;GO:0044446;GO:0044464	nucleolus;organelle;non-membrane-bounded organelle;intracellular organelle;intracellular non-membrane-bounded organelle;organelle part;intracellular part;nuclear part;intracellular organelle part;cell part	GO:0005488;GO:0005515	binding;protein binding	GO:0006139;GO:0006364;GO:0006396;GO:0008152;GO:0009987;GO:0016070;GO:0016072;GO:0034470;GO:0034660;GO:0034960;GO:0043170;GO:0043283;GO:0044237;GO:0044238;GO:0044260	nucleobase, nucleoside, nucleotide and nucleic acid metabolic process;rRNA processing;RNA processing;metabolic process;cellular process;RNA metabolic process;rRNA metabolic process;ncRNA processing;ncRNA metabolic process;cellular biopolymer metabolic process;macromolecule metabolic process;biopolymer metabolic process;cellular metabolic process;primary metabolic process;cellular macromolecule me…	hsa:55813				20	21	21	20	21	21	20	21	21	4	19	4	19	4	19	32.3	32.3	32.3	70.193	597	18.2
IPI00182540.5;IPI00182469.3;IPI00419482.3;IPI00219869.1;IPI00219872.1;IPI00219868.1;IPI00848265.1;IPI00219870.1;IPI00219873.1;IPI00219875.1;IPI00845519.1;IPI00219725.1;IPI00219727.1;IPI00219730.1;IPI00219726.1;IPI00219728.1;IPI00219733.1;IPI00219731.1;IPI00219734.1;IPI00219732.1;IPI00219737.1;IPI00219739.1;IPI00845246.1;IPI00219735.1;IPI00219738.1;IPI00219741.1;IPI00219742.1;IPI00219743.1;IPI0021…	9;9;9;9;9;9;9;9;9;9;9;9;9;9;9;9;9;9;9;9;9;9;9;9;9;9;9;9;9;9;9;9;9;9;9	Catenin delta-1;p120 catenin;Cadherin-associated Src substrate;p120(cas);Putative uncharacterized protein DKFZp781O2021	CTNND1;KIAA0384;DKFZp781O2021		0.216486	1.63096	7.53381	Isoform 1ABC of Catenin delta-1;Isoform 1AB of Catenin delta-1;catenin, delta 1 isoform 1B;Isoform 1BC of Catenin delta-1;Isoform 1B of Catenin delta-1;Isoform 1AC of Catenin delta-1;Putative uncharacterized protein DKFZp781O2021;Isoform 1A of Catenin delt	O60716-1;O60716;O60716-2;O60716-4;O60716-6;O60716-3;Q68DU0;O60716-5;O60716-7;O60716-9;O60716-8;O60716-10;O60716-12;O60716-14;O60716-11;O60716-13;O60716-17;O60716-15;O60716-18;O60716-16;O60716-20;O60716-22;O60716-19;O60716-21;Q96FS1;O60716-23;O60716-24;O60716-25;O60716-26;O60716-28;O60716-30;O60716-27;Q7KZJ3;O60716-29;O60716-31;O60716-32	CTND1_HUMAN;Q68DU0_HUMAN	ENSG00000198561		NP_001078927;NP_001078928;NP_001322;NP_001078929;NP_001078930;NP_001078931;NP_001078932;NP_001078933;NP_001078934;NP_001078935;NP_001078936;NP_001078937;NP_001078938	PF00514	Arm	Armadillo/beta-catenin-like repeat	GO:0005634;GO:0005737;GO:0005886;GO:0016020;GO:0043226;GO:0043227;GO:0043229;GO:0043231;GO:0044424;GO:0044464	nucleus;cytoplasm;plasma membrane;membrane;organelle;membrane-bounded organelle;intracellular organelle;intracellular membrane-bounded organelle;intracellular part;cell part	GO:0005488;GO:0005515;GO:0045296;GO:0050839	binding;protein binding;cadherin binding;cell adhesion molecule binding	GO:0006139;GO:0006350;GO:0006355;GO:0007154;GO:0007155;GO:0007165;GO:0007166;GO:0008152;GO:0009058;GO:0009059;GO:0009889;GO:0009987;GO:0010468;GO:0010556;GO:0016055;GO:0016337;GO:0019219;GO:0019222;GO:0022610;GO:0031323;GO:0031326;GO:0034645;GO:0034960;GO:0034961;GO:0043170;GO:0043283;GO:0043284;GO:0044237;GO:0044238;GO:0044249;GO:0044260;GO:0045449;GO:0050789;GO:0050794;GO:0051252;GO:0060255;GO:…	nucleobase, nucleoside, nucleotide and nucleic acid metabolic process;transcription;regulation of transcription, DNA-dependent;cell communication;cell adhesion;signal transduction;cell surface receptor linked signal transduction;metabolic process;biosynthetic process;macromolecule biosynthetic process;regulation of biosynthetic process;cellular process;regulation of gene expression;regulation of …	hsa:1500	ko04520;ko04670	Adherens junction;Leukocyte transendothelial migration	K05690	9	9	10	9	9	10	9	9	10	6	6	6	6	6	6	10.3	10.3	10.3	108.24	969	20.7
IPI00294229.6;IPI00477560.1;IPI00646397.1;IPI00647354.1;IPI00479685.1	16;6;5;5;2	RNA 3'-terminal phosphate cyclase-like protein	RCL1;RNAC;RPC2;RPCL1;RTC2;HSPC338		-0.0880554	-0.624088	7.08744	RNA 3'-terminal phosphate cyclase-like protein	Q9Y2P8	RCL1_HUMAN	ENSG00000120158	OTTHUMP00000021017	NP_005763	PF01137;PF05189	RTC;RTC_insert	RNA 3'-terminal phosphate cyclase;RNA 3'-terminal phosphate cyclase (RTC), insert domain	GO:0005730;GO:0043226;GO:0043228;GO:0043229;GO:0043232;GO:0044422;GO:0044424;GO:0044428;GO:0044446;GO:0044464	nucleolus;organelle;non-membrane-bounded organelle;intracellular organelle;intracellular non-membrane-bounded organelle;organelle part;intracellular part;nuclear part;intracellular organelle part;cell part	GO:0003824;GO:0003963;GO:0009975;GO:0016874;GO:0016886	catalytic activity;RNA-3'-phosphate cyclase activity;cyclase activity;ligase activity;ligase activity, forming phosphoric ester bonds	GO:0009987;GO:0022613;GO:0042254;GO:0044085	cellular process;ribonucleoprotein complex biogenesis;ribosome biogenesis;cellular component biogenesis	hsa:10171			K11108	16	19	21	16	19	21	16	19	21	6	15	6	15	6	15	56.6	56.6	56.6	40.842	373	13.4
IPI00103525.1;IPI00395775.6	15;14	Paraspeckle component 1;Paraspeckle protein 1	PSPC1;PSP1		0.212756	1.29731	6.09763	Isoform 1 of Paraspeckle component 1;Isoform 2 of Paraspeckle component 1	Q8WXF1-1;Q8WXF1;B4DWI8;Q8WXF1-2	PSPC1_HUMAN	ENSG00000121390	OTTHUMP00000018077;OTTHUMP00000018078	NP_001035879	PF08075;PF00076	NOPS;RRM_1	NOPS (NUC059) domain;RNA recognition motif. (a.k.a. RRM, RBD, or RNP domain)	GO:0005730;GO:0005737;GO:0016363;GO:0043226;GO:0043228;GO:0043229;GO:0043232;GO:0044422;GO:0044424;GO:0044428;GO:0044446;GO:0044464	nucleolus;cytoplasm;nuclear matrix;organelle;non-membrane-bounded organelle;intracellular organelle;intracellular non-membrane-bounded organelle;organelle part;intracellular part;nuclear part;intracellular organelle part;cell part	GO:0000166;GO:0003676;GO:0003723;GO:0005488;GO:0005515	nucleotide binding;nucleic acid binding;RNA binding;binding;protein binding	GO:0006139;GO:0006350;GO:0006355;GO:0008152;GO:0009058;GO:0009059;GO:0009889;GO:0009987;GO:0010468;GO:0010556;GO:0019219;GO:0019222;GO:0031323;GO:0031326;GO:0034645;GO:0034960;GO:0034961;GO:0043170;GO:0043283;GO:0043284;GO:0044237;GO:0044238;GO:0044249;GO:0044260;GO:0045449;GO:0050789;GO:0050794;GO:0051252;GO:0060255;GO:0065007;GO:0080090	nucleobase, nucleoside, nucleotide and nucleic acid metabolic process;transcription;regulation of transcription, DNA-dependent;metabolic process;biosynthetic process;macromolecule biosynthetic process;regulation of biosynthetic process;cellular process;regulation of gene expression;regulation of macromolecule biosynthetic process;regulation of nucleobase, nucleoside, nucleotide and nucleic acid m…	hsa:55269				15	16	19	13	14	17	13	14	17	8	12	6	11	6	11	29.3	26.6	26.6	58.743	523	17.7
IPI00787089.1;IPI00178047.5	14;13	Proline-, glutamic acid- and leucine-rich protein 1;Modulator of non-genomic activity of estrogen receptor;Transcription factor HMX3;Putative uncharacterized protein PELP1	PELP1;HMX3;MNAR		0.10165	0.602267	5.9249	Isoform 2 of Proline-, glutamic acid- and leucine-rich protein 1;Putative uncharacterized protein PELP1	Q8IZL8-2;Q8IZL8;A6NDZ9;O15451	PELP1_HUMAN;A6NDZ9_HUMAN	ENSG00000141456			PF08167;PF08166	NUC201;NUC202	NUC201 domain;NUC202 domain	GO:0005634;GO:0005737;GO:0043226;GO:0043227;GO:0043229;GO:0043231;GO:0044424;GO:0044464	nucleus;cytoplasm;organelle;membrane-bounded organelle;intracellular organelle;intracellular membrane-bounded organelle;intracellular part;cell part			GO:0006139;GO:0006350;GO:0008152;GO:0009058;GO:0009059;GO:0009987;GO:0034645;GO:0034960;GO:0034961;GO:0043170;GO:0043283;GO:0043284;GO:0044237;GO:0044238;GO:0044249;GO:0044260	nucleobase, nucleoside, nucleotide and nucleic acid metabolic process;transcription;metabolic process;biosynthetic process;macromolecule biosynthetic process;cellular process;cellular macromolecule biosynthetic process;cellular biopolymer metabolic process;cellular biopolymer biosynthetic process;macromolecule metabolic process;biopolymer metabolic process;biopolymer biosynthetic process;cellular…	hsa:27043				14	14	14	14	14	14	1	1	1	4	14	4	14	1	1	17.2	17.2	2.4	135.49	1275	24.6
IPI00014253.4	19	Ribosome biogenesis regulatory protein homolog	RRS1;KIAA0112;RRR		-0.188151	-1.0948	5.81875	Ribosome biogenesis regulatory protein homolog	Q15050	RRS1_HUMAN	ENSG00000179041	OTTHUMP00000177574	NP_055984	PF04939	RRS1	Ribosome biogenesis regulatory protein (RRS1)	GO:0005730;GO:0043226;GO:0043228;GO:0043229;GO:0043232;GO:0044422;GO:0044424;GO:0044428;GO:0044446;GO:0044464	nucleolus;organelle;non-membrane-bounded organelle;intracellular organelle;intracellular non-membrane-bounded organelle;organelle part;intracellular part;nuclear part;intracellular organelle part;cell part			GO:0009987;GO:0022613;GO:0042254;GO:0044085	cellular process;ribonucleoprotein complex biogenesis;ribosome biogenesis;cellular component biogenesis	hsa:23212				19	20	20	19	20	20	19	20	20	10	14	10	14	10	14	53.7	53.7	53.7	41.193	365	16.1
IPI00002459.4;IPI00221226.7;IPI00442825.1	13;12;6	Putative uncharacterized protein ANXA6;Annexin A6;Annexin-6;Annexin VI;Lipocortin VI;p68;p70;Protein III;Chromobindin-20;67 kDa calelectrin;Calphobindin-II	ANXA6;ANX6		-0.0431553	-0.229721	5.32312	annexin VI isoform 2;Annexin A6	A6NN80;P08133;A8K3Q7	A6NN80_HUMAN;ANXA6_HUMAN	ENSG00000197043		NP_004024;NP_001146	PF00191	Annexin	Annexin	GO:0016324;GO:0032991;GO:0043234;GO:0044424;GO:0044425;GO:0044444;GO:0044459;GO:0044464;GO:0048471;GO:0016023;GO:0031410;GO:0031982;GO:0031988;GO:0042470;GO:0043226;GO:0043227;GO:0043229;GO:0043231;GO:0048770	apical plasma membrane;macromolecular complex;protein complex;intracellular part;membrane part;cytoplasmic part;plasma membrane part;cell part;perinuclear region of cytoplasm;cytoplasmic membrane-bounded vesicle;cytoplasmic vesicle;vesicle;membrane-bounded vesicle;melanosome;organelle;membrane-bounded organelle;intracellular organelle;intracellular membrane-bounded organelle;pigment granule	GO:0005488;GO:0005509;GO:0005543;GO:0005544;GO:0008289;GO:0043167;GO:0043169;GO:0046872;GO:0005515	binding;calcium ion binding;phospholipid binding;calcium-dependent phospholipid binding;lipid binding;ion binding;cation binding;metal ion binding;protein binding	GO:0006810;GO:0006811;GO:0006812;GO:0006816;GO:0006937;GO:0015674;GO:0030001;GO:0044057;GO:0050789;GO:0051234;GO:0051239;GO:0065007	transport;ion transport;cation transport;calcium ion transport;regulation of muscle contraction;di-, tri-valent inorganic cation transport;metal ion transport;regulation of system process;regulation of biological process;establishment of localization;regulation of multicellular organismal process;biological regulation	hsa:309				13	15	26	13	15	26	13	15	26	4	13	4	13	4	13	25.9	25.9	25.9	75.276	667	17.9	1
IPI00032423.2;IPI00394982.1	20;18	Probable ATP-dependent RNA helicase DDX52;DEAD box protein 52;ATP-dependent RNA helicase ROK1-like;Putative uncharacterized protein DDX52	DDX52;ROK1;HUSSY-19		-0.262798	-1.37015	5.21372	Probable ATP-dependent RNA helicase DDX52;ATP-dependent RNA helicase ROK1 isoform b	Q9Y2R4;Q59H21;A8MTP9;B3KM65	DDX52_HUMAN;A8MTP9_HUMAN	ENSG00000141141	OTTHUMP00000164157;OTTHUMP00000183414;OTTHUMP00000183413	NP_008941;NP_689513	PF00270;PF00271	DEAD;Helicase_C	DEAD/DEAH box helicase;Helicase conserved C-terminal domain	GO:0005730;GO:0043226;GO:0043228;GO:0043229;GO:0043232;GO:0044422;GO:0044424;GO:0044428;GO:0044446;GO:0044464	nucleolus;organelle;non-membrane-bounded organelle;intracellular organelle;intracellular non-membrane-bounded organelle;organelle part;intracellular part;nuclear part;intracellular organelle part;cell part	GO:0000166;GO:0001882;GO:0001883;GO:0003676;GO:0003723;GO:0003824;GO:0004386;GO:0005488;GO:0005524;GO:0008026;GO:0016462;GO:0016787;GO:0016817;GO:0016818;GO:0016887;GO:0017076;GO:0017111;GO:0030554;GO:0032553;GO:0032555;GO:0032559;GO:0042623;GO:0070035	nucleotide binding;nucleoside binding;purine nucleoside binding;nucleic acid binding;RNA binding;catalytic activity;helicase activity;binding;ATP binding;ATP-dependent helicase activity;pyrophosphatase activity;hydrolase activity;hydrolase activity, acting on acid anhydrides;hydrolase activity, acting on acid anhydrides, in phosphorus-containing anhydrides;ATPase activity;purine nucleotide bindin…			hsa:11056	ko00790	Folate biosynthesis	K01529	20	22	22	20	22	22	20	22	22	5	19	5	19	5	19	42.6	42.6	42.6	67.465	599	17.9
IPI00156689.3;IPI00909022.1;IPI00184402.2;IPI00789469.1;IPI00797605.1	4;3;2;2;2	Synaptic vesicle membrane protein VAT-1 homolog;cDNA FLJ54106, moderately similar to Synaptic vesicle membrane protein VAT-1 homolog (EC 1.-.-.-);Chromosome 17q21 mRNA clone 694:2.	VAT1		-0.515212	-2.61431	5.07425	Synaptic vesicle membrane protein VAT-1 homolog;cDNA FLJ54106, moderately similar to Synaptic vesicle membrane protein VAT-1 homolog;Chromosome 17q21 mRNA clone 694:2;22 kDa protein;15 kDa protein	Q99536;A8K345;B0AZP7;B3KUF8;B4DPX4;Q16464	VAT1_HUMAN;B4DPX4_HUMAN;Q16464_HUMAN	ENSG00000108828	OTTHUMP00000181389;OTTHUMP00000181391;OTTHUMP00000181390	NP_006364	PF08240;PF00107	ADH_N;ADH_zinc_N	Alcohol dehydrogenase GroES-like domain;Zinc-binding dehydrogenase	GO:0016021;GO:0031224;GO:0044425;GO:0044464;GO:0005634;GO:0043226;GO:0043227;GO:0043229;GO:0043231;GO:0044424	integral to membrane;intrinsic to membrane;membrane part;cell part;nucleus;organelle;membrane-bounded organelle;intracellular organelle;intracellular membrane-bounded organelle;intracellular part	GO:0003824;GO:0005488;GO:0008270;GO:0016491;GO:0043167;GO:0043169;GO:0046872;GO:0046914;GO:0003676;GO:0003677	catalytic activity;binding;zinc ion binding;oxidoreductase activity;ion binding;cation binding;metal ion binding;transition metal ion binding;nucleic acid binding;DNA binding	GO:0008152;GO:0055114;GO:0009987;GO:0016049;GO:0040007	metabolic process;oxidation reduction;cellular process;cell growth;growth	hsa:10493			K00540	4	4	6	4	4	6	4	4	6	2	3	2	3	2	3	14.8	14.8	14.8	41.92	393	13.2
IPI00021048.1;IPI00645867.2;IPI00216269.2;IPI00216268.1;IPI00385318.2;IPI00830037.1;IPI00829909.1;IPI00903320.1;IPI00479416.2	34;34;33;32;26;9;8;3;3	Myoferlin;Fer-1-like protein 3	MYOF;FER1L3;KIAA1207		0.276318	1.32372	4.79055	Isoform 1 of Myoferlin;Isoform 6 of Myoferlin;Isoform 3 of Myoferlin;Isoform 2 of Myoferlin;Isoform 5 of Myoferlin	Q9NZM1-1;Q9NZM1;Q9NZM1-6;B3KQN5;Q9NZM1-3;Q9NZM1-2;Q9NZM1-5	MYOF_HUMAN	ENSG00000138119	OTTHUMP00000020112;OTTHUMP00000020111	NP_038479;NP_579899	PF00168;PF08165;PF08150;PF08151	C2;FerA;FerB;FerI	C2 domain;FerA (NUC095) domain;FerB (NUC096) domain;FerI (NUC094) domain	GO:0005886;GO:0012506;GO:0016020;GO:0016021;GO:0030659;GO:0031090;GO:0031224;GO:0031965;GO:0044422;GO:0044424;GO:0044425;GO:0044428;GO:0044433;GO:0044444;GO:0044446;GO:0044464	plasma membrane;vesicle membrane;membrane;integral to membrane;cytoplasmic vesicle membrane;organelle membrane;intrinsic to membrane;nuclear membrane;organelle part;intracellular part;membrane part;nuclear part;cytoplasmic vesicle part;cytoplasmic part;intracellular organelle part;cell part	GO:0005488;GO:0005515	binding;protein binding	GO:0003008;GO:0003012;GO:0003013;GO:0006936;GO:0008015;GO:0032501	system process;muscle system process;circulatory system process;muscle contraction;blood circulation;multicellular organismal process	hsa:26509				34	34	48	34	34	48	33	33	47	30	16	30	16	29	16	20.3	20.3	19.7	234.71	2061	25.2
IPI00026154.3;IPI00792916.2;IPI00829824.1	11;11;7	Glucosidase 2 subunit beta;Glucosidase II subunit beta;Protein kinase C substrate 60.1 kDa protein heavy chain;80K-H protein;cDNA FLJ78273, highly similar to Homo sapiens protein kinase C substrate 80K-H (PRKCSH), transcript variant 2, mRNA;PRKCSH protein	PRKCSH;G19P1		0.370834	1.59178	4.29242	cDNA FLJ59211, highly similar to Glucosidase 2 subunit beta;protein kinase C substrate 80K-H isoform 2;PRKCSH protein (Fragment)	P14314;B4DJQ5;A8K318;A2VCQ4	GLU2B_HUMAN;A8K318_HUMAN;A2VCQ4_HUMAN	ENSG00000130175	OTTHUMP00000077862;OTTHUMP00000077863	NP_002734;NP_001001329	PF07915	PRKCSH	Glucosidase II beta subunit-like protein	GO:0005783;GO:0043226;GO:0043227;GO:0043229;GO:0043231;GO:0044424;GO:0044444;GO:0044464	endoplasmic reticulum;organelle;membrane-bounded organelle;intracellular organelle;intracellular membrane-bounded organelle;intracellular part;cytoplasmic part;cell part	GO:0005488;GO:0005509;GO:0005515;GO:0043167;GO:0043169;GO:0046872;GO:0003824;GO:0016301;GO:0016740;GO:0016772	binding;calcium ion binding;protein binding;ion binding;cation binding;metal ion binding;catalytic activity;kinase activity;transferase activity;transferase activity, transferring phosphorus-containing groups	GO:0007154;GO:0007165;GO:0007242;GO:0007243;GO:0009987;GO:0050789;GO:0050794;GO:0065007	cell communication;signal transduction;intracellular signaling cascade;protein kinase cascade;cellular process;regulation of biological process;regulation of cellular process;biological regulation	hsa:5589			K08288	11	13	19	11	13	19	11	13	19	8	9	8	9	8	9	22.2	22.2	22.2	60.134	535	17.4
IPI00021812.2;IPI00555610.4;IPI00031605.1	71;45;1	Neuroblast differentiation-associated protein AHNAK;Desmoyokin;Putative uncharacterized protein AHNAK	AHNAK;PM227		0.159887	0.62826	3.92939	Neuroblast differentiation-associated protein AHNAK;Putative uncharacterized protein AHNAK	Q09666;B4DTV0;Q13727;Q6ZQN2;Q8N274;B5MEH8	AHNK_HUMAN;B5MEH8_HUMAN	ENSG00000124942		NP_001611	PF04509;PF00595	CheC;PDZ	CheC-like family;PDZ domain (Also known as DHR or GLGF)	GO:0005634;GO:0043226;GO:0043227;GO:0043229;GO:0043231;GO:0044424;GO:0044464	nucleus;organelle;membrane-bounded organelle;intracellular organelle;intracellular membrane-bounded organelle;intracellular part;cell part	GO:0005488;GO:0005515	binding;protein binding	GO:0007399;GO:0032502;GO:0048731;GO:0048856	nervous system development;developmental process;system development;anatomical structure development	hsa:79026				71	73	107	71	73	107	71	73	107	28	65	28	65	28	65	35.3	35.3	35.3	629.09	5890	27.4
IPI00008708.5;IPI00642046.1	41;39	Ribosomal L1 domain-containing protein 1;Cellular senescence-inhibited gene protein;Protein PBK1;CATX-11;RSL1D1 protein	RSL1D1;CATX11;CSIG;PBK1;L12		-0.276695	-1.03047	3.72422	Ribosomal L1 domain-containing protein 1;RSL1D1 protein	O76021;A0PJ87;B4DJ58;Q32Q62;A0PJ61	RL1D1_HUMAN;A0PJ61_HUMAN	ENSG00000171490	OTTHUMP00000080432;OTTHUMP00000160258;OTTHUMP00000080433;OTTHUMP00000160259	NP_056474				GO:0005730;GO:0005840;GO:0030529;GO:0032991;GO:0043226;GO:0043228;GO:0043229;GO:0043232;GO:0044422;GO:0044424;GO:0044428;GO:0044444;GO:0044446;GO:0044464	nucleolus;ribosome;ribonucleoprotein complex;macromolecular complex;organelle;non-membrane-bounded organelle;intracellular organelle;intracellular non-membrane-bounded organelle;organelle part;intracellular part;nuclear part;cytoplasmic part;intracellular organelle part;cell part	GO:0003676;GO:0003723;GO:0003735;GO:0005198;GO:0005488;GO:0005515	nucleic acid binding;RNA binding;structural constituent of ribosome;structural molecule activity;binding;protein binding	GO:0006139;GO:0006396;GO:0006412;GO:0008152;GO:0009058;GO:0009059;GO:0009987;GO:0016070;GO:0019538;GO:0032879;GO:0032880;GO:0034645;GO:0034960;GO:0034961;GO:0043170;GO:0043283;GO:0043284;GO:0044237;GO:0044238;GO:0044249;GO:0044260;GO:0044267;GO:0050789;GO:0065007	nucleobase, nucleoside, nucleotide and nucleic acid metabolic process;RNA processing;translation;metabolic process;biosynthetic process;macromolecule biosynthetic process;cellular process;RNA metabolic process;protein metabolic process;regulation of localization;regulation of protein localization;cellular macromolecule biosynthetic process;cellular biopolymer metabolic process;cellular biopolymer…	hsa:26156				41	45	49	41	45	49	41	45	49	31	39	31	39	31	39	66.1	66.1	66.1	54.972	490	17.3		1
IPI00385042.4;IPI00477155.3;IPI00645138.1	35;32;9	Nucleolar GTP-binding protein 1;Chronic renal failure gene protein;GTP-binding protein NGB	GTPBP4;CRFG;NOG1		-0.206495	-0.754431	3.6535	Nucleolar GTP-binding protein 1;76 kDa protein	Q9BZE4;B3KMC5;B4DHR2;B4DY13;Q53GS0;Q5T3R8;Q8N4P8	NOG1_HUMAN	ENSG00000107937	OTTHUMP00000018953	NP_036473	PF06858;PF08155	NOG1;NOGCT	Nucleolar GTP-binding protein 1 (NOG1);NOGCT (NUC087) domain	GO:0005730;GO:0043226;GO:0043228;GO:0043229;GO:0043232;GO:0044422;GO:0044424;GO:0044428;GO:0044444;GO:0044446;GO:0044464;GO:0048471	nucleolus;organelle;non-membrane-bounded organelle;intracellular organelle;intracellular non-membrane-bounded organelle;organelle part;intracellular part;nuclear part;cytoplasmic part;intracellular organelle part;cell part;perinuclear region of cytoplasm	GO:0000166;GO:0003824;GO:0003924;GO:0005488;GO:0005515;GO:0005525;GO:0016462;GO:0016787;GO:0016817;GO:0016818;GO:0017076;GO:0017111;GO:0019001;GO:0032553;GO:0032555;GO:0032561	nucleotide binding;catalytic activity;GTPase activity;binding;protein binding;GTP binding;pyrophosphatase activity;hydrolase activity;hydrolase activity, acting on acid anhydrides;hydrolase activity, acting on acid anhydrides, in phosphorus-containing anhydrides;purine nucleotide binding;nucleoside-triphosphatase activity;guanyl nucleotide binding;ribonucleotide binding;purine ribonucleotide bind…	GO:0000079;GO:0006275;GO:0007162;GO:0008152;GO:0008156;GO:0008285;GO:0009889;GO:0009890;GO:0009892;GO:0009987;GO:0010468;GO:0010556;GO:0010558;GO:0010605;GO:0010608;GO:0019219;GO:0019220;GO:0019222;GO:0019538;GO:0022407;GO:0022408;GO:0022613;GO:0030155;GO:0030334;GO:0030336;GO:0031323;GO:0031324;GO:0031326;GO:0031327;GO:0031396;GO:0031397;GO:0031399;GO:0031400;GO:0031647;GO:0032091;GO:0032268;GO:…	regulation of cyclin-dependent protein kinase activity;regulation of DNA replication;negative regulation of cell adhesion;metabolic process;negative regulation of DNA replication;negative regulation of cell proliferation;regulation of biosynthetic process;negative regulation of biosynthetic process;negative regulation of metabolic process;cellular process;regulation of gene expression;regulation …	hsa:23560				35	40	40	35	40	40	35	40	40	22	33	22	33	22	33	60.4	60.4	60.4	73.964	634	17.5
IPI00607584.1;IPI00005024.3;IPI00908888.1;IPI00909101.1	79;79;35;7	Myb-binding protein 1A	MYBBP1A;P160		-0.199272	-0.721706	3.62171	Isoform 2 of Myb-binding protein 1A;Isoform 1 of Myb-binding protein 1A	Q9BQG0-2;Q9BQG0;Q9BQG0-1;B4DE42	MBB1A_HUMAN	ENSG00000132382	OTTHUMP00000115937;OTTHUMP00000183057;OTTHUMP00000183058	NP_001099008;NP_055335	PF04931	DNA_pol_phi	DNA polymerase phi	GO:0005730;GO:0005737;GO:0031074;GO:0032991;GO:0042564;GO:0043226;GO:0043228;GO:0043229;GO:0043232;GO:0043234;GO:0044422;GO:0044424;GO:0044428;GO:0044446;GO:0044464	nucleolus;cytoplasm;nucleocytoplasmic shuttling complex;macromolecular complex;NLS-dependent protein nuclear import complex;organelle;non-membrane-bounded organelle;intracellular organelle;intracellular non-membrane-bounded organelle;protein complex;organelle part;intracellular part;nuclear part;intracellular organelle part;cell part	GO:0003676;GO:0003677;GO:0003824;GO:0003887;GO:0005488;GO:0005515;GO:0008134;GO:0016740;GO:0016772;GO:0016779;GO:0034061	nucleic acid binding;DNA binding;catalytic activity;DNA-directed DNA polymerase activity;binding;protein binding;transcription factor binding;transferase activity;transferase activity, transferring phosphorus-containing groups;nucleotidyltransferase activity;DNA polymerase activity	GO:0006139;GO:0006350;GO:0006355;GO:0006810;GO:0006913;GO:0008152;GO:0009058;GO:0009059;GO:0009889;GO:0009987;GO:0010468;GO:0010556;GO:0019219;GO:0019222;GO:0031323;GO:0031326;GO:0034645;GO:0034960;GO:0034961;GO:0043170;GO:0043283;GO:0043284;GO:0044237;GO:0044238;GO:0044249;GO:0044260;GO:0045449;GO:0046907;GO:0050789;GO:0050794;GO:0051169;GO:0051234;GO:0051252;GO:0051649;GO:0060255;GO:0065007;GO:…	nucleobase, nucleoside, nucleotide and nucleic acid metabolic process;transcription;regulation of transcription, DNA-dependent;transport;nucleocytoplasmic transport;metabolic process;biosynthetic process;macromolecule biosynthetic process;regulation of biosynthetic process;cellular process;regulation of gene expression;regulation of macromolecule biosynthetic process;regulation of nucleobase, nuc…	hsa:10514			K02331	79	96	108	79	96	108	79	96	108	51	76	51	76	51	76	62	62	62	149.37	1332	20.9	1
IPI00550766.1;IPI00909754.1	14;11	Ribosomal RNA processing protein 1 homolog A;RRP1-like protein;Novel nuclear protein 1;Nucleolar protein Nop52;cDNA FLJ61500, highly similar to NNP-1 protein	RRP1;D21S2056E;NNP1;NOP52;RRP1A		-0.535081	-1.86686	3.48893	Ribosomal RNA processing protein 1 homolog A;cDNA FLJ61500, highly similar to NNP-1 protein	P56182;A8MQV9;Q53FR7;Q6PJJ2;Q96J73;B4DZM3	RRP1_HUMAN;B4DZM3_HUMAN	ENSG00000160214	OTTHUMP00000109463	NP_003674	PF05997	Nop52	Nucleolar protein,Nop52	GO:0005730;GO:0030529;GO:0030684;GO:0030688;GO:0032991;GO:0043226;GO:0043228;GO:0043229;GO:0043232;GO:0044422;GO:0044424;GO:0044428;GO:0044446;GO:0044464	nucleolus;ribonucleoprotein complex;preribosome;preribosome, small subunit precursor;macromolecular complex;organelle;non-membrane-bounded organelle;intracellular organelle;intracellular non-membrane-bounded organelle;organelle part;intracellular part;nuclear part;intracellular organelle part;cell part			GO:0006139;GO:0006364;GO:0006396;GO:0008152;GO:0009987;GO:0016070;GO:0016072;GO:0034470;GO:0034660;GO:0034960;GO:0043170;GO:0043283;GO:0044237;GO:0044238;GO:0044260	nucleobase, nucleoside, nucleotide and nucleic acid metabolic process;rRNA processing;RNA processing;metabolic process;cellular process;RNA metabolic process;rRNA metabolic process;ncRNA processing;ncRNA metabolic process;cellular biopolymer metabolic process;macromolecule metabolic process;biopolymer metabolic process;cellular metabolic process;primary metabolic process;cellular macromolecule me…	hsa:8568				14	14	14	14	14	14	14	14	14	6	12	6	12	6	12	37.1	37.1	37.1	52.839	461	15.3
IPI00056357.3	4	UPF0556 protein C19orf10;Stromal cell-derived growth factor SF20;Interleukin-25	C19orf10;IL25		-0.0796915	-0.275978	3.46309	UPF0556 protein C19orf10	Q969H8	CS010_HUMAN	ENSG00000074842	OTTHUMP00000076167	NP_061980	PF10572	UPF0556	Uncharacterised protein family UPF0556	GO:0005576;GO:0005793;GO:0044424;GO:0044444;GO:0044464	extracellular region;ER-Golgi intermediate compartment;intracellular part;cytoplasmic part;cell part					hsa:56005				4	4	6	4	4	6	4	4	6	3	4	3	4	3	4	30.1	30.1	30.1	18.795	173	4.52	7	10
IPI00305064.1;IPI00828117.1;IPI00827658.1;IPI00827650.1;IPI00418465.4;IPI00828064.1;IPI00828192.1;IPI00827795.1;IPI00828056.1;IPI00419219.3;IPI00827893.1;IPI00827982.1;IPI00827937.1;IPI00297160.4;IPI00910528.1;IPI00827555.1;IPI00828108.1;IPI00798069.1;IPI00002541.4	6;6;6;6;6;6;6;6;6;6;6;6;6;6;6;3;3;3;1	CD44 antigen;Phagocytic glycoprotein I;HUTCH-I;Extracellular matrix receptor III;GP90 lymphocyte homing/adhesion receptor;Hermes antigen;Hyaluronate receptor;Heparan sulfate proteoglycan;Epican;CDw44;cDNA FLJ52702, highly similar to Homo sapiens CD44 antigen (homing function and Indian blood group system) (CD44), transcript variant 4, mRNA;CD44 molecule (Indian blood group)	CD44;LHR;MDU2;MDU3;MIC4;AL133330.1-005		0.146264	0.499374	3.41419	Isoform CD44 of CD44 antigen;Isoform 5 of CD44 antigen;Isoform 7 of CD44 antigen;Isoform 3 of CD44 antigen;Isoform 4 of CD44 antigen;Isoform 6 of CD44 antigen;Isoform 17 of CD44 antigen;Isoform 8 of CD44 antigen;Isoform 16 of CD44 antigen;Isoform 10 of CD4	P16070-1;P16070;P16070-5;P16070-7;P16070-3;P16070-4;B4XHE2;Q9H5A7;Q9P2Z2;P16070-6;P16070-17;P16070-8;P16070-16;P16070-10;B4E2X0;Q9H5A6;P16070-11;A5YRN9;P16070-13;P16070-14;P16070-12;A8K309;Q9H5A4;B4DN59;P16070-9;P16070-15;Q9H5A3;Q9UC28;Q9UC29;Q9UC30	CD44_HUMAN;B4DN59_HUMAN;Q9H5A3_HUMAN	ENSG00000026508	OTTHUMP00000041556;OTTHUMP00000041557;OTTHUMP00000041558;OTTHUMP00000041555;OTTHUMP00000041559	NP_000601;NP_001001389;NP_001001390;NP_001001391	PF00193	Xlink	Extracellular link domain	GO:0005794;GO:0005887;GO:0005912;GO:0005924;GO:0005925;GO:0009986;GO:0016021;GO:0030054;GO:0030055;GO:0031012;GO:0031224;GO:0031226;GO:0043226;GO:0043227;GO:0043229;GO:0043231;GO:0044421;GO:0044424;GO:0044425;GO:0044444;GO:0044459;GO:0044464;GO:0070161;GO:0016020;GO:0032991;GO:0043234	Golgi apparatus;integral to plasma membrane;adherens junction;cell-substrate adherens junction;focal adhesion;cell surface;integral to membrane;cell junction;cell-substrate junction;extracellular matrix;intrinsic to membrane;intrinsic to plasma membrane;organelle;membrane-bounded organelle;intracellular organelle;intracellular membrane-bounded organelle;extracellular region part;intracellular par…	GO:0001871;GO:0004871;GO:0004872;GO:0005488;GO:0005515;GO:0005518;GO:0005539;GO:0005540;GO:0030246;GO:0030247;GO:0060089;GO:0051219	pattern binding;signal transducer activity;receptor activity;binding;protein binding;collagen binding;glycosaminoglycan binding;hyaluronic acid binding;carbohydrate binding;polysaccharide binding;molecular transducer activity;phosphoprotein binding	GO:0007155;GO:0007160;GO:0009987;GO:0016337;GO:0022610;GO:0031589;GO:0001558;GO:0040008;GO:0050789;GO:0050794;GO:0065007	cell adhesion;cell-matrix adhesion;cellular process;cell-cell adhesion;biological adhesion;cell-substrate adhesion;regulation of cell growth;regulation of growth;regulation of biological process;regulation of cellular process;biological regulation	hsa:960	ko04512;ko04640	ECM-receptor interaction;Hematopoietic cell lineage	K06256	6	7	11	6	7	11	6	7	11	6	6	6	6	6	6	9.4	9.4	9.4	81.553	742	24.2
IPI00176903.2;IPI00514023.5;IPI00513773.1	3;3;2	Polymerase I and transcript release factor	PTRF;FKSG13		0.709732	2.39778	3.37843	Isoform 1 of Polymerase I and transcript release factor;cDNA FLJ53495, highly similar to Polymerase I and transcript release factor;Isoform 2 of Polymerase I and transcript release factor	Q6NZI2-1;Q6NZI2;B2RAW7;B4DNU9;Q6NZI2-3;B3KRY5;B4DPZ5;Q6NZI2-2	PTRF_HUMAN	ENSG00000177469	OTTHUMP00000181376;OTTHUMP00000181375	NP_036364				GO:0000267;GO:0005624;GO:0005626;GO:0005654;GO:0005739;GO:0005783;GO:0005792;GO:0005829;GO:0005901;GO:0042598;GO:0043226;GO:0043227;GO:0043229;GO:0043231;GO:0044422;GO:0044424;GO:0044425;GO:0044428;GO:0044444;GO:0044446;GO:0044459;GO:0044464;GO:0045121	cell fraction;membrane fraction;insoluble fraction;nucleoplasm;mitochondrion;endoplasmic reticulum;microsome;cytosol;caveola;vesicular fraction;organelle;membrane-bounded organelle;intracellular organelle;intracellular membrane-bounded organelle;organelle part;intracellular part;membrane part;nuclear part;cytoplasmic part;intracellular organelle part;plasma membrane part;cell part;membrane raft	GO:0003676;GO:0003715;GO:0003716;GO:0003723;GO:0005488;GO:0005515;GO:0019843;GO:0030528;GO:0042134	nucleic acid binding;transcription termination factor activity;RNA polymerase I transcription termination factor activity;RNA binding;binding;protein binding;rRNA binding;transcription regulator activity;rRNA primary transcript binding	GO:0006352;GO:0006353;GO:0006355;GO:0006361;GO:0009889;GO:0009987;GO:0010468;GO:0010556;GO:0010926;GO:0016043;GO:0019219;GO:0019222;GO:0022411;GO:0022607;GO:0031323;GO:0031326;GO:0032984;GO:0034621;GO:0034622;GO:0034623;GO:0043241;GO:0043624;GO:0043933;GO:0045449;GO:0050789;GO:0050794;GO:0051252;GO:0060255;GO:0065003;GO:0065004;GO:0065007;GO:0080090	transcription initiation;transcription termination;regulation of transcription, DNA-dependent;transcription initiation from RNA polymerase I promoter;regulation of biosynthetic process;cellular process;regulation of gene expression;regulation of macromolecule biosynthetic process;anatomical structure formation;cellular component organization;regulation of nucleobase, nucleoside, nucleotide and nu…	hsa:284119				3	3	3	3	3	3	3	3	3	1	2	1	2	1	2	11.3	11.3	11.3	43.476	390	14.2
IPI00028888.1;IPI00220684.1;IPI00220683.1;IPI00220685.1	15;15;12;12	Heterogeneous nuclear ribonucleoprotein D0;AU-rich element RNA-binding protein 1	HNRNPD;AUF1;HNRPD		0.849599	2.67812	3.15221	Isoform 1 of Heterogeneous nuclear ribonucleoprotein D0;Isoform 3 of Heterogeneous nuclear ribonucleoprotein D0;Isoform 2 of Heterogeneous nuclear ribonucleoprotein D0;Isoform 4 of Heterogeneous nuclear ribonucleoprotein D0	Q14103-1;Q14103;Q14103-3;Q14103-2;A8K9J2;B4DTC3;B4E0W4;Q14103-4;Q9UCE8	HNRPD_HUMAN	ENSG00000138668	OTTHUMP00000160798;OTTHUMP00000160799;OTTHUMP00000160800	NP_112738;NP_002129;NP_112737;NP_001003810	PF08143;PF00076	CBFNT;RRM_1	CBFNT (NUC161) domain;RNA recognition motif. (a.k.a. RRM, RBD, or RNP domain)	GO:0005694;GO:0030529;GO:0030530;GO:0032991;GO:0043226;GO:0043228;GO:0043229;GO:0043232;GO:0044422;GO:0044424;GO:0044428;GO:0044446;GO:0044464	chromosome;ribonucleoprotein complex;heterogeneous nuclear ribonucleoprotein complex;macromolecular complex;organelle;non-membrane-bounded organelle;intracellular organelle;intracellular non-membrane-bounded organelle;organelle part;intracellular part;nuclear part;intracellular organelle part;cell part	GO:0000166;GO:0003676;GO:0003677;GO:0003723;GO:0005488;GO:0005515;GO:0016563;GO:0030528;GO:0042162;GO:0043565	nucleotide binding;nucleic acid binding;DNA binding;RNA binding;binding;protein binding;transcription activator activity;transcription regulator activity;telomeric DNA binding;sequence-specific DNA binding	GO:0000375;GO:0000377;GO:0000398;GO:0006139;GO:0006350;GO:0006355;GO:0006396;GO:0006397;GO:0006401;GO:0008152;GO:0008380;GO:0009056;GO:0009057;GO:0009058;GO:0009059;GO:0009889;GO:0009987;GO:0010468;GO:0010556;GO:0016070;GO:0016071;GO:0019219;GO:0019222;GO:0031323;GO:0031326;GO:0034645;GO:0034960;GO:0034961;GO:0034962;GO:0043170;GO:0043283;GO:0043284;GO:0043285;GO:0044237;GO:0044238;GO:0044248;GO:…	RNA splicing, via transesterification reactions;RNA splicing, via transesterification reactions with bulged adenosine as nucleophile;nuclear mRNA splicing, via spliceosome;nucleobase, nucleoside, nucleotide and nucleic acid metabolic process;transcription;regulation of transcription, DNA-dependent;RNA processing;mRNA processing;RNA catabolic process;metabolic process;RNA splicing;catabolic proces…	hsa:3184				15	17	26	15	17	26	3	4	4	12	14	12	14	3	2	38.3	38.3	8.7	38.434	355	11.1
IPI00168388.1;IPI00102936.3	8;7	Signal recognition particle 68 kDa protein	SRP68		-0.386619	-1.20433	3.11504	Isoform 1 of Signal recognition particle 68 kDa protein;Isoform 2 of Signal recognition particle 68 kDa protein	Q9UHB9-1;Q9UHB9;B3KMI9;B3KWY7;B4DVI7;Q9UHB9-2;B3KUU5;Q96K97	SRP68_HUMAN	ENSG00000167881	OTTHUMP00000182487;OTTHUMP00000182488	NP_055045				GO:0005730;GO:0005783;GO:0005786;GO:0005840;GO:0030529;GO:0032991;GO:0043226;GO:0043227;GO:0043228;GO:0043229;GO:0043231;GO:0043232;GO:0044422;GO:0044424;GO:0044428;GO:0044444;GO:0044446;GO:0044464;GO:0048500	nucleolus;endoplasmic reticulum;signal recognition particle, endoplasmic reticulum targeting;ribosome;ribonucleoprotein complex;macromolecular complex;organelle;membrane-bounded organelle;non-membrane-bounded organelle;intracellular organelle;intracellular membrane-bounded organelle;intracellular non-membrane-bounded organelle;organelle part;intracellular part;nuclear part;cytoplasmic part;intrac…	GO:0003676;GO:0003723;GO:0005488	nucleic acid binding;RNA binding;binding			hsa:6730	ko03060	Protein export	K03107	8	8	16	8	8	16	4	4	8	3	7	3	7	2	3	22	22	10.8	70.729	627	17.7
IPI00256861.4;IPI00902728.1;IPI00550385.2;IPI00744472.1;IPI00478226.1;IPI00444397.1	7;7;7;7;7;1	Microtubule-actin cross-linking factor 1, isoforms 1/2/3/5;Actin cross-linking family protein 7;Macrophin-1;Trabeculin-alpha;620 kDa actin-binding protein;ABP620	MACF1;ABP620;ACF7;KIAA0465;KIAA1251		-1.69232	-5.20967	3.07843	Isoform 2 of Microtubule-actin cross-linking factor 1, isoforms 1/2/3/5;620 kDa protein;Isoform 1 of Microtubule-actin cross-linking factor 1, isoforms 1/2/3/5;614 kDa protein;Isoform 5 of Microtubule-actin cross-linking factor 1, isoforms 1/2/3/5	Q9UPN3-2;Q9UPN3;Q9UPN3-1;Q9UPN3-4;B1ALC4;B1ANR3;B1AP66	MACF1_HUMAN	ENSG00000127603	OTTHUMP00000009301;OTTHUMP00000009302	NP_036222	PF00307;PF00036;PF02187;PF00435	CH;efhand;GAS2;Spectrin	Calponin homology (CH) domain;EF hand;Growth-Arrest-Specific Protein 2 Domain;Spectrin repeat	GO:0005737;GO:0005856;GO:0043226;GO:0043228;GO:0043229;GO:0043232;GO:0044424;GO:0044464	cytoplasm;cytoskeleton;organelle;non-membrane-bounded organelle;intracellular organelle;intracellular non-membrane-bounded organelle;intracellular part;cell part	GO:0003779;GO:0005488;GO:0005509;GO:0005515;GO:0008017;GO:0008092;GO:0015631;GO:0043167;GO:0043169;GO:0046872;GO:0051015	actin binding;binding;calcium ion binding;protein binding;microtubule binding;cytoskeletal protein binding;tubulin binding;ion binding;cation binding;metal ion binding;actin filament binding	GO:0007050;GO:0009987;GO:0022402	cell cycle arrest;cellular process;cell cycle process	hsa:23499				7	7	7	7	7	7	2	2	2	1	7	1	7	1	2	1.5	1.5	0.3	620.41	5430	23.4
IPI00465044.2	10	Protein RCC2;Telophase disk protein of 60 kDa;RCC1-like protein TD-60	RCC2;KIAA1470;TD60		0.224534	0.685447	3.05275	Protein RCC2	Q9P258;A5PLK7	RCC2_HUMAN	ENSG00000179051	OTTHUMP00000002613;OTTHUMP00000002614	NP_001129676;NP_061185	PF00415	RCC1	Regulator of chromosome condensation (RCC1)	GO:0000775;GO:0005730;GO:0005819;GO:0005874;GO:0043226;GO:0043228;GO:0043229;GO:0043232;GO:0044422;GO:0044424;GO:0044427;GO:0044428;GO:0044430;GO:0044446;GO:0044464	chromosome, centromeric region;nucleolus;spindle;microtubule;organelle;non-membrane-bounded organelle;intracellular organelle;intracellular non-membrane-bounded organelle;organelle part;intracellular part;chromosomal part;nuclear part;cytoskeletal part;intracellular organelle part;cell part			GO:0000280;GO:0006996;GO:0007067;GO:0009987;GO:0016043;GO:0022402;GO:0022403;GO:0048285;GO:0051301	nuclear division;organelle organization;mitosis;cellular process;cellular component organization;cell cycle process;cell cycle phase;organelle fission;cell division	hsa:55920				10	10	14	10	10	14	10	10	14	5	8	5	8	5	8	25.1	25.1	25.1	56.084	522	16
IPI00641990.1;IPI00645869.1;IPI00009917.3;IPI00152781.3;IPI00442436.1	10;10;7;4;1	LAS1-like protein	LAS1L;MSTP060		-0.274337	-0.831949	3.03257	Isoform 1 of LAS1-like protein;Isoform 2 of LAS1-like protein;Isoform 3 of LAS1-like protein	Q9Y4W2-1;Q9Y4W2;A9X410;Q9Y4W2-2;Q9Y4W2-3;A9X412;B3KNR6;B3KUJ7	LAS1L_HUMAN	ENSG00000001497	OTTHUMP00000023436;OTTHUMP00000023437;OTTHUMP00000023435	NP_112483	PF04031	Las1	Las1-like	GO:0005730;GO:0043226;GO:0043228;GO:0043229;GO:0043232;GO:0044422;GO:0044424;GO:0044428;GO:0044446;GO:0044464	nucleolus;organelle;non-membrane-bounded organelle;intracellular organelle;intracellular non-membrane-bounded organelle;organelle part;intracellular part;nuclear part;intracellular organelle part;cell part	GO:0005488;GO:0005515	binding;protein binding			hsa:81887				10	10	10	10	10	10	10	10	10	5	8	5	8	5	8	19.2	19.2	19.2	83.064	734	19.2
IPI00000733.4	22	U3 small nucleolar RNA-associated protein 18 homolog;WD repeat-containing protein 50	UTP18;WDR50;CDABP0061;CGI-48		-0.419063	-1.26531	3.01938	U3 small nucleolar RNA-associated protein 18 homolog	Q9Y5J1;B2RAX6	UTP18_HUMAN	ENSG00000011260	OTTHUMP00000183314	NP_057085				GO:0005730;GO:0005732;GO:0030529;GO:0032991;GO:0043226;GO:0043228;GO:0043229;GO:0043232;GO:0044422;GO:0044424;GO:0044428;GO:0044446;GO:0044464	nucleolus;small nucleolar ribonucleoprotein complex;ribonucleoprotein complex;macromolecular complex;organelle;non-membrane-bounded organelle;intracellular organelle;intracellular non-membrane-bounded organelle;organelle part;intracellular part;nuclear part;intracellular organelle part;cell part			GO:0006139;GO:0006364;GO:0006396;GO:0008152;GO:0009987;GO:0016070;GO:0016072;GO:0034470;GO:0034660;GO:0034960;GO:0043170;GO:0043283;GO:0044237;GO:0044238;GO:0044260	nucleobase, nucleoside, nucleotide and nucleic acid metabolic process;rRNA processing;RNA processing;metabolic process;cellular process;RNA metabolic process;rRNA metabolic process;ncRNA processing;ncRNA metabolic process;cellular biopolymer metabolic process;macromolecule metabolic process;biopolymer metabolic process;cellular metabolic process;primary metabolic process;cellular macromolecule me…	hsa:51096				22	25	25	22	25	25	22	25	25	10	21	10	21	10	21	56.7	56.7	56.7	64.063	573	17.6
IPI00418797.4;IPI00026445.3;IPI00184886.3	12;11;2	DNA-directed RNA polymerase I subunit RPA2;DNA-directed RNA polymerase I 135 kDa polypeptide	POLR1B		-0.253017	-0.761874	3.01116	Isoform 1 of DNA-directed RNA polymerase I subunit RPA2;Isoform 2 of DNA-directed RNA polymerase I subunit RPA2	Q9H9Y6-1;Q9H9Y6;Q9NVC2;Q9H9Y6-2;Q2TAM4;Q4QRK8;Q6DKI9;Q9BSR4	RPA2_HUMAN	ENSG00000125630	OTTHUMP00000161989	NP_061887;NP_001131076	PF06883;PF04563;PF04561;PF04565;PF04567;PF00562;PF04560	RNA_pol_Rpa2_4;RNA_pol_Rpb2_1;RNA_pol_Rpb2_2;RNA_pol_Rpb2_3;RNA_pol_Rpb2_5;RNA_pol_Rpb2_6;RNA_pol_Rpb2_7	RNA polymerase I, Rpa2 specific domain;RNA polymerase beta subunit;RNA polymerase Rpb2, domain 2;RNA polymerase Rpb2, domain 3;RNA polymerase Rpb2, domain 5;RNA polymerase Rpb2, domain 6;RNA polymerase Rpb2, domain 7	GO:0005654;GO:0005730;GO:0043226;GO:0043228;GO:0043229;GO:0043232;GO:0044422;GO:0044424;GO:0044428;GO:0044446;GO:0044464	nucleoplasm;nucleolus;organelle;non-membrane-bounded organelle;intracellular organelle;intracellular non-membrane-bounded organelle;organelle part;intracellular part;nuclear part;intracellular organelle part;cell part	GO:0001882;GO:0003676;GO:0003677;GO:0003824;GO:0003899;GO:0005488;GO:0005515;GO:0008270;GO:0016740;GO:0016772;GO:0016779;GO:0032549;GO:0034062;GO:0043167;GO:0043169;GO:0046872;GO:0046914	nucleoside binding;nucleic acid binding;DNA binding;catalytic activity;DNA-directed RNA polymerase activity;binding;protein binding;zinc ion binding;transferase activity;transferase activity, transferring phosphorus-containing groups;nucleotidyltransferase activity;ribonucleoside binding;RNA polymerase activity;ion binding;cation binding;metal ion binding;transition metal ion binding	GO:0006139;GO:0006350;GO:0008152;GO:0009058;GO:0009059;GO:0009987;GO:0034645;GO:0034960;GO:0034961;GO:0043170;GO:0043283;GO:0043284;GO:0044237;GO:0044238;GO:0044249;GO:0044260	nucleobase, nucleoside, nucleotide and nucleic acid metabolic process;transcription;metabolic process;biosynthetic process;macromolecule biosynthetic process;cellular process;cellular macromolecule biosynthetic process;cellular biopolymer metabolic process;cellular biopolymer biosynthetic process;macromolecule metabolic process;biopolymer metabolic process;biopolymer biosynthetic process;cellular…	hsa:84172	ko03020	RNA polymerase	K03002	12	12	12	12	12	12	12	12	12	3	11	3	11	3	11	14	14	14	128.23	1135	20.4
IPI00300078.6;IPI00797937.1;IPI00556044.1	29;4;3	Periodic tryptophan protein 2 homolog	PWP2;PWP2H		-0.169274	-0.509142	3.0078	Periodic tryptophan protein 2 homolog	Q15269;B2RAG8	PWP2_HUMAN	ENSG00000160220	OTTHUMP00000109488	NP_005040	PF04047;PF00400	PWP2;WD40	Periodic tryptophan protein 2 WD repeat associated presumed domain;WD domain, G-beta repeat	GO:0005730;GO:0043226;GO:0043228;GO:0043229;GO:0043232;GO:0044422;GO:0044424;GO:0044428;GO:0044446;GO:0044464	nucleolus;organelle;non-membrane-bounded organelle;intracellular organelle;intracellular non-membrane-bounded organelle;organelle part;intracellular part;nuclear part;intracellular organelle part;cell part	GO:0003824;GO:0004175;GO:0004252;GO:0004871;GO:0008233;GO:0008236;GO:0016787;GO:0017171;GO:0060089;GO:0070011	catalytic activity;endopeptidase activity;serine-type endopeptidase activity;signal transducer activity;peptidase activity;serine-type peptidase activity;hydrolase activity;serine hydrolase activity;molecular transducer activity;peptidase activity, acting on L-amino acid peptides	GO:0006508;GO:0007154;GO:0007165;GO:0008152;GO:0009056;GO:0009057;GO:0009987;GO:0019538;GO:0030163;GO:0043170;GO:0043283;GO:0043285;GO:0044238;GO:0050789;GO:0050794;GO:0065007	proteolysis;cell communication;signal transduction;metabolic process;catabolic process;macromolecule catabolic process;cellular process;protein metabolic process;protein catabolic process;macromolecule metabolic process;biopolymer metabolic process;biopolymer catabolic process;primary metabolic process;regulation of biological process;regulation of cellular process;biological regulation	hsa:5822				29	32	33	29	32	33	29	32	33	14	27	14	27	14	27	41	41	41	102.45	919	20
IPI00300096.4;IPI00793203.1;IPI00910398.1	3;2;2	Ras-related protein Rab-35;Rab-1C;GTP-binding protein RAY;cDNA FLJ57794, moderately similar to Ras-related protein Rab-35	RAB35;RAB1C;RAY		0.128425	0.38228	2.97667	Ras-related protein Rab-35;18 kDa protein;cDNA FLJ57794, moderately similar to Ras-related protein Rab-35	Q15286;B2R6E0;B4E390;B4DTA6	RAB35_HUMAN;B4DTA6_HUMAN	ENSG00000111737	OTTHUMP00000169520;OTTHUMP00000169519	NP_006852	PF00071	Ras	Ras family	GO:0005905;GO:0016023;GO:0030135;GO:0030136;GO:0030139;GO:0031253;GO:0031410;GO:0031982;GO:0031988;GO:0042470;GO:0043226;GO:0043227;GO:0043229;GO:0043231;GO:0044421;GO:0044424;GO:0044425;GO:0044444;GO:0044459;GO:0044463;GO:0044464;GO:0045171;GO:0045334;GO:0048770	coated pit;cytoplasmic membrane-bounded vesicle;coated vesicle;clathrin-coated vesicle;endocytic vesicle;cell projection membrane;cytoplasmic vesicle;vesicle;membrane-bounded vesicle;melanosome;organelle;membrane-bounded organelle;intracellular organelle;intracellular membrane-bounded organelle;extracellular region part;intracellular part;membrane part;cytoplasmic part;plasma membrane part;cell p…	GO:0000166;GO:0003824;GO:0003924;GO:0005488;GO:0005525;GO:0005543;GO:0005546;GO:0008289;GO:0016462;GO:0016787;GO:0016817;GO:0016818;GO:0017076;GO:0017111;GO:0019001;GO:0032553;GO:0032555;GO:0032561;GO:0035091	nucleotide binding;catalytic activity;GTPase activity;binding;GTP binding;phospholipid binding;phosphatidylinositol-4,5-bisphosphate binding;lipid binding;pyrophosphatase activity;hydrolase activity;hydrolase activity, acting on acid anhydrides;hydrolase activity, acting on acid anhydrides, in phosphorus-containing anhydrides;purine nucleotide binding;nucleoside-triphosphatase activity;guanyl nuc…	GO:0000910;GO:0006810;GO:0007154;GO:0007165;GO:0007242;GO:0007264;GO:0009987;GO:0015031;GO:0016192;GO:0016197;GO:0045184;GO:0046907;GO:0050789;GO:0050794;GO:0051234;GO:0051301;GO:0051649;GO:0065007	cytokinesis;transport;cell communication;signal transduction;intracellular signaling cascade;small GTPase mediated signal transduction;cellular process;protein transport;vesicle-mediated transport;endosome transport;establishment of protein localization;intracellular transport;regulation of biological process;regulation of cellular process;establishment of localization;cell division;establishment…	hsa:11021			K07876	3	3	4	3	3	4	3	3	4	2	3	2	3	2	3	17.9	17.9	17.9	23.025	201	11.3
IPI00006932.3;IPI00216804.1	6;6	Putative RNA-binding protein Luc7-like 2	LUC7L2;CGI-59;CGI-74		0.325386	0.947554	2.91209	Isoform 1 of Putative RNA-binding protein Luc7-like 2;Isoform 2 of Putative RNA-binding protein Luc7-like 2	Q9Y383-1;Q9Y383;B3KSL5;Q9Y383-2;B3KRR1;B3KSP8	LC7L2_HUMAN	ENSG00000146963	OTTHUMP00000025278;OTTHUMP00000200420	NP_057103	PF03194	LUC7	LUC7 N_terminus			GO:0005488;GO:0005515;GO:0008270;GO:0043167;GO:0043169;GO:0046872;GO:0046914	binding;protein binding;zinc ion binding;ion binding;cation binding;metal ion binding;transition metal ion binding			hsa:51631				6	6	8	6	6	8	3	3	5	3	4	3	4	2	2	16.1	16.1	8.4	46.513	392	15.1
IPI00328318.7;IPI00514126.2;IPI00878798.1;IPI00219066.4;IPI00219065.2	9;9;8;8;8	Glycogen debranching enzyme;Glycogen debrancher;4-alpha-glucanotransferase;Oligo-1,4-1,4-glucantransferase;Amylo-alpha-1,6-glucosidase;Dextrin 6-alpha-D-glucosidase	AGL;GDE		-2.11048	-6.04054	2.86217	Putative uncharacterized protein AGL (Fragment);Isoform 1 of Glycogen debranching enzyme;amylo-1, 6-glucosidase, 4-alpha-glucanotransferase isoform 3;Isoform 6 of Glycogen debranching enzyme;Isoform 5 of Glycogen debranching enzyme	Q59H92;P35573-1;P35573;A6NCX7;P35573-3;P35573-2	GDE_HUMAN	ENSG00000162688	OTTHUMP00000012500;OTTHUMP00000012501;OTTHUMP00000012502;OTTHUMP00000012503;OTTHUMP00000012504;OTTHUMP00000012505	NP_000019;NP_000633;NP_000634;NP_000635;NP_000637;NP_000636	PF06202	GDE_C	Amylo-alpha-1,6-glucosidase	GO:0005829;GO:0032991;GO:0043033;GO:0043234;GO:0044424;GO:0044444;GO:0044464	cytosol;macromolecular complex;isoamylase complex;protein complex;intracellular part;cytoplasmic part;cell part	GO:0003824;GO:0004133;GO:0004134;GO:0004135;GO:0004553;GO:0005488;GO:0015926;GO:0016740;GO:0016757;GO:0016758;GO:0016787;GO:0016798;GO:0043167;GO:0043169	catalytic activity;glycogen debranching enzyme activity;4-alpha-glucanotransferase activity;amylo-alpha-1,6-glucosidase activity;hydrolase activity, hydrolyzing O-glycosyl compounds;binding;glucosidase activity;transferase activity;transferase activity, transferring glycosyl groups;transferase activity, transferring hexosyl groups;hydrolase activity;hydrolase activity, acting on glycosyl bonds;io…	GO:0000271;GO:0005975;GO:0005976;GO:0005977;GO:0005978;GO:0006073;GO:0006091;GO:0006112;GO:0008152;GO:0009058;GO:0009059;GO:0009250;GO:0009987;GO:0015980;GO:0016051;GO:0033692;GO:0034637;GO:0034645;GO:0034960;GO:0034961;GO:0043170;GO:0043283;GO:0043284;GO:0044042;GO:0044237;GO:0044238;GO:0044249;GO:0044260;GO:0044262;GO:0044264	polysaccharide biosynthetic process;carbohydrate metabolic process;polysaccharide metabolic process;glycogen metabolic process;glycogen biosynthetic process;cellular glucan metabolic process;generation of precursor metabolites and energy;energy reserve metabolic process;metabolic process;biosynthetic process;macromolecule biosynthetic process;glucan biosynthetic process;cellular process;energy de…	hsa:178	ko00500	Starch and sucrose metabolism	K00705;K01196	9	9	9	9	9	9	9	9	9	2	8	2	8	2	8	8.3	8.3	8.3	174.89	1533	25.9
IPI00219718.3;IPI00791403.1;IPI00909929.1;IPI00792535.1	3;3;3;1	Retinol-binding protein 1;Cellular retinol-binding protein I;Cellular retinol-binding protein	RBP1;CRBP1		-1.06019	-3.00428	2.83372	retinol binding protein 1, cellular isoform a;retinol binding protein 1, cellular isoform c;retinol binding protein 1, cellular isoform b	P09455;A8K2Q0;Q6FGX8	RET1_HUMAN	ENSG00000114115	OTTHUMP00000173028;OTTHUMP00000173029	NP_002890;NP_001124465;NP_001124464	PF00061	Lipocalin	Lipocalin / cytosolic fatty-acid binding protein family	GO:0005737;GO:0044424;GO:0044464	cytoplasm;intracellular part;cell part	GO:0005215;GO:0005488;GO:0005501;GO:0008289;GO:0016918;GO:0019840;GO:0019841;GO:0019842	transporter activity;binding;retinoid binding;lipid binding;retinal binding;isoprenoid binding;retinol binding;vitamin binding	GO:0006810;GO:0051234	transport;establishment of localization					3	4	4	3	4	4	3	4	4	1	3	1	3	1	3	16.8	16.8	16.8	22.31	197	1.73	5	4
IPI00059292.3;IPI00745029.1;IPI00219306.1;IPI00513955.1;IPI00797788.1;IPI00789807.1;IPI00872105.1	4;4;3;3;2;2;1	Protein mago nashi homolog 2;Putative uncharacterized protein MAGOHB;Protein mago nashi homolog;Mago-nashi homolog, proliferation-associated (Drosophila);cDNA FLJ55283, moderately similar to Protein mago nashi homolog;Mago-nashi homolog, proliferation-associated (Drosophila), isoform CRA_a	MAGOHB;MAGOH2;MAGOH;RP5-1024G6.4-002;hCG_33396		0.120617	0.341303	2.82963	Protein mago nashi homolog 2;Putative uncharacterized protein MAGOHB;Protein mago nashi homolog;Mago-nashi homolog, proliferation-associated;12 kDa protein;11 kDa protein	Q96A72;A6NEC0;P61326;B2R5A2;B1ARP8	MGN2_HUMAN;A6NEC0_HUMAN;MGN_HUMAN;B1ARP8_HUMAN	ENSG00000111196;ENSG00000162385	OTTHUMP00000166656;OTTHUMP00000010485;OTTHUMP00000010486;OTTHUMP00000166659;OTTHUMP00000166657	NP_060518;NP_002361	PF02792	Mago_nashi	Mago nashi protein	GO:0005634;GO:0043226;GO:0043227;GO:0043229;GO:0043231;GO:0044424;GO:0044464;GO:0005681;GO:0030529;GO:0032991;GO:0035145;GO:0043234;GO:0044422;GO:0044428;GO:0044446	nucleus;organelle;membrane-bounded organelle;intracellular organelle;intracellular membrane-bounded organelle;intracellular part;cell part;spliceosome;ribonucleoprotein complex;macromolecular complex;exon-exon junction complex;protein complex;organelle part;nuclear part;intracellular organelle part	GO:0003676;GO:0003723;GO:0005488;GO:0005515	nucleic acid binding;RNA binding;binding;protein binding	GO:0006139;GO:0006396;GO:0006397;GO:0006810;GO:0008152;GO:0008380;GO:0009987;GO:0015931;GO:0016070;GO:0016071;GO:0034960;GO:0043170;GO:0043283;GO:0044237;GO:0044238;GO:0044260;GO:0050657;GO:0050658;GO:0051028;GO:0051234;GO:0051236;GO:0000184;GO:0000375;GO:0000377;GO:0000398;GO:0000956;GO:0006401;GO:0006402;GO:0009056;GO:0009057;GO:0034962;GO:0043285;GO:0044248;GO:0044265	nucleobase, nucleoside, nucleotide and nucleic acid metabolic process;RNA processing;mRNA processing;transport;metabolic process;RNA splicing;cellular process;nucleobase, nucleoside, nucleotide and nucleic acid transport;RNA metabolic process;mRNA metabolic process;cellular biopolymer metabolic process;macromolecule metabolic process;biopolymer metabolic process;cellular metabolic process;primary…	hsa:55110;hsa:4116				4	4	8	4	4	8	4	4	8	3	4	3	4	3	4	30.4	30.4	30.4	17.276	148	2.67	13	12
IPI00554481.1;IPI00554611.1;IPI00604710.2;IPI00554702.1;IPI00554722.1;IPI00027493.1;IPI00908885.1	15;15;15;15;15;15;3	4F2 cell-surface antigen heavy chain;Lymphocyte activation antigen 4F2 large subunit;4F2 heavy chain antigen	SLC3A2;MDU1		0.22231	0.618145	2.78055	solute carrier family 3 (activators of dibasic and neutral amino acid transport), member 2 isoform a;solute carrier family 3 (activators of dibasic and neutral amino acid transport), member 2 isoform b;solute carrier family 3 (activators of dibasic and neu	P08195;B4E2Z3	4F2_HUMAN	ENSG00000168003	OTTHUMP00000082735	NP_001012679;NP_001012680;NP_002385;NP_001012681;NP_001012682;NP_001013269	PF00128	Alpha-amylase	Alpha amylase, catalytic domain	GO:0009986;GO:0016021;GO:0016023;GO:0016324;GO:0031224;GO:0031410;GO:0031982;GO:0031988;GO:0042470;GO:0043226;GO:0043227;GO:0043229;GO:0043231;GO:0044424;GO:0044425;GO:0044444;GO:0044459;GO:0044464;GO:0048770	cell surface;integral to membrane;cytoplasmic membrane-bounded vesicle;apical plasma membrane;intrinsic to membrane;cytoplasmic vesicle;vesicle;membrane-bounded vesicle;melanosome;organelle;membrane-bounded organelle;intracellular organelle;intracellular membrane-bounded organelle;intracellular part;membrane part;cytoplasmic part;plasma membrane part;cell part;pigment granule	GO:0003824;GO:0005215;GO:0005432;GO:0005488;GO:0005515;GO:0008324;GO:0015075;GO:0015291;GO:0015297;GO:0015298;GO:0015300;GO:0015368;GO:0015491;GO:0022804;GO:0022857;GO:0022891;GO:0022892;GO:0043167;GO:0043169	catalytic activity;transporter activity;calcium:sodium antiporter activity;binding;protein binding;cation transmembrane transporter activity;ion transmembrane transporter activity;secondary active transmembrane transporter activity;antiporter activity;solute:cation antiporter activity;solute:solute antiporter activity;calcium:cation antiporter activity;cation:cation antiporter activity;active tra…	GO:0005975;GO:0006810;GO:0006811;GO:0006812;GO:0006816;GO:0006865;GO:0008152;GO:0009987;GO:0015674;GO:0015801;GO:0015827;GO:0015837;GO:0015849;GO:0016049;GO:0030001;GO:0040007;GO:0044238;GO:0046942;GO:0051234	carbohydrate metabolic process;transport;ion transport;cation transport;calcium ion transport;amino acid transport;metabolic process;cellular process;di-, tri-valent inorganic cation transport;aromatic amino acid transport;tryptophan transport;amine transport;organic acid transport;cell growth;metal ion transport;growth;primary metabolic process;carboxylic acid transport;establishment of localiza…	hsa:6520			K06519	15	15	24	15	15	24	15	15	24	13	10	13	10	13	10	27.5	27.5	27.5	71.122	661	19.1
IPI00023126.1;IPI00640040.1;IPI00641067.1;IPI00789653.1;IPI00641552.2;IPI00797823.1	17;17;16;10;10;9	WD repeat-containing protein 46;WD repeat-containing protein BING4;WD repeat domain 46	WDR46;BING4;C6orf11;FP221;DADB-159G18.3-008;DAMC-227D19.9-008;XXbac-BCX165D10.9-008;DAQB-314F24.6-008;XXbac-BPG185D15.10-008		-0.405604	-1.11547	2.75015	WD repeat-containing protein 46;68 kDa protein;WD repeat domain 46;WD repeat domain 46;WD repeat domain 46;WD repeat domain 46	O15213;A8K806;A8K9A1;B0UZZ8;B4DNI0;B4DP15;Q5STR3;A2ABB6;Q5HYZ1;A2AB87	WDR46_HUMAN;A2ABB6_HUMAN;Q5HYZ1_HUMAN;A2AB87_HUMAN	ENSG00000007816;ENSG00000206284;ENSG00000204221	OTTHUMP00000029719;OTTHUMP00000193500;OTTHUMP00000194334;OTTHUMP00000014811;OTTHUMP00000029279;OTTHUMP00000178636;OTTHUMP00000193501;OTTHUMP00000194335;OTTHUMP00000015167;OTTHUMP00000178637	NP_005443	PF08149;PF00400	BING4CT;WD40	BING4CT (NUC141) domain;WD domain, G-beta repeat							hsa:9277				17	19	19	17	19	19	17	19	19	6	16	6	16	6	16	37.9	37.9	37.9	68.04	610	18.2
IPI00328319.8;IPI00645329.1;IPI00877934.1;IPI00877802.2;IPI00647914.3;IPI00642026.1;IPI00735756.1;IPI00738618.1;IPI00645757.1	8;8;7;7;4;4;3;3;3	Histone-binding protein RBBP4;Retinoblastoma-binding protein 4;Retinoblastoma-binding protein p48;Chromatin assembly factor 1 subunit C;Chromatin assembly factor I p48 subunit;CAF-I 48 kDa subunit;CAF-I p48;Nucleosome-remodeling factor subunit RBAP48;cDNA FLJ53908, highly similar to Histone-binding protein RBBP4;Retinoblastoma binding protein 7	RBBP4;RBAP48;RBBP7;RP11-716A19.5-007;RP11-716A19.5-002		0.51167	1.39083	2.71822	Histone-binding protein RBBP4;46 kDa protein;retinoblastoma binding protein 4 isoform b;retinoblastoma binding protein 4 isoform c;Retinoblastoma binding protein 7;Retinoblastoma binding protein 7	Q09028;B2R6G9;B4DRH0;B4DRT0;Q5JNZ6;Q5JP02	RBBP4_HUMAN;B4DRH0_HUMAN;Q5JNZ6_HUMAN;Q5JP02_HUMAN	ENSG00000162521;ENSG00000102054	OTTHUMP00000009691;OTTHUMP00000009734;OTTHUMP00000197566;OTTHUMP00000197568;OTTHUMP00000022993;OTTHUMP00000022990	NP_005601;NP_001128727;NP_001128728	PF00400	WD40	WD domain, G-beta repeat	GO:0005634;GO:0043226;GO:0043227;GO:0043229;GO:0043231;GO:0044424;GO:0044464;GO:0000118;GO:0016581;GO:0017053;GO:0032991;GO:0043234;GO:0044422;GO:0044428;GO:0044446;GO:0044451	nucleus;organelle;membrane-bounded organelle;intracellular organelle;intracellular membrane-bounded organelle;intracellular part;cell part;histone deacetylase complex;NuRD complex;transcriptional repressor complex;macromolecular complex;protein complex;organelle part;nuclear part;intracellular organelle part;nucleoplasm part	GO:0005488;GO:0005515;GO:0016564;GO:0030528	binding;protein binding;transcription repressor activity;transcription regulator activity	GO:0006139;GO:0006259;GO:0006260;GO:0006325;GO:0006338;GO:0006350;GO:0006355;GO:0006996;GO:0007049;GO:0008152;GO:0008285;GO:0009058;GO:0009059;GO:0009889;GO:0009987;GO:0010468;GO:0010556;GO:0016043;GO:0016568;GO:0019219;GO:0019222;GO:0031323;GO:0031326;GO:0034645;GO:0034960;GO:0034961;GO:0042127;GO:0043170;GO:0043283;GO:0043284;GO:0044237;GO:0044238;GO:0044249;GO:0044260;GO:0045449;GO:0048519;GO:…	nucleobase, nucleoside, nucleotide and nucleic acid metabolic process;DNA metabolic process;DNA replication;establishment or maintenance of chromatin architecture;chromatin remodeling;transcription;regulation of transcription, DNA-dependent;organelle organization;cell cycle;metabolic process;negative regulation of cell proliferation;biosynthetic process;macromolecule biosynthetic process;regulati…	hsa:5928			K10752	8	9	17	2	2	3	2	2	3	5	8	1	2	1	2	16.9	6.1	6.1	47.655	425	15.1
IPI00019912.3;IPI00909582.1;IPI00847995.1	10;7;4	Peroxisomal multifunctional enzyme type 2;D-bifunctional protein;17-beta-hydroxysteroid dehydrogenase 4;3-hydroxyacyl-CoA dehydrogenase;3-alpha,7-alpha,12-alpha-trihydroxy-5-beta-cholest-24-enoyl-CoA hydratase;cDNA FLJ55431, highly similar to Peroxisomal multifunctional enzyme type 2	HSD17B4;EDH17B4		0.520447	1.41094	2.71101	Peroxisomal multifunctional enzyme type 2;cDNA FLJ55431, highly similar to Peroxisomal multifunctional enzyme type 2	P51659;B2R659;B3KSP2;B4DDM5;B4DI68;B4DSD0;B4DVS5;B4DNV1	DHB4_HUMAN;B4DNV1_HUMAN	ENSG00000133835	OTTHUMP00000159141	NP_000405	PF00106;PF01575;PF02036	adh_short;MaoC_dehydratas;SCP2	short chain dehydrogenase;MaoC like domain;SCP-2 sterol transfer family	GO:0005782;GO:0031907;GO:0031974;GO:0043233;GO:0044422;GO:0044424;GO:0044438;GO:0044439;GO:0044444;GO:0044446;GO:0044464;GO:0070013;GO:0005739;GO:0005777;GO:0042579;GO:0043226;GO:0043227;GO:0043229;GO:0043231	peroxisomal matrix;microbody lumen;membrane-enclosed lumen;organelle lumen;organelle part;intracellular part;microbody part;peroxisomal part;cytoplasmic part;intracellular organelle part;cell part;intracellular organelle lumen;mitochondrion;peroxisome;microbody;organelle;membrane-bounded organelle;intracellular organelle;intracellular membrane-bounded organelle	GO:0003824;GO:0003857;GO:0004303;GO:0005215;GO:0005319;GO:0005488;GO:0005496;GO:0005498;GO:0005515;GO:0008289;GO:0015248;GO:0016229;GO:0016491;GO:0016614;GO:0016616;GO:0016829;GO:0016835;GO:0016836;GO:0016853;GO:0022892;GO:0032934;GO:0033764;GO:0033989	catalytic activity;3-hydroxyacyl-CoA dehydrogenase activity;estradiol 17-beta-dehydrogenase activity;transporter activity;lipid transporter activity;binding;steroid binding;sterol carrier activity;protein binding;lipid binding;sterol transporter activity;steroid dehydrogenase activity;oxidoreductase activity;oxidoreductase activity, acting on CH-OH group of donors;oxidoreductase activity, acting …	GO:0008152;GO:0055114;GO:0000038;GO:0001676;GO:0006082;GO:0006629;GO:0006631;GO:0006635;GO:0009056;GO:0009062;GO:0009987;GO:0016042;GO:0016054;GO:0019395;GO:0019752;GO:0030258;GO:0032502;GO:0032787;GO:0034440;GO:0042180;GO:0043436;GO:0044237;GO:0044238;GO:0044242;GO:0044248;GO:0044255;GO:0046395;GO:0048468;GO:0048869;GO:0060009	metabolic process;oxidation reduction;very-long-chain fatty acid metabolic process;long-chain fatty acid metabolic process;organic acid metabolic process;lipid metabolic process;fatty acid metabolic process;fatty acid beta-oxidation;catabolic process;fatty acid catabolic process;cellular process;lipid catabolic process;organic acid catabolic process;fatty acid oxidation;carboxylic acid metabolic …	hsa:3295	ko00120	Bile acid biosynthesis	K12405	10	10	12	10	10	12	10	10	12	4	8	4	8	4	8	18.2	18.2	18.2	79.685	736	16.9
IPI00794221.1;IPI00003406.4;IPI00295624.5;IPI00903126.1	7;7;6;4	Putative uncharacterized protein DBN1;Drebrin;Developmentally-regulated brain protein;cDNA FLJ36806 fis, clone ASTRO1000165, highly similar to Drebrin;Drebrin 1, isoform CRA_d	DBN1;D0S117E;hCG_2039393		0.788853	2.12961	2.69963	Putative uncharacterized protein DBN1;Isoform 1 of Drebrin;Isoform 2 of Drebrin;Drebrin 1, isoform CRA_d	A8MV58;Q16643-1;Q16643;B2RBG0;Q16643-2;B3KSQ7	A8MV58_HUMAN;DREB_HUMAN;B3KSQ7_HUMAN	ENSG00000113758	OTTHUMP00000165798;OTTHUMP00000161448;OTTHUMP00000161449	NP_004386;NP_543157	PF00241	Cofilin_ADF	Cofilin/tropomyosin-type actin-binding protein	GO:0005622;GO:0044464;GO:0005737;GO:0030425;GO:0042641;GO:0042995;GO:0043005;GO:0044422;GO:0044424;GO:0044430;GO:0044446	intracellular;cell part;cytoplasm;dendrite;actomyosin;cell projection;neuron projection;organelle part;intracellular part;cytoskeletal part;intracellular organelle part	GO:0003779;GO:0005488;GO:0005515;GO:0008092;GO:0005522	actin binding;binding;protein binding;cytoskeletal protein binding;profilin binding	GO:0006996;GO:0007010;GO:0007015;GO:0009987;GO:0010646;GO:0010975;GO:0016043;GO:0030029;GO:0030036;GO:0031344;GO:0031644;GO:0044057;GO:0045595;GO:0045664;GO:0048167;GO:0048168;GO:0050767;GO:0050773;GO:0050789;GO:0050793;GO:0050794;GO:0050804;GO:0051128;GO:0051239;GO:0051960;GO:0051969;GO:0060284;GO:0065007	organelle organization;cytoskeleton organization;actin filament organization;cellular process;regulation of cell communication;regulation of neuron projection development;cellular component organization;actin filament-based process;actin cytoskeleton organization;regulation of cell projection organization;regulation of neurological system process;regulation of system process;regulation of cell di…	hsa:1627				7	7	13	7	7	13	7	7	13	5	7	5	7	5	7	14.5	14.5	14.5	76.299	695	18.9	1	3
IPI00791325.1;IPI00844275.1	23;22	Pumilio domain-containing protein KIAA0020;HBV X-transactivated gene 5 protein;Minor histocompatibility antigen HA-8	KIAA0020;XTP5		-0.387563	-1.04249	2.68985	Pumilio domain-containing protein KIAA0020;58 kDa protein	Q15397;A8K804;B2RDG4	K0020_HUMAN	ENSG00000080608	OTTHUMP00000020987	NP_055693	PF08144	CPL	CPL (NUC119) domain	GO:0005730;GO:0005783;GO:0043226;GO:0043227;GO:0043228;GO:0043229;GO:0043231;GO:0043232;GO:0044422;GO:0044424;GO:0044428;GO:0044444;GO:0044446;GO:0044464	nucleolus;endoplasmic reticulum;organelle;membrane-bounded organelle;non-membrane-bounded organelle;intracellular organelle;intracellular membrane-bounded organelle;intracellular non-membrane-bounded organelle;organelle part;intracellular part;nuclear part;cytoplasmic part;intracellular organelle part;cell part	GO:0003676;GO:0003723;GO:0005488	nucleic acid binding;RNA binding;binding			hsa:9933				23	26	26	23	26	26	23	26	26	7	23	7	23	7	23	43	43	43	77.291	684	18.2
IPI00852685.1;IPI00030876.7;IPI00884341.2	13;13;13	Protein diaphanous homolog 1;Diaphanous-related formin-1;Diaphanous-1	DIAPH1;DIAP1		-2.32539	-6.22777	2.67816	Isoform 1 of Protein diaphanous homolog 1;diaphanous 1 isoform 2;Isoform 2 of Protein diaphanous homolog 1	O60610-1;O60610;B4E2I7;Q6URC4;A0RZB7;A0RZB8;B4DVR3;Q17RN4;Q96IL1;O60610-2;Q6UUU0;Q7KZJ7	DIAP1_HUMAN;A0RZB7_HUMAN	ENSG00000131504	OTTHUMP00000195047;OTTHUMP00000195048;OTTHUMP00000195049	NP_005210;NP_001073280	PF06345;PF06346;PF06367;PF06371;PF02181	Drf_DAD;Drf_FH1;Drf_FH3;Drf_GBD;FH2	DRF Autoregulatory Domain;Formin Homology Region 1;Diaphanous FH3 Domain;Diaphanous GTPase-binding Domain;Formin Homology 2 Domain	GO:0005737;GO:0005856;GO:0031253;GO:0031256;GO:0032587;GO:0043226;GO:0043228;GO:0043229;GO:0043232;GO:0044424;GO:0044425;GO:0044459;GO:0044463;GO:0044464	cytoplasm;cytoskeleton;cell projection membrane;leading edge membrane;ruffle membrane;organelle;non-membrane-bounded organelle;intracellular organelle;intracellular non-membrane-bounded organelle;intracellular part;membrane part;plasma membrane part;cell projection part;cell part	GO:0003779;GO:0005102;GO:0005488;GO:0005515;GO:0008092;GO:0017016;GO:0017048;GO:0019899;GO:0031267;GO:0051020	actin binding;receptor binding;binding;protein binding;cytoskeletal protein binding;Ras GTPase binding;Rho GTPase binding;enzyme binding;small GTPase binding;GTPase binding	GO:0003008;GO:0006996;GO:0007010;GO:0007600;GO:0007605;GO:0009987;GO:0016043;GO:0030029;GO:0030036;GO:0032501;GO:0050877;GO:0050890;GO:0050954	system process;organelle organization;cytoskeleton organization;sensory perception;sensory perception of sound;cellular process;cellular component organization;actin filament-based process;actin cytoskeleton organization;multicellular organismal process;neurological system process;cognition;sensory perception of mechanical stimulus	hsa:1729	ko04810;ko04510	Regulation of actin cytoskeleton;Focal adhesion	K05740	13	13	13	13	13	13	13	13	13	2	11	2	11	2	11	14.3	14.3	14.3	141.35	1272	24.1
IPI00019345.1;IPI00877120.1;IPI00015148.3;IPI00908754.1;IPI00412525.1;IPI00796349.1;IPI00816182.1;IPI00910592.1	5;5;4;4;3;3;3;2	Ras-related protein Rap-1A;GTP-binding protein smg-p21A;Ras-related protein Krev-1;C21KG;G-22K;RAP1A, member of RAS oncogene family;Ras-related protein Rap-1b;GTP-binding protein smg p21B;cDNA FLJ50714, moderately similar to Ras-related protein Rap-1b;Ras-related protein Rap-1b-like protein;PNAS-140	RAP1A;KREV1;RAP1B;OK/SW-cl.11		0.254715	0.680144	2.67022	Ras-related protein Rap-1A;RAP1A, member of RAS oncogene family;Ras-related protein Rap-1b;cDNA FLJ50714, moderately similar to Ras-related protein Rap-1b;Ras-related protein Rap-1b-like protein;18 kDa protein;PNAS-140 (Fragment)	P62834;A8KAH9;Q5U0C3;P61224;B2R5Z2;B4DW94;A6NIZ1;B4DQI8;Q9BXV4	RAP1A_HUMAN;Q5U0C3_HUMAN;RAP1B_HUMAN;B4DW94_HUMAN;RP1BL_HUMAN;Q9BXV4_HUMAN	ENSG00000116473;ENSG00000127314;ENSG00000176276	OTTHUMP00000013740;OTTHUMP00000013741;OTTHUMP00000013742;OTTHUMP00000165026;OTTHUMP00000165027;OTTHUMP00000168402;OTTHUMP00000165028	NP_001010935;NP_002875;NP_001010942;NP_056461;NP_001083173	PF00071	Ras	Ras family	GO:0005829;GO:0005886;GO:0016020;GO:0044424;GO:0044444;GO:0044464;GO:0032045;GO:0032991;GO:0043234;GO:0005622	cytosol;plasma membrane;membrane;intracellular part;cytoplasmic part;cell part;guanyl-nucleotide exchange factor complex;macromolecular complex;protein complex;intracellular	GO:0000166;GO:0003824;GO:0003924;GO:0005488;GO:0005525;GO:0016462;GO:0016787;GO:0016817;GO:0016818;GO:0017076;GO:0017111;GO:0019001;GO:0032553;GO:0032555;GO:0032561;GO:0005515;GO:0017016;GO:0019899;GO:0031267;GO:0051020	nucleotide binding;catalytic activity;GTPase activity;binding;GTP binding;pyrophosphatase activity;hydrolase activity;hydrolase activity, acting on acid anhydrides;hydrolase activity, acting on acid anhydrides, in phosphorus-containing anhydrides;purine nucleotide binding;nucleoside-triphosphatase activity;guanyl nucleotide binding;ribonucleotide binding;purine ribonucleotide binding;guanyl ribon…	GO:0007049;GO:0009987;GO:0045786;GO:0048519;GO:0048523;GO:0050789;GO:0050794;GO:0051726;GO:0065007;GO:0007154;GO:0007165;GO:0007242;GO:0007264	cell cycle;cellular process;negative regulation of cell cycle;negative regulation of biological process;negative regulation of cellular process;regulation of biological process;regulation of cellular process;regulation of cell cycle;biological regulation;cell communication;signal transduction;intracellular signaling cascade;small GTPase mediated signal transduction	hsa:5906;hsa:5908;hsa:643752	ko04010;ko04510;ko04670;ko04062;ko04720;ko05211	MAPK signaling pathway;Focal adhesion;Leukocyte transendothelial migration;Chemokine signaling pathway;Long-term potentiation;Renal cell carcinoma	K04353;K07836	5	5	8	5	5	8	5	5	8	5	4	5	4	5	4	29.9	29.9	29.9	20.987	184	6.48
IPI00003704.4;IPI00027838.1;IPI00556034.1;IPI00908491.1;IPI00556254.1	4;3;3;3;3	RNA-binding protein 4;RNA-binding motif protein 4;RNA-binding motif protein 4a;Lark homolog;RNA-binding protein 4B;RNA-binding motif protein 4B;RNA-binding protein 30;RNA-binding motif protein 30;cDNA FLJ59148, highly similar to RNA-binding protein 4	RBM4;RBM4A;RBM4B;RBM30		1.06605	2.83105	2.65563	Isoform 1 of RNA-binding protein 4;RNA-binding protein 4B;Isoform 2 of RNA-binding protein 4;cDNA FLJ59148, highly similar to RNA-binding protein 4;Isoform 3 of RNA-binding protein 4	Q9BWF3-1;Q9BWF3;A8K9U0;B3KUN0;Q9BQ04;B3KT83;Q9BWF3-2;B4E1U0;Q9BWF3-3	RBM4_HUMAN;RBM4B_HUMAN;B4E1U0_HUMAN	ENSG00000173933;ENSG00000173914		NP_002887;NP_113680	PF00076;PF00098	RRM_1;zf-CCHC	RNA recognition motif. (a.k.a. RRM, RBD, or RNP domain);Zinc knuckle	GO:0005730;GO:0005737;GO:0043226;GO:0043228;GO:0043229;GO:0043232;GO:0044422;GO:0044424;GO:0044428;GO:0044446;GO:0044464	nucleolus;cytoplasm;organelle;non-membrane-bounded organelle;intracellular organelle;intracellular non-membrane-bounded organelle;organelle part;intracellular part;nuclear part;intracellular organelle part;cell part	GO:0000166;GO:0003676;GO:0003723;GO:0005488;GO:0008270;GO:0043167;GO:0043169;GO:0046872;GO:0046914	nucleotide binding;nucleic acid binding;RNA binding;binding;zinc ion binding;ion binding;cation binding;metal ion binding;transition metal ion binding	GO:0006139;GO:0006396;GO:0006397;GO:0008152;GO:0008380;GO:0009987;GO:0016070;GO:0016071;GO:0034960;GO:0043170;GO:0043283;GO:0044237;GO:0044238;GO:0044260	nucleobase, nucleoside, nucleotide and nucleic acid metabolic process;RNA processing;mRNA processing;metabolic process;RNA splicing;cellular process;RNA metabolic process;mRNA metabolic process;cellular biopolymer metabolic process;macromolecule metabolic process;biopolymer metabolic process;cellular metabolic process;primary metabolic process;cellular macromolecule metabolic process	hsa:5936;hsa:83759				4	4	7	4	4	7	3	3	5	1	4	1	4	0	3	12.1	12.1	7.7	40.313	364	13.5
IPI00181728.1	17	Brix domain-containing protein 2;Ribosome biogenesis protein Brix	BXDC2;BRIX		-0.464067	-1.20813	2.60335	Brix domain-containing protein 2	Q8TDN6;A0JLQ5;A8K0P5;B4E0B8;Q9NUW4	BXDC2_HUMAN	ENSG00000113460		NP_060791	PF04427	Brix	Brix domain	GO:0005730;GO:0043226;GO:0043228;GO:0043229;GO:0043232;GO:0044422;GO:0044424;GO:0044428;GO:0044446;GO:0044464	nucleolus;organelle;non-membrane-bounded organelle;intracellular organelle;intracellular non-membrane-bounded organelle;organelle part;intracellular part;nuclear part;intracellular organelle part;cell part	GO:0005488;GO:0005515	binding;protein binding	GO:0009987;GO:0022613;GO:0042254;GO:0044085	cellular process;ribonucleoprotein complex biogenesis;ribosome biogenesis;cellular component biogenesis	hsa:55299				17	20	21	17	20	21	17	20	21	10	16	10	16	10	16	50.4	50.4	50.4	41.401	353	15.2
IPI00025039.1	22	rRNA 2'-O-methyltransferase fibrillarin;34 kDa nucleolar scleroderma antigen	FBL;FIB1;FLRN		-0.286973	-0.731949	2.55059	rRNA 2'-O-methyltransferase fibrillarin	P22087;B4DLD4;B5BUE8;Q96BS4	FBRL_HUMAN	ENSG00000105202	OTTHUMP00000076485	NP_001427	PF01269	Fibrillarin	Fibrillarin	GO:0030529;GO:0032991;GO:0044424;GO:0044464	ribonucleoprotein complex;macromolecular complex;intracellular part;cell part	GO:0003676;GO:0003723;GO:0003824;GO:0005488;GO:0005515;GO:0008168;GO:0016740;GO:0016741	nucleic acid binding;RNA binding;catalytic activity;binding;protein binding;methyltransferase activity;transferase activity;transferase activity, transferring one-carbon groups	GO:0006139;GO:0006364;GO:0006396;GO:0008152;GO:0009987;GO:0016070;GO:0016072;GO:0034470;GO:0034660;GO:0034960;GO:0043170;GO:0043283;GO:0044237;GO:0044238;GO:0044260	nucleobase, nucleoside, nucleotide and nucleic acid metabolic process;rRNA processing;RNA processing;metabolic process;cellular process;RNA metabolic process;rRNA metabolic process;ncRNA processing;ncRNA metabolic process;cellular biopolymer metabolic process;macromolecule metabolic process;biopolymer metabolic process;cellular metabolic process;primary metabolic process;cellular macromolecule me…	hsa:2091				22	28	33	22	28	33	20	26	30	18	22	18	22	16	20	69.2	69.2	65.7	33.784	321	17
IPI00641829.5;IPI00848161.1;IPI00790636.1;IPI00893580.1;IPI00792043.2;IPI00894161.1;IPI00643815.2;IPI00911054.1;IPI00796920.1;IPI00642800.4;IPI00641634.2;IPI00893920.1;IPI00792599.1;IPI00892588.1;IPI00910878.1;IPI00894545.1;IPI00893927.1;IPI00893446.1;IPI00910759.1;IPI00642880.2;IPI00641325.2;IPI00640787.1;IPI00893059.1;IPI00893300.1	15;15;13;13;12;11;9;8;8;8;8;7;7;7;6;6;6;6;5;5;5;5;3;3	Spliceosome RNA helicase BAT1;DEAD box protein UAP56;56 kDa U2AF65-associated protein;ATP-dependent RNA helicase p47;HLA-B-associated transcript-1;HLA-B associated transcript 1;HLA-B associated transcript 1 variant	BAT1;UAP56;XXbac-BCX270M2.2-006;DAAP-97M17.4-003;XXbac-BPG296P20.6-019;DAAP-97M17.4-006;DASS-161H22.1-017;DASS-161H22.1-009;DASS-161H22.1-018;DASS-161H22.1-014		0.716245	1.82224	2.54416	Isoform 2 of Spliceosome RNA helicase BAT1;Isoform 1 of Spliceosome RNA helicase BAT1;HLA-B associated transcript 1;HLA-B associated transcript 1;cDNA FLJ53073, highly similar to Spliceosome RNA helicase Bat1;HLA-B associated transcript 1;HLA-B associated	Q13838-2;Q13838;Q13838-1;Q5STA0;Q5STU3;B0V2L1;A2AB31;A2BF53;A6PWH0;B0S4X1;B0S8C2;B0UZ17;B0UZ98;B4DP52;B0V2L2;A2BF54;A6PWH1;B0S4X2;B0S8C3;B0UZ18;B0UZ99;Q59G92;A2BF56;B0S4X4;B0S8B3;B0UZ21;B0UZA2;Q5STA2;Q5STU9;A2BF57;A6PWH2;B0S4X3;B0S8B2;B0UZ20;B0UZA1;A2BF55;A6PWH3;B0S8C4;B0UZ19;B0UZA0;Q5RJ65	UAP56_HUMAN;Q5STA0_HUMAN;B0V2L1_HUMAN;A2AB31_HUMAN;B0V2L2_HUMAN;A2BF54_HUMAN;Q59G92_HUMAN;A2BF56_HUMAN;A2BF57_HUMAN;A2BF55_HUMAN	ENSG00000198563;ENSG00000215412;ENSG00000215425	OTTHUMP00000014564;OTTHUMP00000014565;OTTHUMP00000014567;OTTHUMP00000029228;OTTHUMP00000029229;OTTHUMP00000029636;OTTHUMP00000029645;OTTHUMP00000035589;OTTHUMP00000035590;OTTHUMP00000035591;OTTHUMP00000165889;OTTHUMP00000166081;OTTHUMP00000193370;OTTHUMP00000193371;OTTHUMP00000193374;OTTHUMP00000193822;OTTHUMP00000193823;OTTHUMP00000193826;OTTHUMP00000194200;OTTHUMP00000194201;OTTHUMP00000194204;…	NP_004631;NP_542165	PF00270;PF00271	DEAD;Helicase_C	DEAD/DEAH box helicase;Helicase conserved C-terminal domain	GO:0005681;GO:0030529;GO:0032991;GO:0044422;GO:0044424;GO:0044428;GO:0044446;GO:0044464	spliceosome;ribonucleoprotein complex;macromolecular complex;organelle part;intracellular part;nuclear part;intracellular organelle part;cell part	GO:0000166;GO:0001882;GO:0001883;GO:0003676;GO:0003723;GO:0003724;GO:0003824;GO:0004004;GO:0004386;GO:0005488;GO:0005515;GO:0005524;GO:0008026;GO:0008186;GO:0016462;GO:0016787;GO:0016817;GO:0016818;GO:0016887;GO:0017076;GO:0017111;GO:0030554;GO:0032553;GO:0032555;GO:0032559;GO:0042623;GO:0042802;GO:0070035	nucleotide binding;nucleoside binding;purine nucleoside binding;nucleic acid binding;RNA binding;RNA helicase activity;catalytic activity;ATP-dependent RNA helicase activity;helicase activity;binding;protein binding;ATP binding;ATP-dependent helicase activity;RNA-dependent ATPase activity;pyrophosphatase activity;hydrolase activity;hydrolase activity, acting on acid anhydrides;hydrolase activity,…	GO:0000375;GO:0000377;GO:0000398;GO:0006139;GO:0006396;GO:0006397;GO:0006405;GO:0006406;GO:0006810;GO:0006913;GO:0008152;GO:0008380;GO:0009987;GO:0015931;GO:0016070;GO:0016071;GO:0034960;GO:0043170;GO:0043283;GO:0044237;GO:0044238;GO:0044260;GO:0046907;GO:0050657;GO:0050658;GO:0051028;GO:0051168;GO:0051169;GO:0051234;GO:0051236;GO:0051649	RNA splicing, via transesterification reactions;RNA splicing, via transesterification reactions with bulged adenosine as nucleophile;nuclear mRNA splicing, via spliceosome;nucleobase, nucleoside, nucleotide and nucleic acid metabolic process;RNA processing;mRNA processing;RNA export from nucleus;mRNA export from nucleus;transport;nucleocytoplasmic transport;metabolic process;RNA splicing;cellular…	hsa:7919				15	15	31	15	15	31	5	5	9	11	14	11	14	3	5	36.3	36.3	16	50.679	443	14.3
IPI00418313.3;IPI00298788.4;IPI00414335.2;IPI00556173.1;IPI00298789.2;IPI00219330.2;IPI00556364.1	24;24;23;23;23;23;15	Interleukin enhancer-binding factor 3;Nuclear factor of activated T-cells 90 kDa;Double-stranded RNA-binding protein 76;Translational control protein 80;Nuclear factor associated with dsRNA;M-phase phosphoprotein 4;Interleukin enhancer binding factor 3 isoform c variant	ILF3;DRBF;MPHOSPH4;NF90		0.958286	2.42946	2.53521	Isoform 4 of Interleukin enhancer-binding factor 3;Isoform 1 of Interleukin enhancer-binding factor 3;Isoform 3 of Interleukin enhancer-binding factor 3;Isoform 6 of Interleukin enhancer-binding factor 3;Isoform 2 of Interleukin enhancer-binding factor 3;I	Q12906-4;Q12906;Q12906-1;Q12906-3;Q12906-6;A8K590;A8K6F2;Q12906-2;Q12906-5;B4DDF3;B4DFG4;Q59GP7	ILF3_HUMAN;Q59GP7_HUMAN	ENSG00000129351	OTTHUMP00000076857;OTTHUMP00000076858;OTTHUMP00000076860;OTTHUMP00000076859	NP_036350;NP_004507;NP_703194	PF00035;PF07528	dsrm;DZF	Double-stranded RNA binding motif;DZF	GO:0005730;GO:0005739;GO:0043226;GO:0043227;GO:0043228;GO:0043229;GO:0043231;GO:0043232;GO:0044422;GO:0044424;GO:0044428;GO:0044444;GO:0044446;GO:0044464	nucleolus;mitochondrion;organelle;membrane-bounded organelle;non-membrane-bounded organelle;intracellular organelle;intracellular membrane-bounded organelle;intracellular non-membrane-bounded organelle;organelle part;intracellular part;nuclear part;cytoplasmic part;intracellular organelle part;cell part	GO:0003676;GO:0003677;GO:0003723;GO:0003725;GO:0005488;GO:0005515;GO:0016563;GO:0016564;GO:0030528	nucleic acid binding;DNA binding;RNA binding;double-stranded RNA binding;binding;protein binding;transcription activator activity;transcription repressor activity;transcription regulator activity	GO:0000279;GO:0006139;GO:0006350;GO:0006355;GO:0008152;GO:0009058;GO:0009059;GO:0009889;GO:0009890;GO:0009891;GO:0009892;GO:0009893;GO:0009987;GO:0010468;GO:0010556;GO:0010557;GO:0010558;GO:0010604;GO:0010605;GO:0010628;GO:0010629;GO:0016481;GO:0019219;GO:0019222;GO:0022402;GO:0022403;GO:0031323;GO:0031324;GO:0031325;GO:0031326;GO:0031327;GO:0031328;GO:0034645;GO:0034960;GO:0034961;GO:0043170;GO:…	M phase;nucleobase, nucleoside, nucleotide and nucleic acid metabolic process;transcription;regulation of transcription, DNA-dependent;metabolic process;biosynthetic process;macromolecule biosynthetic process;regulation of biosynthetic process;negative regulation of biosynthetic process;positive regulation of biosynthetic process;negative regulation of metabolic process;positive regulation of met…	hsa:3609				24	30	56	24	30	56	20	25	46	21	22	21	22	18	18	33.1	33.1	29.3	95.807	898	19.9
IPI00033036.1;IPI00789396.1	6;3	Methionine aminopeptidase 2;Peptidase M 2;Initiation factor 2-associated 67 kDa glycoprotein;p67eIF2;Methionine aminopeptidase	METAP2;MNPEP;P67EIF2		-2.38745	-6.03789	2.52901	Methionine aminopeptidase 2;Methionine aminopeptidase	P50579;B2RDI8;B3KWL6;Q96B43	AMPM2_HUMAN;Q96B43_HUMAN	ENSG00000111142	OTTHUMP00000168761;OTTHUMP00000168757	NP_006829	PF00557	Peptidase_M24	metallopeptidase family M24	GO:0005737;GO:0044424;GO:0044464	cytoplasm;intracellular part;cell part	GO:0003824;GO:0004177;GO:0005488;GO:0008233;GO:0008235;GO:0008237;GO:0008238;GO:0016787;GO:0043167;GO:0043169;GO:0046872;GO:0046914;GO:0050897;GO:0070011;GO:0005515	catalytic activity;aminopeptidase activity;binding;peptidase activity;metalloexopeptidase activity;metallopeptidase activity;exopeptidase activity;hydrolase activity;ion binding;cation binding;metal ion binding;transition metal ion binding;cobalt ion binding;peptidase activity, acting on L-amino acid peptides;protein binding	GO:0006464;GO:0006508;GO:0008152;GO:0009056;GO:0009057;GO:0009987;GO:0016485;GO:0018193;GO:0018206;GO:0019538;GO:0030163;GO:0031365;GO:0034960;GO:0043170;GO:0043283;GO:0043285;GO:0043412;GO:0044237;GO:0044238;GO:0044260;GO:0044267;GO:0051604	protein modification process;proteolysis;metabolic process;catabolic process;macromolecule catabolic process;cellular process;protein processing;peptidyl-amino acid modification;peptidyl-methionine modification;protein metabolic process;protein catabolic process;N-terminal protein amino acid modification;cellular biopolymer metabolic process;macromolecule metabolic process;biopolymer metabolic pr…	hsa:10988			K01265	6	6	6	6	6	6	2	2	2	2	4	2	4	1	1	17.6	17.6	5.2	52.891	478	16.1
IPI00290435.3;IPI00645758.4;IPI00216113.1;IPI00552801.1	2;2;1;1	Kinesin-like protein KIF2C;Mitotic centromere-associated kinesin;Kinesin-like protein 6;Kinesin family member 2C	KIF2C;KNSL6;RP11-269F19.1-004;RP11-269F19.1-003		-0.203718	-0.508937	2.49824	Isoform 1 of Kinesin-like protein KIF2C;Kinesin family member 2C;Isoform 2 of Kinesin-like protein KIF2C;Kinesin family member 2C	Q99661-1;Q99661;A8K3S3;B3ITR9;Q6ICU1;Q5JR89;Q99661-2;Q5JR88;Q8N5N1;Q5JR91	KIF2C_HUMAN;Q5JR89_HUMAN;Q5JR91_HUMAN	ENSG00000142945	OTTHUMP00000010066;OTTHUMP00000010069;OTTHUMP00000010067;OTTHUMP00000010068	NP_006836	PF00225	Kinesin	Kinesin motor domain	GO:0000775;GO:0005634;GO:0005737;GO:0005871;GO:0005874;GO:0005875;GO:0032991;GO:0043226;GO:0043227;GO:0043229;GO:0043231;GO:0043234;GO:0044422;GO:0044424;GO:0044427;GO:0044430;GO:0044446;GO:0044464	chromosome, centromeric region;nucleus;cytoplasm;kinesin complex;microtubule;microtubule associated complex;macromolecular complex;organelle;membrane-bounded organelle;intracellular organelle;intracellular membrane-bounded organelle;protein complex;organelle part;intracellular part;chromosomal part;cytoskeletal part;intracellular organelle part;cell part	GO:0000166;GO:0001882;GO:0001883;GO:0003676;GO:0003677;GO:0003774;GO:0003777;GO:0003824;GO:0005488;GO:0005515;GO:0005524;GO:0016462;GO:0016787;GO:0016817;GO:0016818;GO:0017076;GO:0017111;GO:0019237;GO:0030554;GO:0032553;GO:0032555;GO:0032559;GO:0043565	nucleotide binding;nucleoside binding;purine nucleoside binding;nucleic acid binding;DNA binding;motor activity;microtubule motor activity;catalytic activity;binding;protein binding;ATP binding;pyrophosphatase activity;hydrolase activity;hydrolase activity, acting on acid anhydrides;hydrolase activity, acting on acid anhydrides, in phosphorus-containing anhydrides;purine nucleotide binding;nucleo…	GO:0000226;GO:0000280;GO:0006996;GO:0007010;GO:0007017;GO:0007018;GO:0007067;GO:0008283;GO:0009987;GO:0016043;GO:0022402;GO:0022403;GO:0030951;GO:0030952;GO:0048285	microtubule cytoskeleton organization;nuclear division;organelle organization;cytoskeleton organization;microtubule-based process;microtubule-based movement;mitosis;cell proliferation;cellular process;cellular component organization;cell cycle process;cell cycle phase;establishment or maintenance of microtubule cytoskeleton polarity;establishment or maintenance of cytoskeleton polarity;organelle …	hsa:11004			K10393	2	3	3	2	3	3	2	3	3	1	2	1	2	1	2	3.2	3.2	3.2	81.312	725	18.2
IPI00296485.6	2	Microtubule-associated protein 1S;BPY2-interacting protein 1;Microtubule-associated protein 8;Variable charge Y chromosome 2-interacting protein 1;MAP1S heavy chain;MAP1S light chain	MAP1S;BPY2IP1;C19orf5;MAP8;VCY2IP1		-2.06226	-5.13563	2.49029	Microtubule-associated protein 1S	Q66K74;A8K940;B4DH53	MAP1S_HUMAN	ENSG00000130479	OTTHUMP00000078237	NP_060644				GO:0005634;GO:0005829;GO:0005874;GO:0030425;GO:0042995;GO:0043005;GO:0043025;GO:0043226;GO:0043227;GO:0043229;GO:0043231;GO:0044422;GO:0044424;GO:0044430;GO:0044444;GO:0044446;GO:0044464;GO:0045202;GO:0048471	nucleus;cytosol;microtubule;dendrite;cell projection;neuron projection;cell soma;organelle;membrane-bounded organelle;intracellular organelle;intracellular membrane-bounded organelle;organelle part;intracellular part;cytoskeletal part;cytoplasmic part;intracellular organelle part;cell part;synapse;perinuclear region of cytoplasm	GO:0003676;GO:0003677;GO:0003779;GO:0005488;GO:0005515;GO:0008017;GO:0008092;GO:0015631;GO:0048487;GO:0051015	nucleic acid binding;DNA binding;actin binding;binding;protein binding;microtubule binding;cytoskeletal protein binding;tubulin binding;beta-tubulin binding;actin filament binding	GO:0000226;GO:0001578;GO:0006810;GO:0006915;GO:0006996;GO:0007010;GO:0007017;GO:0007018;GO:0007420;GO:0008219;GO:0009653;GO:0009987;GO:0010970;GO:0012501;GO:0016043;GO:0016265;GO:0030030;GO:0030705;GO:0032502;GO:0032989;GO:0032990;GO:0034643;GO:0046907;GO:0047497;GO:0048513;GO:0048812;GO:0048856;GO:0048858;GO:0048869;GO:0051234;GO:0051649;GO:0051654;GO:0051656	microtubule cytoskeleton organization;microtubule bundle formation;transport;apoptosis;organelle organization;cytoskeleton organization;microtubule-based process;microtubule-based movement;brain development;cell death;anatomical structure morphogenesis;cellular process;microtubule-based transport;programmed cell death;cellular component organization;death;cell projection organization;cytoskeleton…	hsa:55201			K10429	2	3	3	2	3	3	2	3	3	2	1	2	1	2	1	2.4	2.4	2.4	112.21	1059	23.8
IPI00411886.4;IPI00418523.1;IPI00385785.1;IPI00909294.1	27;13;10;3	Nucleolar complex protein 2 homolog;NOC2-like	NOC2L		-0.487237	-1.20516	2.47347	Nucleolar complex protein 2 homolog	Q9Y3T9;B3KNC3;Q9H9J5	NOC2L_HUMAN	ENSG00000188976	OTTHUMP00000038432	NP_056473	PF03715	Noc2	Noc2p family	GO:0005730;GO:0043226;GO:0043228;GO:0043229;GO:0043232;GO:0044422;GO:0044424;GO:0044428;GO:0044446;GO:0044464	nucleolus;organelle;non-membrane-bounded organelle;intracellular organelle;intracellular non-membrane-bounded organelle;organelle part;intracellular part;nuclear part;intracellular organelle part;cell part	GO:0005488;GO:0005515	binding;protein binding			hsa:26155				27	31	32	27	31	32	27	31	32	13	25	13	25	13	25	41.3	41.3	41.3	84.904	749	20.8
IPI00304596.3;IPI00644848.1;IPI00847558.1;IPI00645966.1;IPI00646520.1;IPI00647641.1	27;17;13;11;4;1	Non-POU domain-containing octamer-binding protein;54 kDa nuclear RNA- and DNA-binding protein;p54(nrb);55 kDa nuclear protein;NMT55;DNA-binding p52/p100 complex, 52 kDa subunit	NONO;NRB54		1.09221	2.6821	2.45567	Non-POU domain-containing octamer-binding protein;Protein	Q15233;A8K525	NONO_HUMAN	ENSG00000147140	OTTHUMP00000023506;OTTHUMP00000023507;OTTHUMP00000023508;OTTHUMP00000023513	NP_031389	PF08075;PF00076	NOPS;RRM_1	NOPS (NUC059) domain;RNA recognition motif. (a.k.a. RRM, RBD, or RNP domain)	GO:0005634;GO:0043226;GO:0043227;GO:0043229;GO:0043231;GO:0044424;GO:0044464	nucleus;organelle;membrane-bounded organelle;intracellular organelle;intracellular membrane-bounded organelle;intracellular part;cell part	GO:0000166;GO:0003676;GO:0003677;GO:0003723;GO:0005488;GO:0005515;GO:0042802	nucleotide binding;nucleic acid binding;DNA binding;RNA binding;binding;protein binding;identical protein binding	GO:0006139;GO:0006259;GO:0006281;GO:0006310;GO:0006350;GO:0006355;GO:0006396;GO:0006397;GO:0006950;GO:0006974;GO:0008152;GO:0008380;GO:0009058;GO:0009059;GO:0009889;GO:0009987;GO:0010468;GO:0010556;GO:0016070;GO:0016071;GO:0019219;GO:0019222;GO:0031323;GO:0031326;GO:0033554;GO:0034645;GO:0034960;GO:0034961;GO:0034984;GO:0043170;GO:0043283;GO:0043284;GO:0044237;GO:0044238;GO:0044249;GO:0044260;GO:…	nucleobase, nucleoside, nucleotide and nucleic acid metabolic process;DNA metabolic process;DNA repair;DNA recombination;transcription;regulation of transcription, DNA-dependent;RNA processing;mRNA processing;response to stress;response to DNA damage stimulus;metabolic process;RNA splicing;biosynthetic process;macromolecule biosynthetic process;regulation of biosynthetic process;cellular process;…	hsa:4841				27	37	54	26	36	52	10	13	17	23	23	22	22	7	9	56.1	54.4	25.9	54.231	471	16.2
IPI00782992.3;IPI00785023.2;IPI00784560.3	15;10;4	Serine/arginine repetitive matrix protein 2;Serine/arginine-rich splicing factor-related nuclear matrix protein of 300 kDa;Splicing coactivator subunit SRm300;300 kDa nuclear matrix antigen	SRRM2;KIAA0324;SRL300;SRM300;HSPC075		0.753605	1.82224	2.41803	Isoform 1 of Serine/arginine repetitive matrix protein 2;Isoform 2 of Serine/arginine repetitive matrix protein 2	Q9UQ35-1;Q9UQ35;A0AUK8;O60382;Q9UQ35-2;Q05BI2;Q05CV9;Q9UQ39	SRRM2_HUMAN	ENSG00000167978	OTTHUMP00000081538	NP_057417	PF08312	cwf21	cwf21	GO:0005681;GO:0016604;GO:0016607;GO:0030529;GO:0032991;GO:0044422;GO:0044424;GO:0044428;GO:0044446;GO:0044451;GO:0044464	spliceosome;nuclear body;nuclear speck;ribonucleoprotein complex;macromolecular complex;organelle part;intracellular part;nuclear part;intracellular organelle part;nucleoplasm part;cell part	GO:0003676;GO:0003723;GO:0005488;GO:0005515	nucleic acid binding;RNA binding;binding;protein binding	GO:0006139;GO:0006396;GO:0006397;GO:0008152;GO:0008380;GO:0009987;GO:0016070;GO:0016071;GO:0034960;GO:0043170;GO:0043283;GO:0044237;GO:0044238;GO:0044260	nucleobase, nucleoside, nucleotide and nucleic acid metabolic process;RNA processing;mRNA processing;metabolic process;RNA splicing;cellular process;RNA metabolic process;mRNA metabolic process;cellular biopolymer metabolic process;macromolecule metabolic process;biopolymer metabolic process;cellular metabolic process;primary metabolic process;cellular macromolecule metabolic process	hsa:23524				15	16	16	15	16	16	15	16	16	8	10	8	10	8	10	9.5	9.5	9.5	299.61	2752	19
IPI00217630.1;IPI00796689.1	22;20	Probable ATP-dependent RNA helicase DHX37;DEAH box protein 37	DHX37;DDX37;KIAA1517		-0.187789	-0.45182	2.40599	Probable ATP-dependent RNA helicase DHX37;107 kDa protein	Q8IY37;Q6IPP7	DHX37_HUMAN	ENSG00000150990	OTTHUMP00000169801;OTTHUMP00000169802	NP_116045	PF07717;PF04408;PF00271	DUF1605;HA2;Helicase_C	Domain of unknown function (DUF1605);Helicase associated domain (HA2);Helicase conserved C-terminal domain			GO:0000166;GO:0001882;GO:0001883;GO:0003676;GO:0003824;GO:0004386;GO:0005488;GO:0005515;GO:0005524;GO:0016462;GO:0016787;GO:0016817;GO:0016818;GO:0017076;GO:0017111;GO:0030554;GO:0032553;GO:0032555;GO:0032559	nucleotide binding;nucleoside binding;purine nucleoside binding;nucleic acid binding;catalytic activity;helicase activity;binding;protein binding;ATP binding;pyrophosphatase activity;hydrolase activity;hydrolase activity, acting on acid anhydrides;hydrolase activity, acting on acid anhydrides, in phosphorus-containing anhydrides;purine nucleotide binding;nucleoside-triphosphatase activity;adenyl …			hsa:57647				22	23	23	22	23	23	22	23	23	4	21	4	21	4	21	22.7	22.7	22.7	129.54	1157	24.4
IPI00306723.3	29	CCAAT/enhancer-binding protein zeta;CCAAT-box-binding transcription factor	CEBPZ;CBF2		-0.192892	-0.463688	2.40387	CCAAT/enhancer-binding protein zeta	Q03701;B2R5U7	CEBPZ_HUMAN	ENSG00000115816	OTTHUMP00000126952	NP_005751	PF03914	CBF	CBF/Mak21 family	GO:0005634;GO:0043226;GO:0043227;GO:0043229;GO:0043231;GO:0044424;GO:0044464	nucleus;organelle;membrane-bounded organelle;intracellular organelle;intracellular membrane-bounded organelle;intracellular part;cell part	GO:0003676;GO:0003677;GO:0005488	nucleic acid binding;DNA binding;binding	GO:0006139;GO:0006350;GO:0006351;GO:0006355;GO:0006366;GO:0008152;GO:0009058;GO:0009059;GO:0009889;GO:0009987;GO:0010468;GO:0010556;GO:0016070;GO:0019219;GO:0019222;GO:0031323;GO:0031326;GO:0032774;GO:0034645;GO:0034960;GO:0034961;GO:0043170;GO:0043283;GO:0043284;GO:0044237;GO:0044238;GO:0044249;GO:0044260;GO:0045449;GO:0050789;GO:0050794;GO:0051252;GO:0060255;GO:0065007;GO:0080090	nucleobase, nucleoside, nucleotide and nucleic acid metabolic process;transcription;transcription, DNA-dependent;regulation of transcription, DNA-dependent;transcription from RNA polymerase II promoter;metabolic process;biosynthetic process;macromolecule biosynthetic process;regulation of biosynthetic process;cellular process;regulation of gene expression;regulation of macromolecule biosynthetic …	hsa:10153				29	31	31	29	31	31	24	26	26	15	25	15	25	13	20	34.8	34.8	29.1	120.99	1054	19.9	1
IPI00217920.6;IPI00910572.1	2;1	Aldehyde dehydrogenase family 16 member A1;cDNA FLJ60673, highly similar to Homo sapiens aldehyde dehydrogenase 16 family, member A1 (ALDH16A1), mRNA	ALDH16A1		-2.62104	-6.26346	2.38968	Isoform 1 of Aldehyde dehydrogenase family 16 member A1;cDNA FLJ60673, highly similar to Homo sapiens aldehyde dehydrogenase 16 family, member A1 (ALDH16A1), mRNA	Q8IZ83-1;Q8IZ83;B4DQ15;B4DVV1;B4DLQ1	A16A1_HUMAN;B4DLQ1_HUMAN	ENSG00000161618	OTTHUMP00000077538	NP_699160	PF00171	Aldedh	Aldehyde dehydrogenase family			GO:0003824;GO:0005488;GO:0005515;GO:0016491	catalytic activity;binding;protein binding;oxidoreductase activity	GO:0008152	metabolic process	hsa:126133				2	2	2	2	2	2	2	2	2	2	1	2	1	2	1	4	4	4	85.112	802	20.2
IPI00239815.9;IPI00641112.1;IPI00399197.1;IPI00399195.1	19;16;15;13	Cirhin	CIRH1A;KIAA1988		-0.48453	-1.15245	2.3785	Isoform 1 of Cirhin;67 kDa protein;Isoform 3 of Cirhin;Isoform 2 of Cirhin	Q969X6-1;Q969X6;Q969X6-3;Q969X6-2	CIR1A_HUMAN	ENSG00000141076	OTTHUMP00000080309;OTTHUMP00000174891;OTTHUMP00000080310;OTTHUMP00000080311	NP_116219	PF00400	WD40	WD domain, G-beta repeat	GO:0005730;GO:0043226;GO:0043228;GO:0043229;GO:0043232;GO:0044422;GO:0044424;GO:0044428;GO:0044446;GO:0044464	nucleolus;organelle;non-membrane-bounded organelle;intracellular organelle;intracellular non-membrane-bounded organelle;organelle part;intracellular part;nuclear part;intracellular organelle part;cell part					hsa:84916				19	21	21	19	21	21	19	21	21	7	19	7	19	7	19	34	34	34	76.889	686	18.1
IPI00397571.1;IPI00100197.3;IPI00022830.3;IPI00376904.2;IPI00443534.1	7;7;6;5;2	NSFL1 cofactor p47;p97 cofactor p47;UBX domain-containing protein 2C;cDNA FLJ55103, highly similar to NSFL1 cofactor p47;NSFL1 (P97) cofactor (P47)	NSFL1C;UBXN2C;RP4-776F14.2-005		-1.56401	-3.68183	2.3541	Isoform 3 of NSFL1 cofactor p47;Isoform 1 of NSFL1 cofactor p47;Isoform 2 of NSFL1 cofactor p47;p47 protein isoform c	Q9UNZ2-5;Q9UNZ2;A6ND98;Q53FF5;Q5JXA5;Q9UNZ2-1;B2RD74;Q53FE8;Q9UNZ2-4;Q5JXA4;A2A2L1	NSF1C_HUMAN;A2A2L1_HUMAN	ENSG00000088833	OTTHUMP00000029976;OTTHUMP00000029972;OTTHUMP00000029974;OTTHUMP00000159829	NP_057227;NP_061327;NP_872289	PF08059;PF00789	SEP;UBX	SEP domain;UBX domain	GO:0005634;GO:0005795;GO:0043226;GO:0043227;GO:0043229;GO:0043231;GO:0044422;GO:0044424;GO:0044431;GO:0044444;GO:0044446;GO:0044464	nucleus;Golgi stack;organelle;membrane-bounded organelle;intracellular organelle;intracellular membrane-bounded organelle;organelle part;intracellular part;Golgi apparatus part;cytoplasmic part;intracellular organelle part;cell part	GO:0005488;GO:0005515;GO:0008289	binding;protein binding;lipid binding			hsa:55968				7	7	7	7	7	7	7	7	7	3	6	3	6	3	6	25.3	25.3	25.3	40.816	372	17.4
IPI00479786.5;IPI00855957.2;IPI00909344.1	15;14;8	Far upstream element-binding protein 2;KH type-splicing regulatory protein;p75;cDNA FLJ51330, highly similar to Far upstream element-binding protein 2	KHSRP;FUBP2		0.94703	2.20145	2.32458	KH-type splicing regulatory protein;Isoform 2 of Far upstream element-binding protein 2;cDNA FLJ51330, highly similar to Far upstream element-binding protein 2	Q92945-1;Q92945;Q92945-2;B4DV73	FUBP2_HUMAN;B4DV73_HUMAN	ENSG00000088247	OTTHUMP00000077049	NP_003676	PF09005;PF00013	DUF1897;KH_1	Domain of unknown function (DUF1897);KH domain	GO:0005634;GO:0005737;GO:0043226;GO:0043227;GO:0043229;GO:0043231;GO:0044424;GO:0044464	nucleus;cytoplasm;organelle;membrane-bounded organelle;intracellular organelle;intracellular membrane-bounded organelle;intracellular part;cell part	GO:0003676;GO:0003677;GO:0003723;GO:0003824;GO:0005488;GO:0005515;GO:0031202	nucleic acid binding;DNA binding;RNA binding;catalytic activity;binding;protein binding;RNA splicing factor activity, transesterification mechanism	GO:0006139;GO:0006350;GO:0006355;GO:0006396;GO:0006397;GO:0006810;GO:0008152;GO:0008380;GO:0009058;GO:0009059;GO:0009889;GO:0009987;GO:0010468;GO:0010556;GO:0015931;GO:0016070;GO:0016071;GO:0019219;GO:0019222;GO:0031323;GO:0031326;GO:0034645;GO:0034960;GO:0034961;GO:0043170;GO:0043283;GO:0043284;GO:0044237;GO:0044238;GO:0044249;GO:0044260;GO:0045449;GO:0050657;GO:0050658;GO:0050789;GO:0050794;GO:…	nucleobase, nucleoside, nucleotide and nucleic acid metabolic process;transcription;regulation of transcription, DNA-dependent;RNA processing;mRNA processing;transport;metabolic process;RNA splicing;biosynthetic process;macromolecule biosynthetic process;regulation of biosynthetic process;cellular process;regulation of gene expression;regulation of macromolecule biosynthetic process;nucleobase, n…	hsa:8570				15	16	23	15	16	23	13	14	21	11	15	11	15	10	13	28.1	28.1	24.6	73.114	711	20.2
IPI00166010.6;IPI00880052.1;IPI00642900.2;IPI00410157.4;IPI00032299.5	9;9;7;5;1	CCR4-NOT transcription complex subunit 1;Negative regulator of transcription subunit 1 homolog;CCR4-associated factor 1	CNOT1;CDC39;KIAA1007;NOT1;AD-005		-1.44363	-3.33331	2.30897	Isoform 1 of CCR4-NOT transcription complex subunit 1;Isoform 2 of CCR4-NOT transcription complex subunit 1;Isoform 3 of CCR4-NOT transcription complex subunit 1;Isoform 4 of CCR4-NOT transcription complex subunit 1	A5YKK6-1;A5YKK6;B3KPW6;B3KS60;B4DYL7;A5YKK6-2;A5YKK6-3;A5YKK6-4;B4DTM8	CNOT1_HUMAN	ENSG00000125107	OTTHUMP00000080889;OTTHUMP00000164723;OTTHUMP00000080890;OTTHUMP00000080891	NP_057368;NP_996882	PF04054	Not1	CCR4-Not complex component, Not1					GO:0006139;GO:0006350;GO:0006355;GO:0008152;GO:0009058;GO:0009059;GO:0009889;GO:0009987;GO:0010468;GO:0010556;GO:0019219;GO:0019222;GO:0031323;GO:0031326;GO:0034645;GO:0034960;GO:0034961;GO:0043170;GO:0043283;GO:0043284;GO:0044237;GO:0044238;GO:0044249;GO:0044260;GO:0045449;GO:0050789;GO:0050794;GO:0051252;GO:0060255;GO:0065007;GO:0080090	nucleobase, nucleoside, nucleotide and nucleic acid metabolic process;transcription;regulation of transcription, DNA-dependent;metabolic process;biosynthetic process;macromolecule biosynthetic process;regulation of biosynthetic process;cellular process;regulation of gene expression;regulation of macromolecule biosynthetic process;regulation of nucleobase, nucleoside, nucleotide and nucleic acid m…	hsa:23019				9	9	9	9	9	9	9	9	9	3	8	3	8	3	8	3.9	3.9	3.9	266.94	2376	22.1	1	1
IPI00101186.6;IPI00294794.4;IPI00784220.1	61;57;14	RRP12-like protein	RRP12;KIAA0690		-0.298211	-0.677357	2.2714	Isoform 1 of RRP12-like protein;Isoform 2 of RRP12-like protein	Q5JTH9-1;Q5JTH9;B3KMR5;B3KPQ2;B3KY97;B4DK00;Q5JTH9-2	RRP12_HUMAN	ENSG00000052749	OTTHUMP00000020207;OTTHUMP00000020208	NP_055994	PF08161	NUC173	NUC173 domain	GO:0005730;GO:0016020;GO:0016021;GO:0031090;GO:0031224;GO:0031965;GO:0043226;GO:0043228;GO:0043229;GO:0043232;GO:0044422;GO:0044424;GO:0044425;GO:0044428;GO:0044446;GO:0044464	nucleolus;membrane;integral to membrane;organelle membrane;intrinsic to membrane;nuclear membrane;organelle;non-membrane-bounded organelle;intracellular organelle;intracellular non-membrane-bounded organelle;organelle part;intracellular part;membrane part;nuclear part;intracellular organelle part;cell part	GO:0005488;GO:0005515	binding;protein binding			hsa:23223				61	72	78	61	72	78	60	71	76	40	57	40	57	39	56	54.7	54.7	54.7	143.7	1297	21.2
IPI00644079.2;IPI00640106.2;IPI00883857.1;IPI00479217.1;IPI00644224.2	28;27;25;25;25	Heterogeneous nuclear ribonucleoprotein U (Scaffold attachment factor A);cDNA FLJ44920 fis, clone BRAMY3011501, highly similar to Heterogeneous nuclear ribonucleoprotein U;Heterogeneous nuclear ribonucleoprotein U;Scaffold attachment factor A;p120;pp120;cDNA FLJ54020, highly similar to Heterogeneous nuclear ribonucleoprotein U	HNRNPU;RP11-11N7.3-002;RP11-11N7.3-003;HNRPU;SAFA;U21.1;RP11-11N7.3-004		1.09775	2.49155	2.26969	heterogeneous nuclear ribonucleoprotein U isoform a;cDNA FLJ44920 fis, clone BRAMY3011501, highly similar to Heterogeneous nuclear ribonucleoprotein U;Isoform Long of Heterogeneous nuclear ribonucleoprotein U;Isoform Short of Heterogeneous nuclear ribonucl	Q5RI17;Q96BA7;B3KX72;Q5RI18;Q00839-1;Q00839;Q00839-2;Q9UEL2;B4DLR3;Q5RI19;Q7Z4Q5	Q5RI17_HUMAN;B3KX72_HUMAN;HNRPU_HUMAN;B4DLR3_HUMAN	ENSG00000153187	OTTHUMP00000038193;OTTHUMP00000038194;OTTHUMP00000038192;OTTHUMP00000038195	NP_114032;NP_004492	PF00622;PF02037	SPRY;SAP	SPRY domain;SAP domain	GO:0030529;GO:0032991;GO:0044424;GO:0044464;GO:0005681;GO:0009986;GO:0030530;GO:0044422;GO:0044428;GO:0044446	ribonucleoprotein complex;macromolecular complex;intracellular part;cell part;spliceosome;cell surface;heterogeneous nuclear ribonucleoprotein complex;organelle part;nuclear part;intracellular organelle part	GO:0003676;GO:0005488;GO:0000166;GO:0001882;GO:0001883;GO:0003677;GO:0003723;GO:0005515;GO:0005524;GO:0017076;GO:0030554;GO:0032553;GO:0032555;GO:0032559	nucleic acid binding;binding;nucleotide binding;nucleoside binding;purine nucleoside binding;DNA binding;RNA binding;protein binding;ATP binding;purine nucleotide binding;adenyl nucleotide binding;ribonucleotide binding;purine ribonucleotide binding;adenyl ribonucleotide binding	GO:0000375;GO:0000377;GO:0000398;GO:0006139;GO:0006396;GO:0006397;GO:0008152;GO:0008380;GO:0009987;GO:0016070;GO:0016071;GO:0034960;GO:0043170;GO:0043283;GO:0044237;GO:0044238;GO:0044260	RNA splicing, via transesterification reactions;RNA splicing, via transesterification reactions with bulged adenosine as nucleophile;nuclear mRNA splicing, via spliceosome;nucleobase, nucleoside, nucleotide and nucleic acid metabolic process;RNA processing;mRNA processing;metabolic process;RNA splicing;cellular process;RNA metabolic process;mRNA metabolic process;cellular biopolymer metabolic pro…	hsa:3192				28	31	49	28	31	49	28	31	49	22	20	22	20	22	20	37.8	37.8	37.8	90.583	825	18.7
IPI00396329.1;IPI00644504.2;IPI00478298.1;IPI00016066.3	14;11;9;2	Brix domain-containing protein 1;Brix domain containing 1	BXDC1;RP11-397G5.1-003;RP11-397G5.1-002		-0.385413	-0.863284	2.23989	Brix domain-containing protein 1;Brix domain containing 1;Brix domain containing 1	Q9H7B2;A8K800;B4DWS5;Q5VXN1;Q5VXN0;Q5VXM9	BXDC1_HUMAN;Q5VXN0_HUMAN;Q5VXM9_HUMAN	ENSG00000197498	OTTHUMP00000017009;OTTHUMP00000017011;OTTHUMP00000017010	NP_115570	PF04427	Brix	Brix domain	GO:0005730;GO:0043226;GO:0043228;GO:0043229;GO:0043232;GO:0044422;GO:0044424;GO:0044428;GO:0044446;GO:0044464	nucleolus;organelle;non-membrane-bounded organelle;intracellular organelle;intracellular non-membrane-bounded organelle;organelle part;intracellular part;nuclear part;intracellular organelle part;cell part	GO:0005488;GO:0005515	binding;protein binding			hsa:84154				14	16	18	14	16	18	14	16	18	4	14	4	14	4	14	43.1	43.1	43.1	35.582	306	13.3
IPI00402183.2;IPI00402184.4;IPI00402185.4	24;24;15	Heterogeneous nuclear ribonucleoprotein Q;Synaptotagmin-binding, cytoplasmic RNA-interacting protein;Glycine- and tyrosine-rich RNA-binding protein;GRY-RBP;NS1-associated protein 1	SYNCRIP;HNRPQ;NSAP1		-0.422327	-0.939178	2.22382	Isoform 3 of Heterogeneous nuclear ribonucleoprotein Q;Isoform 4 of Heterogeneous nuclear ribonucleoprotein Q;Isoform 5 of Heterogeneous nuclear ribonucleoprotein Q	O60506-3;O60506;Q59GL1;Q5TCG3;O60506-4;Q05CK9;Q5TCG1;O60506-5	HNRPQ_HUMAN	ENSG00000135316	OTTHUMP00000016816;OTTHUMP00000016817		PF00076	RRM_1	RNA recognition motif. (a.k.a. RRM, RBD, or RNP domain)	GO:0000267;GO:0005624;GO:0005626;GO:0005654;GO:0005681;GO:0005783;GO:0005792;GO:0030529;GO:0032991;GO:0042598;GO:0043226;GO:0043227;GO:0043229;GO:0043231;GO:0044422;GO:0044424;GO:0044428;GO:0044444;GO:0044446;GO:0044464	cell fraction;membrane fraction;insoluble fraction;nucleoplasm;spliceosome;endoplasmic reticulum;microsome;ribonucleoprotein complex;macromolecular complex;vesicular fraction;organelle;membrane-bounded organelle;intracellular organelle;intracellular membrane-bounded organelle;organelle part;intracellular part;nuclear part;cytoplasmic part;intracellular organelle part;cell part	GO:0000166;GO:0005488;GO:0005515	nucleotide binding;binding;protein binding	GO:0006139;GO:0006396;GO:0006397;GO:0008152;GO:0008380;GO:0009987;GO:0016070;GO:0016071;GO:0034960;GO:0043170;GO:0043283;GO:0044237;GO:0044238;GO:0044260;GO:0044419;GO:0051704	nucleobase, nucleoside, nucleotide and nucleic acid metabolic process;RNA processing;mRNA processing;metabolic process;RNA splicing;cellular process;RNA metabolic process;mRNA metabolic process;cellular biopolymer metabolic process;macromolecule metabolic process;biopolymer metabolic process;cellular metabolic process;primary metabolic process;cellular macromolecule metabolic process;interspecies…	hsa:10492				24	25	42	24	25	42	1	1	1	15	24	15	24	0	1	45.9	45.9	1.8	62.656	562	17.1
IPI00009946.4;IPI00844363.2	6;3	Mitochondrial import receptor subunit TOM34;Translocase of outer membrane 34 kDa subunit;cDNA FLJ26027 fis, clone PNC04328, highly similar to Homo sapiens translocase of outer mitochondrial membrane 34 (TOMM34)	TOMM34;URCC3		-2.47289	-5.46212	2.2088	Mitochondrial import receptor subunit TOM34;cDNA FLJ26027 fis, clone PNC04328, highly similar to Homo sapiens translocase of outer mitochondrial membrane 34	Q15785;B4DXU3;Q6ZPD0	TOM34_HUMAN;Q6ZPD0_HUMAN	ENSG00000025772	OTTHUMP00000031079	NP_006800	PF00515	TPR_1	Tetratricopeptide repeat	GO:0005741;GO:0016020;GO:0016021;GO:0019867;GO:0031090;GO:0031224;GO:0031966;GO:0031968;GO:0044422;GO:0044424;GO:0044425;GO:0044429;GO:0044444;GO:0044446;GO:0044464	mitochondrial outer membrane;membrane;integral to membrane;outer membrane;organelle membrane;intrinsic to membrane;mitochondrial membrane;organelle outer membrane;organelle part;intracellular part;membrane part;mitochondrial part;cytoplasmic part;intracellular organelle part;cell part	GO:0005048;GO:0005488;GO:0005515;GO:0031072;GO:0042277	signal sequence binding;binding;protein binding;heat shock protein binding;peptide binding	GO:0006605;GO:0006626;GO:0006810;GO:0006839;GO:0006886;GO:0015031;GO:0017038;GO:0045184;GO:0046907;GO:0051234;GO:0051649	protein targeting;protein targeting to mitochondrion;transport;mitochondrial transport;intracellular protein transport;protein transport;protein import;establishment of protein localization;intracellular transport;establishment of localization;establishment of localization in cell	hsa:10953				6	6	6	6	6	6	6	6	6	2	6	2	6	2	6	24.6	24.6	24.6	34.559	309	6.29	4	4
IPI00008986.1;IPI00643866.2	4;2	Large neutral amino acids transporter small subunit 1;L-type amino acid transporter 1;Solute carrier family 7 member 5;y+ system cationic amino acid transporter;4F2 light chain;CD98 light chain;Integral membrane protein E16;Sodium-independent neutral amino acid transporter LAT1	SLC7A5;CD98LC;LAT1;MPE16;lat1		0.348912	0.770533	2.20839	Large neutral amino acids transporter small subunit 1;Sodium-independent neutral amino acid transporter LAT1	Q01650;Q2MCL6;Q8IV97;Q96QB2	LAT1_HUMAN;Q96QB2_HUMAN	ENSG00000103257	OTTHUMP00000081496;OTTHUMP00000175013;OTTHUMP00000081497	NP_003477	PF00324	AA_permease	Amino acid permease	GO:0005829;GO:0016021;GO:0016324;GO:0031224;GO:0044424;GO:0044425;GO:0044444;GO:0044459;GO:0044464	cytosol;integral to membrane;apical plasma membrane;intrinsic to membrane;intracellular part;membrane part;cytoplasmic part;plasma membrane part;cell part	GO:0003823;GO:0005215;GO:0005275;GO:0005342;GO:0005488;GO:0015171;GO:0015175;GO:0022804;GO:0022857;GO:0022891;GO:0022892;GO:0042277;GO:0042605;GO:0046943;GO:0015179	antigen binding;transporter activity;amine transmembrane transporter activity;organic acid transmembrane transporter activity;binding;amino acid transmembrane transporter activity;neutral amino acid transmembrane transporter activity;active transmembrane transporter activity;transmembrane transporter activity;substrate-specific transmembrane transporter activity;substrate-specific transporter act…	GO:0006082;GO:0006519;GO:0006520;GO:0006807;GO:0006810;GO:0006865;GO:0007399;GO:0008152;GO:0009308;GO:0009987;GO:0015804;GO:0015837;GO:0015849;GO:0019752;GO:0030154;GO:0032502;GO:0034641;GO:0042180;GO:0043436;GO:0044237;GO:0044238;GO:0046942;GO:0048731;GO:0048856;GO:0048869;GO:0051234;GO:0015807	organic acid metabolic process;cellular amino acid and derivative metabolic process;cellular amino acid metabolic process;nitrogen compound metabolic process;transport;amino acid transport;nervous system development;metabolic process;cellular amine metabolic process;cellular process;neutral amino acid transport;amine transport;organic acid transport;carboxylic acid metabolic process;cell differen…	hsa:8140			K03450	4	4	6	4	4	6	4	4	6	4	1	4	1	4	1	11.2	11.2	11.2	55.01	507	11.5
IPI00221325.3;IPI00736337.2;IPI00375793.6;IPI00888992.1;IPI00910777.1;IPI00787969.1;IPI00655887.1;IPI00293568.2;IPI00470913.2;IPI00737759.2;IPI00900382.2;IPI00874205.1;IPI00654810.2;IPI00100787.2;IPI00889114.1;IPI00073603.3;IPI00887312.1;IPI00644363.1	8;3;3;3;2;1;1;1;1;1;1;1;1;1;1;1;1;1	E3 SUMO-protein ligase RanBP2;Ran-binding protein 2;Nuclear pore complex protein Nup358;Nucleoporin Nup358;358 kDa nucleoporin;p270	RANBP2;NUP358		1.46106	3.2196	2.20361	E3 SUMO-protein ligase RanBP2	P49792;Q13073;Q5JC45;Q5JC46	RBP2_HUMAN	ENSG00000153201	OTTHUMP00000161606	NP_006258	PF00160;PF00638;PF00515;PF00641	Pro_isomerase;Ran_BP1;TPR_1;zf-RanBP	Cyclophilin type peptidyl-prolyl cis-trans isomerase/CLD;RanBP1 domain;Tetratricopeptide repeat;Zn-finger in Ran binding protein and others	GO:0005643;GO:0005829;GO:0032991;GO:0043234;GO:0044422;GO:0044424;GO:0044425;GO:0044428;GO:0044444;GO:0044446;GO:0044464;GO:0046930	nuclear pore;cytosol;macromolecular complex;protein complex;organelle part;intracellular part;membrane part;nuclear part;cytoplasmic part;intracellular organelle part;cell part;pore complex	GO:0003755;GO:0003824;GO:0005488;GO:0005515;GO:0008270;GO:0008536;GO:0016853;GO:0016859;GO:0017016;GO:0019899;GO:0031267;GO:0043167;GO:0043169;GO:0046872;GO:0046914;GO:0051020	peptidyl-prolyl cis-trans isomerase activity;catalytic activity;binding;protein binding;zinc ion binding;Ran GTPase binding;isomerase activity;cis-trans isomerase activity;Ras GTPase binding;enzyme binding;small GTPase binding;ion binding;cation binding;metal ion binding;transition metal ion binding;GTPase binding	GO:0006457;GO:0006508;GO:0006605;GO:0006606;GO:0006810;GO:0006886;GO:0006913;GO:0008152;GO:0009056;GO:0009057;GO:0009987;GO:0015031;GO:0015931;GO:0017038;GO:0019538;GO:0019941;GO:0030163;GO:0034960;GO:0034962;GO:0043170;GO:0043283;GO:0043285;GO:0043632;GO:0044237;GO:0044238;GO:0044248;GO:0044257;GO:0044260;GO:0044265;GO:0044267;GO:0045184;GO:0046907;GO:0050657;GO:0050658;GO:0051028;GO:0051169;GO:…	protein folding;proteolysis;protein targeting;protein import into nucleus;transport;intracellular protein transport;nucleocytoplasmic transport;metabolic process;catabolic process;macromolecule catabolic process;cellular process;protein transport;nucleobase, nucleoside, nucleotide and nucleic acid transport;protein import;protein metabolic process;modification-dependent protein catabolic process;…	hsa:5903			K12172	8	8	9	7	7	8	7	7	8	5	5	4	4	4	4	3.7	3.5	3.5	358.2	3224	19.3
IPI00031411.3	5	Protocadherin Fat 1;Cadherin-related tumor suppressor homolog;Protein fat homolog	FAT1;CDHF7;FAT		0.426533	0.913493	2.14167	Protocadherin Fat 1	Q14517;Q9UEJ6	FAT1_HUMAN	ENSG00000083857		NP_005236	PF00028;PF00008;PF02210	Cadherin;EGF;Laminin_G_2	Cadherin domain;EGF-like domain;Laminin G domain	GO:0005887;GO:0016021;GO:0031224;GO:0031226;GO:0044425;GO:0044459;GO:0044464	integral to plasma membrane;integral to membrane;intrinsic to membrane;intrinsic to plasma membrane;membrane part;plasma membrane part;cell part	GO:0005488;GO:0005509;GO:0005515;GO:0043167;GO:0043169;GO:0046872	binding;calcium ion binding;protein binding;ion binding;cation binding;metal ion binding	GO:0007154;GO:0007155;GO:0007156;GO:0007267;GO:0009653;GO:0009987;GO:0016337;GO:0022610;GO:0032502	cell communication;cell adhesion;homophilic cell adhesion;cell-cell signaling;anatomical structure morphogenesis;cellular process;cell-cell adhesion;biological adhesion;developmental process	hsa:2195				5	5	6	5	5	6	5	5	6	3	4	3	4	3	4	1.3	1.3	1.3	506.57	4591	27.2
IPI00328840.9;IPI00902893.1	4;4	THO complex subunit 4;Ally of AML-1 and LEF-1;Transcriptional coactivator Aly/REF;bZIP-enhancing factor BEF	THOC4;ALY;BEF		1.13106	2.41181	2.13234	THO complex subunit 4;Protein	Q86V81	THOC4_HUMAN	ENSG00000183684	OTTHUMP00000182668	NP_005773	PF00076	RRM_1	RNA recognition motif. (a.k.a. RRM, RBD, or RNP domain)	GO:0005681;GO:0005737;GO:0030529;GO:0032991;GO:0044422;GO:0044424;GO:0044428;GO:0044446;GO:0044464	spliceosome;cytoplasm;ribonucleoprotein complex;macromolecular complex;organelle part;intracellular part;nuclear part;intracellular organelle part;cell part	GO:0000166;GO:0003676;GO:0003723;GO:0005488;GO:0005515	nucleotide binding;nucleic acid binding;RNA binding;binding;protein binding	GO:0000375;GO:0000377;GO:0000398;GO:0006139;GO:0006396;GO:0006397;GO:0006810;GO:0008152;GO:0008380;GO:0009987;GO:0015931;GO:0016070;GO:0016071;GO:0034960;GO:0043170;GO:0043283;GO:0044237;GO:0044238;GO:0044260;GO:0050657;GO:0050658;GO:0051028;GO:0051234;GO:0051236	RNA splicing, via transesterification reactions;RNA splicing, via transesterification reactions with bulged adenosine as nucleophile;nuclear mRNA splicing, via spliceosome;nucleobase, nucleoside, nucleotide and nucleic acid metabolic process;RNA processing;mRNA processing;transport;metabolic process;RNA splicing;cellular process;nucleobase, nucleoside, nucleotide and nucleic acid transport;RNA me…	hsa:10189				4	4	10	4	4	10	4	4	10	4	4	4	4	4	4	23.5	23.5	23.5	27.557	264	10.3
IPI00008964.3;IPI00896425.1;IPI00871366.1;IPI00374519.3;IPI00022134.1	10;9;9;7;5	Ras-related protein Rab-1B;RAB1B protein;Small GTP-binding protein;Putative Ras-related protein Rab-1C;Putative small GTP-binding protein (Rab1b)	RAB1B;rab1b;RAB1C		-0.157866	-0.327294	2.07324	Ras-related protein Rab-1B;RAB1B protein;Small GTP-binding protein;Putative Ras-related protein Rab-1C;Putative small GTP-binding protein	Q9H0U4;A8K7S1;Q6FIG4;Q92927;Q92928;Q9H1C9	RAB1B_HUMAN;Q6FIG4_HUMAN;Q92927_HUMAN;RAB1C_HUMAN;Q9H1C9_HUMAN	ENSG00000174903		NP_112243	PF00071	Ras	Ras family	GO:0005794;GO:0016020;GO:0043226;GO:0043227;GO:0043229;GO:0043231;GO:0044424;GO:0044444;GO:0044464;GO:0005737	Golgi apparatus;membrane;organelle;membrane-bounded organelle;intracellular organelle;intracellular membrane-bounded organelle;intracellular part;cytoplasmic part;cell part;cytoplasm	GO:0000166;GO:0005488;GO:0005515;GO:0005525;GO:0017076;GO:0019001;GO:0032553;GO:0032555;GO:0032561	nucleotide binding;binding;protein binding;GTP binding;purine nucleotide binding;guanyl nucleotide binding;ribonucleotide binding;purine ribonucleotide binding;guanyl ribonucleotide binding	GO:0006810;GO:0007154;GO:0007165;GO:0007242;GO:0007264;GO:0009987;GO:0015031;GO:0045184;GO:0050789;GO:0050794;GO:0051234;GO:0065007	transport;cell communication;signal transduction;intracellular signaling cascade;small GTPase mediated signal transduction;cellular process;protein transport;establishment of protein localization;regulation of biological process;regulation of cellular process;establishment of localization;biological regulation	hsa:81876			K07875	10	13	20	3	6	8	3	6	8	8	8	3	2	3	2	56.7	20.9	20.9	22.171	201	7.36
IPI00152708.3	18	U3 small nucleolar RNA-associated protein 15 homolog	UTP15		-0.511567	-1.04937	2.05128	U3 small nucleolar RNA-associated protein 15 homolog	Q8TED0;B4DU75;B4DXK8	UTP15_HUMAN	ENSG00000164338		NP_115551	PF09384;PF00400	U3_snoRNA_C;WD40	U3 small nucleolar RNA C terminal;WD domain, G-beta repeat	GO:0005730;GO:0005737;GO:0043226;GO:0043228;GO:0043229;GO:0043232;GO:0044422;GO:0044424;GO:0044428;GO:0044446;GO:0044464	nucleolus;cytoplasm;organelle;non-membrane-bounded organelle;intracellular organelle;intracellular non-membrane-bounded organelle;organelle part;intracellular part;nuclear part;intracellular organelle part;cell part			GO:0006139;GO:0006364;GO:0006396;GO:0008152;GO:0009987;GO:0016070;GO:0016072;GO:0034470;GO:0034660;GO:0034960;GO:0043170;GO:0043283;GO:0044237;GO:0044238;GO:0044260	nucleobase, nucleoside, nucleotide and nucleic acid metabolic process;rRNA processing;RNA processing;metabolic process;cellular process;RNA metabolic process;rRNA metabolic process;ncRNA processing;ncRNA metabolic process;cellular biopolymer metabolic process;macromolecule metabolic process;biopolymer metabolic process;cellular metabolic process;primary metabolic process;cellular macromolecule me…	hsa:84135				18	18	18	18	18	18	18	18	18	4	18	4	18	4	18	43.4	43.4	43.4	58.354	518	15.6
IPI00022305.4;IPI00894416.1;IPI00892775.1;IPI00807524.1;IPI00892893.1;IPI00893030.1;IPI00064431.3;IPI00892766.1;IPI00892637.1;IPI00893309.1	4;4;3;3;2;1;1;1;1;1	Basic leucine zipper and W2 domain-containing protein 2;Putative uncharacterized protein BZW2;BZW2 protein	BZW2;HSPC028;MSTP017		-2.56798	-5.25099	2.04479	Basic leucine zipper and W2 domain-containing protein 2;47 kDa protein;Putative uncharacterized protein BZW2;BZW2 protein;Putative uncharacterized protein BZW2	Q9Y6E2;A4D123;B3KM68;B5MCH7;Q05D83;Q75MG1	BZW2_HUMAN;B5MCH7_HUMAN;Q05D83_HUMAN;Q75MG1_HUMAN	ENSG00000136261	OTTHUMP00000161321;OTTHUMP00000201712;OTTHUMP00000201748;OTTHUMP00000201749	NP_054757	PF02020	W2	eIF4-gamma/eIF5/eIF2-epsilon			GO:0005488;GO:0005515	binding;protein binding	GO:0007399;GO:0009987;GO:0030154;GO:0032502;GO:0048731;GO:0048856;GO:0048869	nervous system development;cellular process;cell differentiation;developmental process;system development;anatomical structure development;cellular developmental process	hsa:28969				4	4	5	3	3	4	1	1	1	3	4	2	3	1	1	11	9.3	4.5	48.162	419	14.8
IPI00158615.7;IPI00852671.3;IPI00915022.1;IPI00853065.1;IPI00894153.1	5;4;4;1;1	THO complex subunit 2;cDNA FLJ61096, highly similar to THO complex subunit 2	THOC2;CXorf3		0.85591	1.74687	2.04095	THO complex 2 isoform 1;cDNA FLJ61096, highly similar to THO complex subunit 2;Isoform 1 of THO complex subunit 2	Q8NI27-2;Q8NI27;Q5JZ12;B4DKZ6;Q8NI27-1;Q6IN92;Q6P441	THOC2_HUMAN;B4DKZ6_HUMAN	ENSG00000125676	OTTHUMP00000023972;OTTHUMP00000199575	NP_001075019;NP_065182				GO:0005634;GO:0043226;GO:0043227;GO:0043229;GO:0043231;GO:0044424;GO:0044464	nucleus;organelle;membrane-bounded organelle;intracellular organelle;intracellular membrane-bounded organelle;intracellular part;cell part	GO:0003676;GO:0003723;GO:0005488;GO:0005515	nucleic acid binding;RNA binding;binding;protein binding	GO:0006139;GO:0006396;GO:0006397;GO:0006810;GO:0008152;GO:0008380;GO:0009987;GO:0015931;GO:0016070;GO:0016071;GO:0034960;GO:0043170;GO:0043283;GO:0044237;GO:0044238;GO:0044260;GO:0050657;GO:0050658;GO:0051028;GO:0051234;GO:0051236	nucleobase, nucleoside, nucleotide and nucleic acid metabolic process;RNA processing;mRNA processing;transport;metabolic process;RNA splicing;cellular process;nucleobase, nucleoside, nucleotide and nucleic acid transport;RNA metabolic process;mRNA metabolic process;cellular biopolymer metabolic process;macromolecule metabolic process;biopolymer metabolic process;cellular metabolic process;primary…	hsa:57187				5	5	8	5	5	8	5	5	8	2	4	2	4	2	4	3.1	3.1	3.1	182.77	1593	18.5
IPI00005792.2;IPI00414963.2	2;2	Polyadenylate-binding protein 2;Poly(A)-binding protein II;Polyadenylate-binding nuclear protein 1;Nuclear poly(A)-binding protein 1	PABPN1;PAB2;PABP2		2.04754	4.15226	2.02793	Isoform 1 of Polyadenylate-binding protein 2;Isoform 2 of Polyadenylate-binding protein 2	Q86U42-1;Q86U42;Q86U42-2;B4DEH8	PABP2_HUMAN	ENSG00000100836	OTTHUMP00000164596;OTTHUMP00000164595	NP_004634	PF00076	RRM_1	RNA recognition motif. (a.k.a. RRM, RBD, or RNP domain)	GO:0005654;GO:0005737;GO:0044422;GO:0044424;GO:0044428;GO:0044446;GO:0044464	nucleoplasm;cytoplasm;organelle part;intracellular part;nuclear part;intracellular organelle part;cell part	GO:0000166;GO:0003676;GO:0003723;GO:0005488;GO:0005515	nucleotide binding;nucleic acid binding;RNA binding;binding;protein binding	GO:0000375;GO:0000377;GO:0000398;GO:0003008;GO:0003012;GO:0006139;GO:0006396;GO:0006397;GO:0006936;GO:0008152;GO:0008380;GO:0009987;GO:0016070;GO:0016071;GO:0032501;GO:0034960;GO:0043170;GO:0043283;GO:0044237;GO:0044238;GO:0044260	RNA splicing, via transesterification reactions;RNA splicing, via transesterification reactions with bulged adenosine as nucleophile;nuclear mRNA splicing, via spliceosome;system process;muscle system process;nucleobase, nucleoside, nucleotide and nucleic acid metabolic process;RNA processing;mRNA processing;muscle contraction;metabolic process;RNA splicing;cellular process;RNA metabolic process;…	hsa:8106				2	2	3	2	2	3	2	2	3	2	2	2	2	2	2	8.8	8.8	8.8	32.749	306	13.1
IPI00014577.1;IPI00844361.1;IPI00478787.3;IPI00479988.1;IPI00382462.1	5;4;3;3;1	Ras-related protein Rab-18;RAB18 long isoform 1;RAB18, member RAS oncogene family;RAB18, member RAS oncogene family variant	RAB18;RP11-148B2.1-005;RP11-148B2.1-003		0.458907	0.929867	2.02626	Ras-related protein Rab-18;RAB18 long isoform 1;RAB18, member RAS oncogene family;RAB18, member RAS oncogene family	Q9NP72;B3KMC7;Q56UN9;Q5W0I9;Q59EW3;Q5W0J0	RAB18_HUMAN;Q56UN9_HUMAN;Q5W0I9_HUMAN;Q59EW3_HUMAN	ENSG00000099246	OTTHUMP00000019371;OTTHUMP00000019373;OTTHUMP00000019372	NP_067075	PF00071	Ras	Ras family	GO:0005622;GO:0005886;GO:0016020;GO:0044464	intracellular;plasma membrane;membrane;cell part	GO:0000166;GO:0003824;GO:0003924;GO:0005488;GO:0005525;GO:0016462;GO:0016787;GO:0016817;GO:0016818;GO:0017076;GO:0017111;GO:0019001;GO:0032553;GO:0032555;GO:0032561;GO:0001882;GO:0001883;GO:0005515;GO:0005524;GO:0008134;GO:0030554;GO:0032559	nucleotide binding;catalytic activity;GTPase activity;binding;GTP binding;pyrophosphatase activity;hydrolase activity;hydrolase activity, acting on acid anhydrides;hydrolase activity, acting on acid anhydrides, in phosphorus-containing anhydrides;purine nucleotide binding;nucleoside-triphosphatase activity;guanyl nucleotide binding;ribonucleotide binding;purine ribonucleotide binding;guanyl ribon…	GO:0006810;GO:0006897;GO:0007154;GO:0007165;GO:0007242;GO:0007264;GO:0009987;GO:0010324;GO:0015031;GO:0016043;GO:0016044;GO:0016192;GO:0045184;GO:0050789;GO:0050794;GO:0051234;GO:0065007;GO:0006355;GO:0009889;GO:0010468;GO:0010556;GO:0019219;GO:0019222;GO:0031323;GO:0031326;GO:0045449;GO:0051252;GO:0060255;GO:0080090	transport;endocytosis;cell communication;signal transduction;intracellular signaling cascade;small GTPase mediated signal transduction;cellular process;membrane invagination;protein transport;cellular component organization;membrane organization;vesicle-mediated transport;establishment of protein localization;regulation of biological process;regulation of cellular process;establishment of localiz…	hsa:22931			K07910	5	5	7	5	5	7	5	5	7	3	3	3	3	3	3	31.6	31.6	31.6	22.977	206	8.9
IPI00301323.1;IPI00555700.1;IPI00657846.1	36;11;11	ATP-dependent RNA helicase DDX18;DEAD box protein 18;Myc-regulated DEAD box protein	DDX18		-0.277709	-0.559983	2.01644	ATP-dependent RNA helicase DDX18	Q9NVP1;Q4ZG72;Q53TI6;Q8N254	DDX18_HUMAN	ENSG00000088205	OTTHUMP00000064465	NP_006764	PF00270;PF00271	DEAD;Helicase_C	DEAD/DEAH box helicase;Helicase conserved C-terminal domain			GO:0000166;GO:0001882;GO:0001883;GO:0003676;GO:0003723;GO:0003724;GO:0003824;GO:0004004;GO:0004386;GO:0005488;GO:0005524;GO:0008026;GO:0008186;GO:0016462;GO:0016787;GO:0016817;GO:0016818;GO:0016887;GO:0017076;GO:0017111;GO:0030554;GO:0032553;GO:0032555;GO:0032559;GO:0042623;GO:0070035	nucleotide binding;nucleoside binding;purine nucleoside binding;nucleic acid binding;RNA binding;RNA helicase activity;catalytic activity;ATP-dependent RNA helicase activity;helicase activity;binding;ATP binding;ATP-dependent helicase activity;RNA-dependent ATPase activity;pyrophosphatase activity;hydrolase activity;hydrolase activity, acting on acid anhydrides;hydrolase activity, acting on acid …			hsa:8886	ko00790	Folate biosynthesis	K01529	36	48	50	36	48	50	36	48	50	18	36	18	36	18	36	63.1	63.1	63.1	75.406	670	18.2
IPI00549540.3	13	p21-activated protein kinase-interacting protein 1;PAK1-interacting protein 1;PAK/PLC-interacting protein 1;WD repeat-containing protein 84	PAK1IP1;PIP1;WDR84		-0.38432	-0.763954	1.98781	p21-activated protein kinase-interacting protein 1	Q9NWT1	PK1IP_HUMAN	ENSG00000111845	OTTHUMP00000016022	NP_060376	PF00400	WD40	WD domain, G-beta repeat	GO:0005730;GO:0043226;GO:0043228;GO:0043229;GO:0043232;GO:0044422;GO:0044424;GO:0044428;GO:0044446;GO:0044464	nucleolus;organelle;non-membrane-bounded organelle;intracellular organelle;intracellular non-membrane-bounded organelle;organelle part;intracellular part;nuclear part;intracellular organelle part;cell part			GO:0009966;GO:0009968;GO:0010646;GO:0010648;GO:0048519;GO:0048523;GO:0050789;GO:0050794;GO:0065007	regulation of signal transduction;negative regulation of signal transduction;regulation of cell communication;negative regulation of cell communication;negative regulation of biological process;negative regulation of cellular process;regulation of biological process;regulation of cellular process;biological regulation	hsa:55003				13	13	13	13	13	13	13	13	13	3	11	3	11	3	11	37	37	37	43.963	392	15.3
IPI00005198.2;IPI00872107.1;IPI00641665.1;IPI00643578.1	16;15;6;4	Interleukin enhancer-binding factor 2;Nuclear factor of activated T-cells 45 kDa;Interleukin enhancer binding factor 2 variant	ILF2;NF45;PRO3063		0.874915	1.72988	1.9772	Interleukin enhancer-binding factor 2;Interleukin enhancer binding factor 2 variant (Fragment)	Q12905;B2R8G7;B4DY09;Q53FG3	ILF2_HUMAN;Q53FG3_HUMAN	ENSG00000143621	OTTHUMP00000035158	NP_004506	PF07528	DZF	DZF	GO:0005730;GO:0043226;GO:0043228;GO:0043229;GO:0043232;GO:0044422;GO:0044424;GO:0044428;GO:0044446;GO:0044464	nucleolus;organelle;non-membrane-bounded organelle;intracellular organelle;intracellular non-membrane-bounded organelle;organelle part;intracellular part;nuclear part;intracellular organelle part;cell part	GO:0003676;GO:0003677;GO:0003702;GO:0003723;GO:0003725;GO:0005488;GO:0005515;GO:0030528;GO:0000166;GO:0001882;GO:0001883;GO:0003824;GO:0005524;GO:0016740;GO:0017076;GO:0030554;GO:0032553;GO:0032555;GO:0032559	nucleic acid binding;DNA binding;RNA polymerase II transcription factor activity;RNA binding;double-stranded RNA binding;binding;protein binding;transcription regulator activity;nucleotide binding;nucleoside binding;purine nucleoside binding;catalytic activity;ATP binding;transferase activity;purine nucleotide binding;adenyl nucleotide binding;ribonucleotide binding;purine ribonucleotide binding;…	GO:0006139;GO:0006350;GO:0006355;GO:0008152;GO:0009058;GO:0009059;GO:0009889;GO:0009891;GO:0009893;GO:0009987;GO:0010468;GO:0010556;GO:0010557;GO:0010604;GO:0010628;GO:0019219;GO:0019222;GO:0031323;GO:0031325;GO:0031326;GO:0031328;GO:0034645;GO:0034960;GO:0034961;GO:0043170;GO:0043283;GO:0043284;GO:0044237;GO:0044238;GO:0044249;GO:0044260;GO:0045449;GO:0045893;GO:0045935;GO:0045941;GO:0048518;GO:…	nucleobase, nucleoside, nucleotide and nucleic acid metabolic process;transcription;regulation of transcription, DNA-dependent;metabolic process;biosynthetic process;macromolecule biosynthetic process;regulation of biosynthetic process;positive regulation of biosynthetic process;positive regulation of metabolic process;cellular process;regulation of gene expression;regulation of macromolecule bio…	hsa:3608				16	16	29	16	16	29	16	16	29	10	16	10	16	10	16	56.2	56.2	56.2	43.062	390	13.5
IPI00141318.2;IPI00883950.1;IPI00604713.3	13;13;13	Cytoskeleton-associated protein 4;63 kDa membrane protein;p63;Similar to cytoskeleton-associated protein 4	CKAP4		0.657823	1.29766	1.97266	Isoform 1 of Cytoskeleton-associated protein 4;Similar to cytoskeleton-associated protein 4 (Fragment);Isoform 2 of Cytoskeleton-associated protein 4	Q07065-1;Q07065;Q8TB01;Q07065-2;B3KVX6;Q6NWZ1	CKAP4_HUMAN;Q8TB01_HUMAN	ENSG00000136026	OTTHUMP00000169048;OTTHUMP00000169050	NP_006816				GO:0000267;GO:0005624;GO:0005626;GO:0016020;GO:0016021;GO:0031090;GO:0031224;GO:0033116;GO:0044422;GO:0044424;GO:0044425;GO:0044444;GO:0044464;GO:0005783;GO:0043226;GO:0043227;GO:0043229;GO:0043231	cell fraction;membrane fraction;insoluble fraction;membrane;integral to membrane;organelle membrane;intrinsic to membrane;ER-Golgi intermediate compartment membrane;organelle part;intracellular part;membrane part;cytoplasmic part;cell part;endoplasmic reticulum;organelle;membrane-bounded organelle;intracellular organelle;intracellular membrane-bounded organelle					hsa:10970				13	13	16	13	13	16	13	13	16	9	7	9	7	9	7	31.4	31.4	31.4	66.022	602	17.8
IPI00375144.5;IPI00888510.1;IPI00220038.1;IPI00888085.1;IPI00414434.2	7;7;7;7;3	Serrate RNA effector molecule homolog;Arsenite-resistance protein 2	SRRT;ARS2;ASR2		1.02673	2.02112	1.96851	Isoform 1 of Arsenite-resistance protein 2;Isoform 3 of Arsenite-resistance protein 2;Isoform 2 of Arsenite-resistance protein 2;Isoform 4 of Arsenite-resistance protein 2	Q9BXP5-1;Q9BXP5;Q6NT74;Q9BXP5-3;A4D2E6;B4DJL4;B4DZA6;Q8TDQ5;Q9BXP5-2;Q9BXP5-4	SRRT_HUMAN	ENSG00000087087	OTTHUMP00000025116	NP_056992;NP_001122324;NP_001122325;NP_001122326	PF04959	ARS2	Arsenite-resistance protein 2			GO:0005488;GO:0005515	binding;protein binding	GO:0010035;GO:0042221;GO:0046685;GO:0050896	response to inorganic substance;response to chemical stimulus;response to arsenic;response to stimulus	hsa:51593				7	7	7	7	7	7	7	7	7	5	4	5	4	5	4	9.6	9.6	9.6	100.67	876	20.6
IPI00914026.1;IPI00872359.1;IPI00873712.1;IPI00029485.2;IPI00219114.1;IPI00465112.2;IPI00555695.1	13;12;12;12;12;6;4	Dynactin;Putative uncharacterized protein DCTN1;Dynactin subunit 1;150 kDa dynein-associated polypeptide;DAP-150;p150-glued;p135	DCTN1		-2.42005	-4.72983	1.95444	dynactin 1 isoform 4;Putative uncharacterized protein DCTN1;Putative uncharacterized protein DCTN1;Isoform p150 of Dynactin subunit 1;Isoform p135 of Dynactin subunit 1	Q6LCB2;A8MY36;A8MWX9;B4DM45;Q14203-1;Q14203;Q6MZZ3;Q14203-2;Q6IQ37	Q6LCB2_HUMAN;A8MY36_HUMAN;A8MWX9_HUMAN;DCTN1_HUMAN	ENSG00000204843	OTTHUMP00000160423	NP_001128513;NP_001128512;NP_004073;NP_075408	PF01302	CAP_GLY	CAP-Gly domain	GO:0000922;GO:0005737;GO:0005874;GO:0005875;GO:0030286;GO:0032991;GO:0043234;GO:0044422;GO:0044424;GO:0044430;GO:0044446;GO:0044464	spindle pole;cytoplasm;microtubule;microtubule associated complex;dynein complex;macromolecular complex;protein complex;organelle part;intracellular part;cytoskeletal part;intracellular organelle part;cell part	GO:0005488;GO:0005515;GO:0003774;GO:0003824;GO:0016462;GO:0016787;GO:0016817;GO:0016818;GO:0017111	binding;protein binding;motor activity;catalytic activity;pyrophosphatase activity;hydrolase activity;hydrolase activity, acting on acid anhydrides;hydrolase activity, acting on acid anhydrides, in phosphorus-containing anhydrides;nucleoside-triphosphatase activity	GO:0000280;GO:0006996;GO:0007067;GO:0007399;GO:0008219;GO:0009987;GO:0016043;GO:0016265;GO:0022402;GO:0022403;GO:0032502;GO:0048285;GO:0048731;GO:0048856	nuclear division;organelle organization;mitosis;nervous system development;cell death;cellular process;cellular component organization;death;cell cycle process;cell cycle phase;developmental process;organelle fission;system development;anatomical structure development					13	13	13	13	13	13	13	13	13	3	10	3	10	3	10	17.5	17.5	17.5	126.73	1139	21.7
IPI00297211.1	8	SWI/SNF-related matrix-associated actin-dependent regulator of chromatin subfamily A member 5;Sucrose nonfermenting protein 2 homolog	SMARCA5;SNF2H;WCRF135		1.73062	3.38156	1.95396	SWI/SNF-related matrix-associated actin-dependent regulator of chromatin subfamily A member 5	O60264;B4DZC0;Q4W5G3;Q4W5H1	SMCA5_HUMAN	ENSG00000153147		NP_003592	PF09110;PF00271;PF09111;PF00176	HAND;Helicase_C;SLIDE;SNF2_N	HAND;Helicase conserved C-terminal domain;SLIDE;SNF2 family N-terminal domain	GO:0000793;GO:0005694;GO:0016585;GO:0031213;GO:0032991;GO:0043226;GO:0043228;GO:0043229;GO:0043232;GO:0043234;GO:0044422;GO:0044424;GO:0044428;GO:0044446;GO:0044451;GO:0044464	condensed chromosome;chromosome;chromatin remodeling complex;RSF complex;macromolecular complex;organelle;non-membrane-bounded organelle;intracellular organelle;intracellular non-membrane-bounded organelle;protein complex;organelle part;intracellular part;nuclear part;intracellular organelle part;nucleoplasm part;cell part	GO:0000166;GO:0001882;GO:0001883;GO:0003676;GO:0003677;GO:0003682;GO:0003702;GO:0003824;GO:0004386;GO:0005488;GO:0005515;GO:0005524;GO:0016462;GO:0016787;GO:0016817;GO:0016818;GO:0016887;GO:0017076;GO:0017111;GO:0030528;GO:0030554;GO:0031491;GO:0032553;GO:0032555;GO:0032559	nucleotide binding;nucleoside binding;purine nucleoside binding;nucleic acid binding;DNA binding;chromatin binding;RNA polymerase II transcription factor activity;catalytic activity;helicase activity;binding;protein binding;ATP binding;pyrophosphatase activity;hydrolase activity;hydrolase activity, acting on acid anhydrides;hydrolase activity, acting on acid anhydrides, in phosphorus-containing a…	GO:0006325;GO:0006333;GO:0006334;GO:0006338;GO:0006352;GO:0006355;GO:0006357;GO:0006996;GO:0009889;GO:0009987;GO:0010468;GO:0010556;GO:0010926;GO:0016043;GO:0016568;GO:0016584;GO:0019219;GO:0019222;GO:0022607;GO:0031323;GO:0031326;GO:0031497;GO:0034621;GO:0034622;GO:0034728;GO:0043044;GO:0043933;GO:0045449;GO:0050789;GO:0050794;GO:0051252;GO:0051276;GO:0060255;GO:0065003;GO:0065004;GO:0065007;GO:…	establishment or maintenance of chromatin architecture;chromatin assembly or disassembly;nucleosome assembly;chromatin remodeling;transcription initiation;regulation of transcription, DNA-dependent;regulation of transcription from RNA polymerase II promoter;organelle organization;regulation of biosynthetic process;cellular process;regulation of gene expression;regulation of macromolecule biosynth…	hsa:8467			K11654	8	9	11	8	9	11	4	4	5	6	5	6	5	3	3	7.7	7.7	4.5	121.9	1052	18
IPI00008167.1;IPI00787965.2;IPI00788784.1;IPI00789521.1;IPI00793333.1	3;2;2;2;1	Sodium/potassium-transporting ATPase subunit beta-3;Sodium/potassium-dependent ATPase subunit beta-3	ATP1B3		0.31742	0.619366	1.95125	Sodium/potassium-transporting ATPase subunit beta-3;30 kDa protein;16 kDa protein;15 kDa protein	P54709	AT1B3_HUMAN	ENSG00000069849	OTTHUMP00000173070;OTTHUMP00000173076;OTTHUMP00000173075;OTTHUMP00000173073	NP_001670	PF00287	Na_K-ATPase	Sodium / potassium ATPase beta chain	GO:0005890;GO:0016023;GO:0031410;GO:0031982;GO:0031988;GO:0032991;GO:0042470;GO:0043226;GO:0043227;GO:0043229;GO:0043231;GO:0043234;GO:0044424;GO:0044425;GO:0044444;GO:0044459;GO:0044464;GO:0048770	sodium:potassium-exchanging ATPase complex;cytoplasmic membrane-bounded vesicle;cytoplasmic vesicle;vesicle;membrane-bounded vesicle;macromolecular complex;melanosome;organelle;membrane-bounded organelle;intracellular organelle;intracellular membrane-bounded organelle;protein complex;intracellular part;membrane part;cytoplasmic part;plasma membrane part;cell part;pigment granule	GO:0003824;GO:0005215;GO:0005391;GO:0005488;GO:0005515;GO:0015075;GO:0015399;GO:0015405;GO:0015662;GO:0016462;GO:0016787;GO:0016817;GO:0016818;GO:0016820;GO:0016887;GO:0017111;GO:0022804;GO:0022857;GO:0022891;GO:0022892;GO:0030955;GO:0031402;GO:0031420;GO:0042623;GO:0042625;GO:0042626;GO:0043167;GO:0043169;GO:0043492;GO:0046872	catalytic activity;transporter activity;sodium:potassium-exchanging ATPase activity;binding;protein binding;ion transmembrane transporter activity;primary active transmembrane transporter activity;P-P-bond-hydrolysis-driven transmembrane transporter activity;ATPase activity, coupled to transmembrane movement of ions, phosphorylative mechanism;pyrophosphatase activity;hydrolase activity;hydrolase …	GO:0006139;GO:0006163;GO:0006164;GO:0006753;GO:0006754;GO:0006810;GO:0006811;GO:0006812;GO:0006813;GO:0006814;GO:0008152;GO:0009058;GO:0009116;GO:0009117;GO:0009119;GO:0009141;GO:0009142;GO:0009144;GO:0009145;GO:0009150;GO:0009152;GO:0009165;GO:0009199;GO:0009201;GO:0009205;GO:0009206;GO:0009259;GO:0009260;GO:0009987;GO:0015672;GO:0030001;GO:0042278;GO:0044237;GO:0044238;GO:0044249;GO:0046034;GO:…	nucleobase, nucleoside, nucleotide and nucleic acid metabolic process;purine nucleotide metabolic process;purine nucleotide biosynthetic process;nucleoside phosphate metabolic process;ATP biosynthetic process;transport;ion transport;cation transport;potassium ion transport;sodium ion transport;metabolic process;biosynthetic process;nucleoside metabolic process;nucleotide metabolic process;ribonuc…	hsa:483	ko04260	Cardiac muscle contraction	K01540	3	3	5	3	3	5	3	3	5	2	3	2	3	2	3	14.3	14.3	14.3	31.512	279	11.5
IPI00217686.3	30	Putative rRNA methyltransferase 3;rRNA (uridine-2'-O-)-methyltransferase 3	FTSJ3;SB92		-0.379451	-0.73877	1.94694	Putative rRNA methyltransferase 3	Q8IY81;B2RCA5;B4DKU3	RRMJ3_HUMAN	ENSG00000108592	OTTHUMP00000182143	NP_060117	PF01728;PF07780	FtsJ;Spb1_C	FtsJ-like methyltransferase;Spb1 C-terminal domain	GO:0005730;GO:0043226;GO:0043228;GO:0043229;GO:0043232;GO:0044422;GO:0044424;GO:0044428;GO:0044446;GO:0044464	nucleolus;organelle;non-membrane-bounded organelle;intracellular organelle;intracellular non-membrane-bounded organelle;organelle part;intracellular part;nuclear part;intracellular organelle part;cell part	GO:0003676;GO:0003824;GO:0005488;GO:0008168;GO:0016740;GO:0016741	nucleic acid binding;catalytic activity;binding;methyltransferase activity;transferase activity;transferase activity, transferring one-carbon groups	GO:0000154;GO:0001510;GO:0006139;GO:0006364;GO:0006396;GO:0006730;GO:0008152;GO:0009451;GO:0009987;GO:0016070;GO:0016072;GO:0031167;GO:0032259;GO:0034470;GO:0034660;GO:0034960;GO:0043170;GO:0043283;GO:0043412;GO:0043414;GO:0044237;GO:0044238;GO:0044260	rRNA modification;RNA methylation;nucleobase, nucleoside, nucleotide and nucleic acid metabolic process;rRNA processing;RNA processing;one-carbon compound metabolic process;metabolic process;RNA modification;cellular process;RNA metabolic process;rRNA metabolic process;rRNA methylation;methylation;ncRNA processing;ncRNA metabolic process;cellular biopolymer metabolic process;macromolecule metabol…					30	32	32	30	32	32	30	32	32	21	23	21	23	21	23	46.5	46.5	46.5	96.574	847	18.4
IPI00296337.2;IPI00376215.2;IPI00786995.1	219;216;213	DNA-dependent protein kinase catalytic subunit;DNPK1;p460	PRKDC;HYRC;HYRC1		1.22416	2.37732	1.94199	Isoform 1 of DNA-dependent protein kinase catalytic subunit;Isoform 2 of DNA-dependent protein kinase catalytic subunit;similar to DNA dependent protein kinase catalytic subunit	P78527-1;P78527;P78527-2;B4DL41	PRKDC_HUMAN	ENSG00000121031	OTTHUMP00000177651;OTTHUMP00000177652	NP_008835;NP_001075109;XP_001129414	PF02259;PF02260;PF02985;PF08163;PF00454	FAT;FATC;HEAT;NUC194;PI3_PI4_kinase	FAT domain;FATC domain;HEAT repeat;NUC194 domain;Phosphatidylinositol 3- and 4-kinase	GO:0005654;GO:0005958;GO:0032991;GO:0043234;GO:0044422;GO:0044424;GO:0044428;GO:0044446;GO:0044464;GO:0070419	nucleoplasm;DNA-dependent protein kinase-DNA ligase 4 complex;macromolecular complex;protein complex;organelle part;intracellular part;nuclear part;intracellular organelle part;cell part;nonhomologous end joining complex	GO:0000166;GO:0001882;GO:0001883;GO:0003676;GO:0003677;GO:0003824;GO:0004672;GO:0004674;GO:0004677;GO:0005488;GO:0005515;GO:0005524;GO:0016301;GO:0016740;GO:0016772;GO:0016773;GO:0017076;GO:0030554;GO:0032553;GO:0032555;GO:0032559	nucleotide binding;nucleoside binding;purine nucleoside binding;nucleic acid binding;DNA binding;catalytic activity;protein kinase activity;protein serine/threonine kinase activity;DNA-dependent protein kinase activity;binding;protein binding;ATP binding;kinase activity;transferase activity;transferase activity, transferring phosphorus-containing groups;phosphotransferase activity, alcohol group …	GO:0000726;GO:0006139;GO:0006259;GO:0006281;GO:0006302;GO:0006303;GO:0006310;GO:0006464;GO:0006468;GO:0006793;GO:0006796;GO:0006950;GO:0006974;GO:0008152;GO:0009987;GO:0016310;GO:0018105;GO:0018193;GO:0018209;GO:0019538;GO:0033554;GO:0034960;GO:0034984;GO:0043170;GO:0043283;GO:0043412;GO:0043687;GO:0044237;GO:0044238;GO:0044260;GO:0044267;GO:0050896;GO:0051716	non-recombinational repair;nucleobase, nucleoside, nucleotide and nucleic acid metabolic process;DNA metabolic process;DNA repair;double-strand break repair;double-strand break repair via nonhomologous end joining;DNA recombination;protein modification process;protein amino acid phosphorylation;phosphorus metabolic process;phosphate metabolic process;response to stress;response to DNA damage stim…	hsa:5591	ko03450;ko04110	Non-homologous end-joining;Cell cycle	K06642	219	260	537	219	260	537	219	260	537	143	217	143	217	143	217	51.2	51.2	51.2	469.08	4128	28.1
IPI00062037.1	3	Dynein light chain 2, cytoplasmic;Dynein light chain LC8-type 2	DYNLL2;DLC2		-0.263577	-0.510149	1.93548	Dynein light chain 2, cytoplasmic	Q96FJ2;B2R5B4	DYL2_HUMAN	ENSG00000121083	OTTHUMP00000181714;OTTHUMP00000181715	NP_542408	PF01221	Dynein_light	Dynein light chain type 1	GO:0005829;GO:0005874;GO:0005875;GO:0005886;GO:0016020;GO:0016459;GO:0030286;GO:0032991;GO:0043234;GO:0044422;GO:0044424;GO:0044430;GO:0044444;GO:0044446;GO:0044464	cytosol;microtubule;microtubule associated complex;plasma membrane;membrane;myosin complex;dynein complex;macromolecular complex;protein complex;organelle part;intracellular part;cytoskeletal part;cytoplasmic part;intracellular organelle part;cell part	GO:0003774;GO:0003777;GO:0003824;GO:0005488;GO:0005515;GO:0016462;GO:0016787;GO:0016817;GO:0016818;GO:0017111	motor activity;microtubule motor activity;catalytic activity;binding;protein binding;pyrophosphatase activity;hydrolase activity;hydrolase activity, acting on acid anhydrides;hydrolase activity, acting on acid anhydrides, in phosphorus-containing anhydrides;nucleoside-triphosphatase activity	GO:0007017;GO:0009987	microtubule-based process;cellular process	hsa:140735			K10418	3	4	5	3	4	5	1	2	2	3	3	3	3	1	1	34.8	34.8	10.1	10.35	89	4.94	7	6
IPI00873403.1;IPI00793696.1;IPI00306332.4;IPI00791426.1;IPI00647337.1;IPI00795548.1	10;10;10;9;8;3	60S ribosomal protein L24;Ribosomal protein L30	RPL24		-1.57501	-2.99931	1.90431	20 kDa protein;19 kDa protein;60S ribosomal protein L24;13 kDa protein;60S ribosomal protein	P83731;B2R4Y3;Q5T8W0	RL24_HUMAN	ENSG00000114391	OTTHUMP00000172090;OTTHUMP00000172089;OTTHUMP00000172094;OTTHUMP00000016411	NP_000977	PF01246	Ribosomal_L24e	Ribosomal protein L24e	GO:0015934;GO:0022625;GO:0030529;GO:0032991;GO:0033279;GO:0044422;GO:0044424;GO:0044444;GO:0044445;GO:0044446;GO:0044464	large ribosomal subunit;cytosolic large ribosomal subunit;ribonucleoprotein complex;macromolecular complex;ribosomal subunit;organelle part;intracellular part;cytoplasmic part;cytosolic part;intracellular organelle part;cell part	GO:0003676;GO:0003723;GO:0003735;GO:0005198;GO:0005488;GO:0005515	nucleic acid binding;RNA binding;structural constituent of ribosome;structural molecule activity;binding;protein binding	GO:0006414;GO:0008152;GO:0009058;GO:0009059;GO:0009987;GO:0034645;GO:0034960;GO:0034961;GO:0043170;GO:0043283;GO:0043284;GO:0044237;GO:0044249;GO:0044260	translational elongation;metabolic process;biosynthetic process;macromolecule biosynthetic process;cellular process;cellular macromolecule biosynthetic process;cellular biopolymer metabolic process;cellular biopolymer biosynthetic process;macromolecule metabolic process;biopolymer metabolic process;biopolymer biosynthetic process;cellular metabolic process;cellular biosynthetic process;cellular m…	hsa:6152	ko03010	Ribosome	K02896	10	11	20	10	11	20	10	11	20	7	9	7	9	7	9	49.1	49.1	49.1	19.569	173	7.68	8	7
IPI00032140.4;IPI00910487.1	12;11	Serpin H1;Collagen-binding protein;47 kDa heat shock protein;Rheumatoid arthritis-related antigen RA-A47;Arsenic-transactivated protein 3;Cell proliferation-inducing gene 14 protein;cDNA FLJ52569, highly similar to Collagen-binding protein 2	SERPINH1;CBP1;CBP2;HSP47;SERPINH2;PIG14		0.54962	1.04635	1.90377	Serpin H1;cDNA FLJ52569, highly similar to Collagen-binding protein 2	P50454;A8K259;B3KVJ3;Q9NPA9;B4DN87	SERPH_HUMAN;B4DN87_HUMAN	ENSG00000149257		NP_001226	PF00079	Serpin	Serpin (serine protease inhibitor)	GO:0005783;GO:0005788;GO:0005793;GO:0031974;GO:0043226;GO:0043227;GO:0043229;GO:0043231;GO:0043233;GO:0044422;GO:0044424;GO:0044444;GO:0044446;GO:0044464;GO:0070013	endoplasmic reticulum;endoplasmic reticulum lumen;ER-Golgi intermediate compartment;membrane-enclosed lumen;organelle;membrane-bounded organelle;intracellular organelle;intracellular membrane-bounded organelle;organelle lumen;organelle part;intracellular part;cytoplasmic part;intracellular organelle part;cell part;intracellular organelle lumen	GO:0004857;GO:0004866;GO:0004867;GO:0005488;GO:0005515;GO:0005518;GO:0030234;GO:0030414;GO:0051082	enzyme inhibitor activity;endopeptidase inhibitor activity;serine-type endopeptidase inhibitor activity;binding;protein binding;collagen binding;enzyme regulator activity;peptidase inhibitor activity;unfolded protein binding	GO:0006950;GO:0006986;GO:0009607;GO:0042221;GO:0050896;GO:0051789;GO:0008152;GO:0009058;GO:0009059;GO:0009987;GO:0016043;GO:0019538;GO:0030198;GO:0030199;GO:0032501;GO:0032963;GO:0032964;GO:0043062;GO:0043170;GO:0043283;GO:0044236;GO:0044238;GO:0044259;GO:0051604	response to stress;response to unfolded protein;response to biotic stimulus;response to chemical stimulus;response to stimulus;response to protein stimulus;metabolic process;biosynthetic process;macromolecule biosynthetic process;cellular process;cellular component organization;protein metabolic process;extracellular matrix organization;collagen fibril organization;multicellular organismal proces…	hsa:871			K09501	12	12	17	12	12	17	12	12	17	6	10	6	10	6	10	45.2	45.2	45.2	46.44	418	14.5
IPI00260715.5;IPI00221354.1;IPI00645208.3;IPI00909890.1;IPI00428056.1;IPI00854677.1	3;3;3;3;3;3	RNA-binding protein FUS;Oncogene FUS;Oncogene TLS;Translocated in liposarcoma protein;POMp75;75 kDa DNA-pairing protein;cDNA FLJ58049, highly similar to RNA-binding protein FUS;BBF2H7/FUS protein;Putative uncharacterized protein FUS	FUS;TLS		0.865602	1.62574	1.87816	Fus-like protein (Fragment);Isoform Short of RNA-binding protein FUS;53 kDa protein;cDNA FLJ58049, highly similar to RNA-binding protein FUS;BBF2H7/FUS protein (Fragment);Putative uncharacterized protein FUS	P35637-1;P35637;Q13344;P35637-2;B4DR70;Q70T18;A6NMX6	FUS_HUMAN;B4DR70_HUMAN;Q70T18_HUMAN;A6NMX6_HUMAN	ENSG00000089280	OTTHUMP00000080659;OTTHUMP00000163228;OTTHUMP00000080661;OTTHUMP00000080662		PF00076;PF00641	RRM_1;zf-RanBP	RNA recognition motif. (a.k.a. RRM, RBD, or RNP domain);Zn-finger in Ran binding protein and others	GO:0005634;GO:0043226;GO:0043227;GO:0043229;GO:0043231;GO:0044424;GO:0044464;GO:0005622	nucleus;organelle;membrane-bounded organelle;intracellular organelle;intracellular membrane-bounded organelle;intracellular part;cell part;intracellular	GO:0003676;GO:0003677;GO:0003723;GO:0005488;GO:0005515;GO:0008270;GO:0043167;GO:0043169;GO:0046872;GO:0046914;GO:0000166	nucleic acid binding;DNA binding;RNA binding;binding;protein binding;zinc ion binding;ion binding;cation binding;metal ion binding;transition metal ion binding;nucleotide binding	GO:0000375;GO:0000377;GO:0000398;GO:0006139;GO:0006396;GO:0006397;GO:0008152;GO:0008219;GO:0008380;GO:0009987;GO:0016070;GO:0016071;GO:0016265;GO:0034960;GO:0043170;GO:0043283;GO:0044237;GO:0044238;GO:0044260	RNA splicing, via transesterification reactions;RNA splicing, via transesterification reactions with bulged adenosine as nucleophile;nuclear mRNA splicing, via spliceosome;nucleobase, nucleoside, nucleotide and nucleic acid metabolic process;RNA processing;mRNA processing;metabolic process;cell death;RNA splicing;cellular process;RNA metabolic process;mRNA metabolic process;death;cellular biopoly…	hsa:2521				3	3	6	2	2	4	2	2	4	3	3	2	2	2	2	6.2	6.2	6.2	53.376	528	18.6
IPI00297579.4	6	Chromobox protein homolog 3;Heterochromatin protein 1 homolog gamma;Modifier 2 protein;HECH	CBX3		0.814181	1.52627	1.87461	Chromobox protein homolog 3	Q13185;A4D177	CBX3_HUMAN	ENSG00000122565	OTTHUMP00000024529;OTTHUMP00000122519;OTTHUMP00000122520	NP_009207;NP_057671;XP_943872	PF00385;PF01393	Chromo;Chromo_shadow	'chromo' (CHRromatin Organisation MOdifier) domain;Chromo shadow domain	GO:0000775;GO:0000779;GO:0000785;GO:0000790;GO:0000791;GO:0000792;GO:0005637;GO:0005701;GO:0005719;GO:0005720;GO:0005721;GO:0005819;GO:0010369;GO:0016020;GO:0019866;GO:0031090;GO:0031618;GO:0031965;GO:0043226;GO:0043228;GO:0043229;GO:0043232;GO:0044422;GO:0044424;GO:0044427;GO:0044428;GO:0044430;GO:0044446;GO:0044454;GO:0044464	chromosome, centromeric region;condensed chromosome, centromeric region;chromatin;nuclear chromatin;euchromatin;heterochromatin;nuclear inner membrane;polytene chromosome chromocenter;nuclear euchromatin;nuclear heterochromatin;centromeric heterochromatin;spindle;chromocenter;membrane;organelle inner membrane;organelle membrane;nuclear centromeric heterochromatin;nuclear membrane;organelle;non-me…	GO:0003682;GO:0005488;GO:0005515;GO:0016564;GO:0016565;GO:0019904;GO:0030528	chromatin binding;binding;protein binding;transcription repressor activity;general transcriptional repressor activity;protein domain specific binding;transcription regulator activity	GO:0006139;GO:0006325;GO:0006333;GO:0006338;GO:0006350;GO:0006355;GO:0006996;GO:0008152;GO:0009058;GO:0009059;GO:0009889;GO:0009890;GO:0009892;GO:0009987;GO:0010468;GO:0010556;GO:0010558;GO:0010605;GO:0010629;GO:0016043;GO:0016481;GO:0016568;GO:0019219;GO:0019222;GO:0031323;GO:0031324;GO:0031326;GO:0031327;GO:0034645;GO:0034960;GO:0034961;GO:0043170;GO:0043283;GO:0043284;GO:0044237;GO:0044238;GO:…	nucleobase, nucleoside, nucleotide and nucleic acid metabolic process;establishment or maintenance of chromatin architecture;chromatin assembly or disassembly;chromatin remodeling;transcription;regulation of transcription, DNA-dependent;organelle organization;metabolic process;biosynthetic process;macromolecule biosynthetic process;regulation of biosynthetic process;negative regulation of biosynt…	hsa:11335;hsa:653972			K11586	6	8	12	5	5	8	5	5	8	6	6	5	5	5	5	33.3	24.6	24.6	20.811	183	10.1
IPI00003479.3;IPI00874012.1;IPI00003431.1	5;4;1	Mitogen-activated protein kinase 1;Extracellular signal-regulated kinase 2;Mitogen-activated protein kinase 2;p42-MAPK;ERT1;Extracellular signal-regulated kinase-2 splice variant	MAPK1;ERK2;PRKM1;PRKM2		-0.808336	-1.50476	1.86155	Mitogen-activated protein kinase 1;Extracellular signal-regulated kinase-2 splice variant	P28482;B4DHN0;Q1HBJ4;Q499G7;A8CZ64	MK01_HUMAN;A8CZ64_HUMAN	ENSG00000100030	OTTHUMP00000028754;OTTHUMP00000174492	NP_002736;NP_620407	PF00069	Pkinase	Protein kinase domain	GO:0005654;GO:0005829;GO:0005856;GO:0043226;GO:0043228;GO:0043229;GO:0043232;GO:0044422;GO:0044424;GO:0044428;GO:0044444;GO:0044446;GO:0044464	nucleoplasm;cytosol;cytoskeleton;organelle;non-membrane-bounded organelle;intracellular organelle;intracellular non-membrane-bounded organelle;organelle part;intracellular part;nuclear part;cytoplasmic part;intracellular organelle part;cell part	GO:0000166;GO:0001882;GO:0001883;GO:0005488;GO:0005524;GO:0017076;GO:0030554;GO:0032553;GO:0032555;GO:0032559;GO:0003824;GO:0004672;GO:0004674;GO:0004702;GO:0004707;GO:0004871;GO:0005057;GO:0016301;GO:0016740;GO:0016772;GO:0016773;GO:0060089	nucleotide binding;nucleoside binding;purine nucleoside binding;binding;ATP binding;purine nucleotide binding;adenyl nucleotide binding;ribonucleotide binding;purine ribonucleotide binding;adenyl ribonucleotide binding;catalytic activity;protein kinase activity;protein serine/threonine kinase activity;receptor signaling protein serine/threonine kinase activity;MAP kinase activity;signal transduce…	GO:0006917;GO:0006935;GO:0007049;GO:0007154;GO:0007165;GO:0007242;GO:0007264;GO:0007265;GO:0007267;GO:0007268;GO:0007610;GO:0007626;GO:0009605;GO:0009987;GO:0010941;GO:0010942;GO:0012502;GO:0040011;GO:0042221;GO:0042330;GO:0042981;GO:0043065;GO:0043067;GO:0043068;GO:0044419;GO:0048518;GO:0048522;GO:0050789;GO:0050793;GO:0050794;GO:0050896;GO:0051094;GO:0051704;GO:0065007;GO:0006464;GO:0006468;GO:…	induction of apoptosis;chemotaxis;cell cycle;cell communication;signal transduction;intracellular signaling cascade;small GTPase mediated signal transduction;Ras protein signal transduction;cell-cell signaling;synaptic transmission;behavior;locomotory behavior;response to external stimulus;cellular process;regulation of cell death;positive regulation of cell death;induction of programmed cell dea…	hsa:5594	ko04010;ko04013;ko04012;ko04350;ko04370;ko04150;ko04810;ko04510;ko04520;ko04540;ko04270;ko04910;ko04912;ko04914;ko04916;ko04620;ko04650;ko04660;ko04662;ko04664;ko04062;ko04720;ko04730;ko04320;ko04360;ko05200;ko05210;ko05212;ko05214;ko05216;ko05221;ko05220;ko05218;ko05211;ko05219;ko05215;ko05213;ko05223;ko05010;ko04930	MAPK signaling pathway;MAPK signaling pathway - fly;ErbB signaling pathway;TGF-beta signaling pathway;VEGF signaling pathway;mTOR signaling pathway;Regulation of actin cytoskeleton;Focal adhesion;Adherens junction;Gap junction;Vascular smooth muscle contraction;Insulin signaling pathway;GnRH signaling pathway;Progesterone-mediated oocyte maturation;Melanogenesis;Toll-like receptor signaling pathw…	K04371	5	5	5	5	5	5	3	3	3	2	5	2	5	1	3	13.9	13.9	8.9	41.389	360	10.6
IPI00015838.3	25	Cell growth-regulating nucleolar protein	LYAR;PNAS-5		-0.540275	-1.00384	1.85802	Cell growth-regulating nucleolar protein	Q9NX58;A8K3Y5	LYAR_HUMAN	ENSG00000145220	OTTHUMP00000155128	NP_060286	PF08790	zf-LYAR	LYAR-type C2HC zinc finger	GO:0005730;GO:0043226;GO:0043228;GO:0043229;GO:0043232;GO:0044422;GO:0044424;GO:0044428;GO:0044446;GO:0044464	nucleolus;organelle;non-membrane-bounded organelle;intracellular organelle;intracellular non-membrane-bounded organelle;organelle part;intracellular part;nuclear part;intracellular organelle part;cell part	GO:0005488;GO:0005515;GO:0008270;GO:0043167;GO:0043169;GO:0046872;GO:0046914	binding;protein binding;zinc ion binding;ion binding;cation binding;metal ion binding;transition metal ion binding			hsa:55646				25	26	27	25	26	27	25	26	27	14	24	14	24	14	24	58.8	58.8	58.8	43.614	379	15.8
IPI00879810.1;IPI00871535.1;IPI00844215.1;IPI00744706.2;IPI00843765.1;IPI00745092.2	41;41;41;41;41;8	Putative uncharacterized protein SPTAN1;Spectrin alpha chain, brain;Spectrin, non-erythroid alpha chain;Alpha-II spectrin;Fodrin alpha chain;cDNA FLJ61399, highly similar to Spectrin alpha chain, brain	SPTAN1;SPTA2		0.819832	1.5205	1.85465	Putative uncharacterized protein SPTAN1;Isoform 2 of Spectrin alpha chain, brain;Isoform 1 of Spectrin alpha chain, brain;cDNA FLJ61399, highly similar to Spectrin alpha chain, brain;Isoform 3 of Spectrin alpha chain, brain	A6NG51;Q13813-2;Q13813;Q13813-1;B4DGT1;Q14917;Q9UG16;B4DTV8;Q13813-3	A6NG51_HUMAN;SPTA2_HUMAN;B4DTV8_HUMAN	ENSG00000197694	OTTHUMP00000022284;OTTHUMP00000022283	NP_001123910;NP_003118	PF00036;PF08726;PF00018;PF00435	efhand;efhand_Ca_insen;SH3_1;Spectrin	EF hand;Ca2+ insensitive EF hand;SH3 domain;Spectrin repeat	GO:0005856;GO:0043226;GO:0043228;GO:0043229;GO:0043232;GO:0044424;GO:0044464;GO:0000267;GO:0005624;GO:0005626;GO:0005829;GO:0008091;GO:0044422;GO:0044430;GO:0044444;GO:0044446;GO:0044448	cytoskeleton;organelle;non-membrane-bounded organelle;intracellular organelle;intracellular non-membrane-bounded organelle;intracellular part;cell part;cell fraction;membrane fraction;insoluble fraction;cytosol;spectrin;organelle part;cytoskeletal part;cytoplasmic part;intracellular organelle part;cell cortex part	GO:0005488;GO:0005509;GO:0043167;GO:0043169;GO:0046872;GO:0003779;GO:0005198;GO:0005200;GO:0005515;GO:0005516;GO:0008092	binding;calcium ion binding;ion binding;cation binding;metal ion binding;actin binding;structural molecule activity;structural constituent of cytoskeleton;protein binding;calmodulin binding;cytoskeletal protein binding	GO:0008064;GO:0009892;GO:0010605;GO:0010639;GO:0019222;GO:0030832;GO:0030833;GO:0030834;GO:0030835;GO:0030837;GO:0031323;GO:0031324;GO:0031333;GO:0032268;GO:0032269;GO:0032271;GO:0032272;GO:0032535;GO:0032956;GO:0032970;GO:0033043;GO:0043242;GO:0043244;GO:0043254;GO:0044087;GO:0048519;GO:0048523;GO:0050789;GO:0050794;GO:0051016;GO:0051128;GO:0051129;GO:0051246;GO:0051248;GO:0051493;GO:0051494;GO:…	regulation of actin polymerization or depolymerization;negative regulation of metabolic process;negative regulation of macromolecule metabolic process;negative regulation of organelle organization;regulation of metabolic process;regulation of actin filament length;regulation of actin filament polymerization;regulation of actin filament depolymerization;negative regulation of actin filament depoly…	hsa:6709			K06114	41	41	54	41	41	54	41	41	54	22	33	22	33	22	33	21.7	21.7	21.7	284.94	2477	27.7
IPI00217240.1	24	WD repeat-containing protein 75	WDR75		-0.50032	-0.922757	1.84433	WD repeat-containing protein 75	Q8IWA0;A8K330;Q05D27	WDR75_HUMAN	ENSG00000115368	OTTHUMP00000163494	NP_115544	PF00400	WD40	WD domain, G-beta repeat	GO:0005730;GO:0043226;GO:0043228;GO:0043229;GO:0043232;GO:0044422;GO:0044424;GO:0044428;GO:0044446;GO:0044464	nucleolus;organelle;non-membrane-bounded organelle;intracellular organelle;intracellular non-membrane-bounded organelle;organelle part;intracellular part;nuclear part;intracellular organelle part;cell part					hsa:84128				24	25	25	24	25	25	24	25	25	5	24	5	24	5	24	40.1	40.1	40.1	94.498	830	20.4
IPI00005154.1;IPI00556260.1	24;5	FACT complex subunit SSRP1;Facilitates chromatin transcription complex subunit SSRP1;FACT 80 kDa subunit;FACTp80;Chromatin-specific transcription elongation factor 80 kDa subunit;Structure-specific recognition protein 1;Recombination signal sequence recognition protein 1;T160	SSRP1;FACT80		0.857185	1.58087	1.84426	FACT complex subunit SSRP1	Q08945	SSRP1_HUMAN	ENSG00000149136		NP_003137	PF00505;PF03531	HMG_box;SSrecog	HMG (high mobility group) box;Structure-specific recognition protein (SSRP1)	GO:0005654;GO:0005694;GO:0005737;GO:0043226;GO:0043228;GO:0043229;GO:0043232;GO:0044422;GO:0044424;GO:0044428;GO:0044446;GO:0044464	nucleoplasm;chromosome;cytoplasm;organelle;non-membrane-bounded organelle;intracellular organelle;intracellular non-membrane-bounded organelle;organelle part;intracellular part;nuclear part;intracellular organelle part;cell part	GO:0003676;GO:0003677;GO:0005488;GO:0005515	nucleic acid binding;DNA binding;binding;protein binding	GO:0006139;GO:0006259;GO:0006260;GO:0006281;GO:0006350;GO:0006355;GO:0006950;GO:0006974;GO:0008152;GO:0009058;GO:0009059;GO:0009889;GO:0009987;GO:0010468;GO:0010556;GO:0019219;GO:0019222;GO:0031323;GO:0031326;GO:0033554;GO:0034645;GO:0034960;GO:0034961;GO:0034984;GO:0043170;GO:0043283;GO:0043284;GO:0044237;GO:0044238;GO:0044249;GO:0044260;GO:0045449;GO:0050789;GO:0050794;GO:0050896;GO:0051252;GO:…	nucleobase, nucleoside, nucleotide and nucleic acid metabolic process;DNA metabolic process;DNA replication;DNA repair;transcription;regulation of transcription, DNA-dependent;response to stress;response to DNA damage stimulus;metabolic process;biosynthetic process;macromolecule biosynthetic process;regulation of biosynthetic process;cellular process;regulation of gene expression;regulation of ma…	hsa:6749			K09272	24	25	51	24	25	51	24	25	51	22	19	22	19	22	19	38.5	38.5	38.5	81.074	709	17.9
IPI00012575.1	5	Pirin	PIR		-1.95031	-3.58557	1.83846	Pirin	O00625;Q6FHD2	PIR_HUMAN	ENSG00000087842	OTTHUMP00000022961;OTTHUMP00000022962	NP_001018119;NP_003653	PF02678;PF05726	Pirin;Pirin_C	Pirin;Pirin C-terminal cupin domain	GO:0005634;GO:0043226;GO:0043227;GO:0043229;GO:0043231;GO:0044424;GO:0044464	nucleus;organelle;membrane-bounded organelle;intracellular organelle;intracellular membrane-bounded organelle;intracellular part;cell part	GO:0003712;GO:0005488;GO:0005506;GO:0005515;GO:0008134;GO:0030528;GO:0043167;GO:0043169;GO:0046872;GO:0046914	transcription cofactor activity;binding;iron ion binding;protein binding;transcription factor binding;transcription regulator activity;ion binding;cation binding;metal ion binding;transition metal ion binding	GO:0006139;GO:0006350;GO:0006351;GO:0006366;GO:0008152;GO:0009058;GO:0009059;GO:0009987;GO:0016070;GO:0032774;GO:0034645;GO:0034960;GO:0034961;GO:0043170;GO:0043283;GO:0043284;GO:0044237;GO:0044238;GO:0044249;GO:0044260	nucleobase, nucleoside, nucleotide and nucleic acid metabolic process;transcription;transcription, DNA-dependent;transcription from RNA polymerase II promoter;metabolic process;biosynthetic process;macromolecule biosynthetic process;cellular process;RNA metabolic process;RNA biosynthetic process;cellular macromolecule biosynthetic process;cellular biopolymer metabolic process;cellular biopolymer …	hsa:8544			K06911	5	5	5	5	5	5	5	5	5	4	3	4	3	4	3	23.8	23.8	23.8	32.113	290	12.4
IPI00024167.1;IPI00902457.1	22;1	ESF1 homolog;ABT1-associated protein	ESF1;ABTAP;C20orf6;HDCMC28P		-0.546772	-1.00364	1.83557	ESF1 homolog	Q9H501;A0JLU5;Q05C10;Q3SWV1;Q6P6H6;Q8IWH6	ESF1_HUMAN	ENSG00000089048	OTTHUMP00000030301	NP_057733				GO:0005654;GO:0005730;GO:0043226;GO:0043228;GO:0043229;GO:0043232;GO:0044422;GO:0044424;GO:0044428;GO:0044446;GO:0044464	nucleoplasm;nucleolus;organelle;non-membrane-bounded organelle;intracellular organelle;intracellular non-membrane-bounded organelle;organelle part;intracellular part;nuclear part;intracellular organelle part;cell part			GO:0006139;GO:0006350;GO:0006355;GO:0008152;GO:0009058;GO:0009059;GO:0009889;GO:0009987;GO:0010468;GO:0010556;GO:0019219;GO:0019222;GO:0031323;GO:0031326;GO:0034645;GO:0034960;GO:0034961;GO:0043170;GO:0043283;GO:0043284;GO:0044237;GO:0044238;GO:0044249;GO:0044260;GO:0045449;GO:0050789;GO:0050794;GO:0051252;GO:0060255;GO:0065007;GO:0080090	nucleobase, nucleoside, nucleotide and nucleic acid metabolic process;transcription;regulation of transcription, DNA-dependent;metabolic process;biosynthetic process;macromolecule biosynthetic process;regulation of biosynthetic process;cellular process;regulation of gene expression;regulation of macromolecule biosynthetic process;regulation of nucleobase, nucleoside, nucleotide and nucleic acid m…	hsa:51575				22	23	23	22	23	23	22	23	23	15	14	15	14	15	14	24.1	24.1	24.1	98.795	851	16
IPI00299524.1;IPI00445741.1;IPI00790441.2	11;8;2	Condensin complex subunit 1;Non-SMC condensin I complex subunit D2;Chromosome condensation-related SMC-associated protein 1;Chromosome-associated protein D2;XCAP-D2 homolog;cDNA FLJ43165 fis, clone FCBBF3002163, highly similar to Homo sapiens chromosome condensation-related SMC-associated protein 1	NCAPD2;CAPD2;CNAP1;KIAA0159		-1.94597	-3.56448	1.83172	Condensin complex subunit 1;cDNA FLJ43165 fis, clone FCBBF3002163, highly similar to Homo sapiens chromosome condensation-related SMC-associated protein 1	Q15021;B3KMS0;B3KY03;B4E0B7;Q6ZV00	CND1_HUMAN;Q6ZV00_HUMAN	ENSG00000010292	OTTHUMP00000166329	NP_055680				GO:0000797;GO:0005634;GO:0005737;GO:0032991;GO:0043226;GO:0043227;GO:0043229;GO:0043231;GO:0043234;GO:0044422;GO:0044424;GO:0044427;GO:0044446;GO:0044464	condensin core heterodimer;nucleus;cytoplasm;macromolecular complex;organelle;membrane-bounded organelle;intracellular organelle;intracellular membrane-bounded organelle;protein complex;organelle part;intracellular part;chromosomal part;intracellular organelle part;cell part	GO:0005488;GO:0005515;GO:0042393	binding;protein binding;histone binding	GO:0006323;GO:0006996;GO:0007076;GO:0009987;GO:0016043;GO:0022402;GO:0030261;GO:0051276;GO:0051301;GO:0000280;GO:0007067;GO:0022403;GO:0048285	DNA packaging;organelle organization;mitotic chromosome condensation;cellular process;cellular component organization;cell cycle process;chromosome condensation;chromosome organization;cell division;nuclear division;mitosis;cell cycle phase;organelle fission					11	11	11	11	11	11	11	11	11	3	10	3	10	3	10	8.6	8.6	8.6	157.17	1401	24.3
IPI00183626.8;IPI00334175.3;IPI00179964.5;IPI00556157.1;IPI00413691.2;IPI00384710.7;IPI00470879.3;IPI00159072.3;IPI00640632.1	14;14;14;7;6;1;1;1;1	Polypyrimidine tract binding protein 1;Polypyrimidine tract binding protein 1, isoform CRA_c;Polypyrimidine tract-binding protein 1;Heterogeneous nuclear ribonucleoprotein I;57 kDa RNA-binding protein PPTB-1;Polypyrimidine tract-binding protein 1 isoform c variant	PTBP1;hCG_20560;PTB		1.44116	2.61013	1.81113	polypyrimidine tract-binding protein 1 isoform a;Isoform 2 of Polypyrimidine tract-binding protein 1;Isoform 1 of Polypyrimidine tract-binding protein 1;Polypyrimidine tract-binding protein 1 isoform c variant (Fragment)	Q9BUQ0;P26599-2;P26599;P26599-1;Q59H49	Q9BUQ0_HUMAN;PTBP1_HUMAN;Q59H49_HUMAN	ENSG00000011304	OTTHUMP00000077906;OTTHUMP00000077907;OTTHUMP00000077908	NP_002810;NP_114367;NP_114368	PF00076	RRM_1	RNA recognition motif. (a.k.a. RRM, RBD, or RNP domain)	GO:0005634;GO:0043226;GO:0043227;GO:0043229;GO:0043231;GO:0044424;GO:0044464;GO:0005654;GO:0005730;GO:0030529;GO:0030530;GO:0032991;GO:0043228;GO:0043232;GO:0044422;GO:0044428;GO:0044446	nucleus;organelle;membrane-bounded organelle;intracellular organelle;intracellular membrane-bounded organelle;intracellular part;cell part;nucleoplasm;nucleolus;ribonucleoprotein complex;heterogeneous nuclear ribonucleoprotein complex;macromolecular complex;non-membrane-bounded organelle;intracellular non-membrane-bounded organelle;organelle part;nuclear part;intracellular organelle part	GO:0000166;GO:0003676;GO:0003723;GO:0005488;GO:0003727;GO:0005515;GO:0008187	nucleotide binding;nucleic acid binding;RNA binding;binding;single-stranded RNA binding;protein binding;poly-pyrimidine tract binding	GO:0006139;GO:0006396;GO:0006397;GO:0008152;GO:0009987;GO:0016070;GO:0016071;GO:0034960;GO:0043170;GO:0043283;GO:0044237;GO:0044238;GO:0044260;GO:0000375;GO:0000377;GO:0000398;GO:0008380	nucleobase, nucleoside, nucleotide and nucleic acid metabolic process;RNA processing;mRNA processing;metabolic process;cellular process;RNA metabolic process;mRNA metabolic process;cellular biopolymer metabolic process;macromolecule metabolic process;biopolymer metabolic process;cellular metabolic process;primary metabolic process;cellular macromolecule metabolic process;RNA splicing, via transes…	hsa:5725				14	14	25	14	14	25	14	14	25	10	14	10	14	10	14	38.4	38.4	38.4	59.632	557	13.9		1
IPI00019380.1;IPI00513689.1	7;1	Nuclear cap-binding protein subunit 1;80 kDa nuclear cap-binding protein;NCBP 80 kDa subunit	NCBP1;CBP80;NCBP		0.965544	1.73924	1.80131	Nuclear cap-binding protein subunit 1	Q09161;B2R718	NCBP1_HUMAN	ENSG00000136937	OTTHUMP00000021753	NP_002477	PF02854;PF09088;PF09090	MIF4G;MIF4G_like;MIF4G_like_2	MIF4G domain;MIF4G like;MIF4G like	GO:0005654;GO:0005829;GO:0005845;GO:0032991;GO:0034518;GO:0043234;GO:0044422;GO:0044424;GO:0044428;GO:0044444;GO:0044446;GO:0044464	nucleoplasm;cytosol;mRNA cap binding complex;macromolecular complex;RNA cap binding complex;protein complex;organelle part;intracellular part;nuclear part;cytoplasmic part;intracellular organelle part;cell part	GO:0000339;GO:0003676;GO:0003723;GO:0005488;GO:0005515	RNA cap binding;nucleic acid binding;RNA binding;binding;protein binding	GO:0000387;GO:0006139;GO:0006379;GO:0006396;GO:0006397;GO:0006810;GO:0008152;GO:0009893;GO:0009987;GO:0010468;GO:0010604;GO:0015931;GO:0016070;GO:0016071;GO:0019219;GO:0019222;GO:0022613;GO:0031323;GO:0031325;GO:0031440;GO:0031442;GO:0034960;GO:0043170;GO:0043283;GO:0044085;GO:0044237;GO:0044238;GO:0044260;GO:0045935;GO:0048518;GO:0048522;GO:0050657;GO:0050658;GO:0050684;GO:0050685;GO:0050789;GO:…	spliceosomal snRNP biogenesis;nucleobase, nucleoside, nucleotide and nucleic acid metabolic process;mRNA cleavage;RNA processing;mRNA processing;transport;metabolic process;positive regulation of metabolic process;cellular process;regulation of gene expression;positive regulation of macromolecule metabolic process;nucleobase, nucleoside, nucleotide and nucleic acid transport;RNA metabolic process…	hsa:4686				7	7	7	7	7	7	7	7	7	6	5	6	5	6	5	10.6	10.6	10.6	91.838	790	18.8
IPI00297477.3;IPI00183920.2;IPI00792607.1;IPI00797067.1;IPI00782963.1;IPI00874066.1	9;7;6;6;2;2	U2 small nuclear ribonucleoprotein A';SNRPA1 protein;cDNA FLJ75425, highly similar to Homo sapiens small nuclear ribonucleoprotein polypeptide A', mRNA;Small nuclear ribonucleoprotein polypeptide A', isoform CRA_d;U2 snRNP-specific A' protein	SNRPA1;hCG_1992004		1.85276	3.32654	1.79545	U2 small nuclear ribonucleoprotein A';similar to OTTHUMP00000045488, partial;Small nuclear ribonucleoprotein polypeptide A', isoform CRA_d;U2 snRNP-specific A' protein	P09661;B2R5I6;Q53G21;Q53G61;Q6NVW9;O95485;Q9UEN1	RU2A_HUMAN;Q6NVW9_HUMAN;O95485_HUMAN	ENSG00000131876	OTTHUMP00000176822;OTTHUMP00000194836;OTTHUMP00000045488;OTTHUMP00000176823;OTTHUMP00000176821	NP_003081;XP_001724540				GO:0005686;GO:0030529;GO:0030532;GO:0032991;GO:0044422;GO:0044424;GO:0044428;GO:0044446;GO:0044464	snRNP U2;ribonucleoprotein complex;small nuclear ribonucleoprotein complex;macromolecular complex;organelle part;intracellular part;nuclear part;intracellular organelle part;cell part	GO:0003676;GO:0003723;GO:0005488;GO:0005515	nucleic acid binding;RNA binding;binding;protein binding	GO:0000375;GO:0000377;GO:0000398;GO:0006139;GO:0006396;GO:0006397;GO:0008152;GO:0008380;GO:0009987;GO:0016070;GO:0016071;GO:0034960;GO:0043170;GO:0043283;GO:0044237;GO:0044238;GO:0044260	RNA splicing, via transesterification reactions;RNA splicing, via transesterification reactions with bulged adenosine as nucleophile;nuclear mRNA splicing, via spliceosome;nucleobase, nucleoside, nucleotide and nucleic acid metabolic process;RNA processing;mRNA processing;metabolic process;RNA splicing;cellular process;RNA metabolic process;mRNA metabolic process;cellular biopolymer metabolic pro…	hsa:6627			K11092	9	9	13	9	9	13	9	9	13	7	6	7	6	7	6	37.6	37.6	37.6	28.415	255	9.83
IPI00221394.8;IPI00873935.1;IPI00874145.1;IPI00852712.1;IPI00852780.1;IPI00893630.1;IPI00893397.1	30;29;29;14;13;8;3	H/ACA ribonucleoprotein complex subunit 4;Dyskerin;Nucleolar protein family A member 4;snoRNP protein DKC1;Nopp140-associated protein of 57 kDa;Nucleolar protein NAP57;CBF5 homolog;Putative uncharacterized protein DKC1	DKC1;NOLA4		-0.406025	-0.721135	1.77609	H/ACA ribonucleoprotein complex subunit 4;Putative uncharacterized protein DKC1;Putative uncharacterized protein DKC1 (Fragment)	O60832;A8MUT5;A8MV56	DKC1_HUMAN;A8MUT5_HUMAN;A8MV56_HUMAN	ENSG00000130826	OTTHUMP00000026046;OTTHUMP00000198771	NP_001354	PF08068;PF01472;PF01509	DKCLD;PUA;TruB_N	DKCLD (NUC011) domain;PUA domain;TruB family pseudouridylate synthase (N terminal domain)	GO:0005697;GO:0005730;GO:0015030;GO:0016604;GO:0030529;GO:0032991;GO:0043226;GO:0043228;GO:0043229;GO:0043232;GO:0044422;GO:0044424;GO:0044428;GO:0044446;GO:0044451;GO:0044464	telomerase holoenzyme complex;nucleolus;Cajal body;nuclear body;ribonucleoprotein complex;macromolecular complex;organelle;non-membrane-bounded organelle;intracellular organelle;intracellular non-membrane-bounded organelle;organelle part;intracellular part;nuclear part;intracellular organelle part;nucleoplasm part;cell part	GO:0003676;GO:0003720;GO:0003723;GO:0003824;GO:0003964;GO:0005488;GO:0005515;GO:0009982;GO:0016740;GO:0016772;GO:0016779;GO:0016853;GO:0016866;GO:0034061	nucleic acid binding;telomerase activity;RNA binding;catalytic activity;RNA-directed DNA polymerase activity;binding;protein binding;pseudouridine synthase activity;transferase activity;transferase activity, transferring phosphorus-containing groups;nucleotidyltransferase activity;isomerase activity;intramolecular transferase activity;DNA polymerase activity	GO:0000723;GO:0001522;GO:0006139;GO:0006259;GO:0006260;GO:0006278;GO:0006364;GO:0006396;GO:0006996;GO:0007004;GO:0008152;GO:0008283;GO:0009058;GO:0009059;GO:0009451;GO:0009987;GO:0010833;GO:0016043;GO:0016070;GO:0016072;GO:0032200;GO:0034470;GO:0034645;GO:0034660;GO:0034960;GO:0034961;GO:0042592;GO:0043170;GO:0043283;GO:0043284;GO:0043412;GO:0044237;GO:0044238;GO:0044249;GO:0044260;GO:0051276;GO:…	telomere maintenance;pseudouridine synthesis;nucleobase, nucleoside, nucleotide and nucleic acid metabolic process;DNA metabolic process;DNA replication;RNA-dependent DNA replication;rRNA processing;RNA processing;organelle organization;telomere maintenance via telomerase;metabolic process;cell proliferation;biosynthetic process;macromolecule biosynthetic process;RNA modification;cellular process…	hsa:1736			K11131	30	33	33	30	33	33	30	33	33	15	25	15	25	15	25	65	65	65	57.673	514	17.4
IPI00410693.3;IPI00470497.3;IPI00470498.1;IPI00412714.3	9;9;9;9	Plasminogen activator inhibitor 1 RNA-binding protein;PAI1 RNA-binding protein 1;SERPINE1 mRNA-binding protein 1	SERBP1;PAIRBP1;CGI-55		-2.11741	-3.75419	1.77301	Isoform 1 of Plasminogen activator inhibitor 1 RNA-binding protein;Isoform 2 of Plasminogen activator inhibitor 1 RNA-binding protein;Isoform 3 of Plasminogen activator inhibitor 1 RNA-binding protein;Isoform 4 of Plasminogen activator inhibitor 1 RNA-bind	Q8NC51-1;Q8NC51;Q5VU19;Q8NC51-2;Q5VU22;Q63HR1;Q8NC51-3;Q5VU20;Q8NC51-4;Q5VU21	PAIRB_HUMAN	ENSG00000142864	OTTHUMP00000010978;OTTHUMP00000037682;OTTHUMP00000037681;OTTHUMP00000010977	NP_001018077;NP_001018078;NP_001018079;NP_056455	PF04774	HABP4_PAI-RBP1	Hyaluronan / mRNA binding family	GO:0005634;GO:0043226;GO:0043227;GO:0043229;GO:0043231;GO:0044424;GO:0044444;GO:0044464;GO:0048471	nucleus;organelle;membrane-bounded organelle;intracellular organelle;intracellular membrane-bounded organelle;intracellular part;cytoplasmic part;cell part;perinuclear region of cytoplasm	GO:0003676;GO:0003723;GO:0003729;GO:0003730;GO:0005488;GO:0005515	nucleic acid binding;RNA binding;mRNA binding;mRNA 3'-UTR binding;binding;protein binding	GO:0006139;GO:0008152;GO:0009987;GO:0010468;GO:0010608;GO:0016070;GO:0016071;GO:0019219;GO:0019222;GO:0031323;GO:0034960;GO:0043170;GO:0043283;GO:0043487;GO:0043488;GO:0044237;GO:0044238;GO:0044260;GO:0050789;GO:0050794;GO:0051252;GO:0060255;GO:0065007;GO:0080090	nucleobase, nucleoside, nucleotide and nucleic acid metabolic process;metabolic process;cellular process;regulation of gene expression;posttranscriptional regulation of gene expression;RNA metabolic process;mRNA metabolic process;regulation of nucleobase, nucleoside, nucleotide and nucleic acid metabolic process;regulation of metabolic process;regulation of cellular metabolic process;cellular bio…	hsa:26135				9	9	10	9	9	10	9	9	10	3	9	3	9	3	9	28.4	28.4	28.4	44.965	408	11.7
IPI00023283.3;IPI00759542.1;IPI00759754.1;IPI00179357.2;IPI00759637.1;IPI00759613.1;IPI00455173.4;IPI00412307.8;IPI00783950.1;IPI00413142.1;IPI00307418.4;IPI00903156.1;IPI00829745.1;IPI00829708.1;IPI00641852.1	20;19;19;18;18;17;15;13;1;1;1;1;1;1;1	Titin;Connectin;Rhabdomyosarcoma antigen MU-RMS-40.14;Putative uncharacterized protein TTN	TTN		-1.83377	-3.23868	1.76613	Isoform 2 of Titin;Isoform 8 of Titin;Isoform 1 of Titin;Isoform 7 of Titin;Isoform 4 of Titin;Isoform 5 of Titin;Isoform 3 of Titin;Putative uncharacterized protein TTN	Q8WZ42-2;Q8WZ42;Q8WZ42-8;Q8WZ42-1;Q8WZ42-7;Q8WZ42-4;Q8WZ42-5;Q8WZ42-3;A2TKE5;A2TKE6;B1A7R7;A6NKB1	TITIN_HUMAN;A6NKB1_HUMAN	ENSG00000155657	OTTHUMP00000158642	NP_003310	PF00041;PF07679;PF00047;PF00069;PF02818;PF09042	fn3;I-set;ig;Pkinase;PPAK;Titin_Z	Fibronectin type III domain;Immunoglobulin I-set domain;Immunoglobulin domain;Protein kinase domain;PPAK motif;Titin Z	GO:0000228;GO:0000793;GO:0000794;GO:0005694;GO:0030018;GO:0043226;GO:0043228;GO:0043229;GO:0043232;GO:0044422;GO:0044424;GO:0044428;GO:0044444;GO:0044446;GO:0044449;GO:0044464;GO:0005622	nuclear chromosome;condensed chromosome;condensed nuclear chromosome;chromosome;Z disc;organelle;non-membrane-bounded organelle;intracellular organelle;intracellular non-membrane-bounded organelle;organelle part;intracellular part;nuclear part;cytoplasmic part;intracellular organelle part;contractile fiber part;cell part;intracellular	GO:0000166;GO:0000287;GO:0001882;GO:0001883;GO:0003779;GO:0003824;GO:0004672;GO:0004674;GO:0005083;GO:0005085;GO:0005088;GO:0005089;GO:0005198;GO:0005488;GO:0005509;GO:0005515;GO:0005516;GO:0005524;GO:0008092;GO:0008307;GO:0016301;GO:0016740;GO:0016772;GO:0016773;GO:0017076;GO:0030234;GO:0030554;GO:0030695;GO:0031433;GO:0032553;GO:0032555;GO:0032559;GO:0042301;GO:0042802;GO:0042805;GO:0043167;GO:…	nucleotide binding;magnesium ion binding;nucleoside binding;purine nucleoside binding;actin binding;catalytic activity;protein kinase activity;protein serine/threonine kinase activity;small GTPase regulator activity;guanyl-nucleotide exchange factor activity;Ras guanyl-nucleotide exchange factor activity;Rho guanyl-nucleotide exchange factor activity;structural molecule activity;binding;calcium i…	GO:0003008;GO:0003012;GO:0006323;GO:0006461;GO:0006464;GO:0006468;GO:0006793;GO:0006796;GO:0006936;GO:0006941;GO:0006996;GO:0007010;GO:0007015;GO:0007076;GO:0008152;GO:0009653;GO:0009966;GO:0009987;GO:0010035;GO:0010038;GO:0010646;GO:0010926;GO:0010927;GO:0016043;GO:0016310;GO:0019220;GO:0019222;GO:0019538;GO:0022402;GO:0022607;GO:0030029;GO:0030036;GO:0030239;GO:0030240;GO:0030241;GO:0030261;GO:…	system process;muscle system process;DNA packaging;protein complex assembly;protein modification process;protein amino acid phosphorylation;phosphorus metabolic process;phosphate metabolic process;muscle contraction;striated muscle contraction;organelle organization;cytoskeleton organization;actin filament organization;mitotic chromosome condensation;metabolic process;anatomical structure morphog…	hsa:7273				20	21	21	20	21	21	1	1	1	9	12	9	12	0	1	0.7	0.7	0	3805.8	34258	14	1	1
IPI00014198.2;IPI00796470.2	9;5	Exosome complex exonuclease RRP42;Ribosomal RNA-processing protein 42;Exosome component 7;p8;cDNA FLJ58391, highly similar to Exosome complex exonuclease RRP42 (EC 3.1.13.-)	EXOSC7;KIAA0116;RRP42		-0.684156	-1.20653	1.76353	Exosome complex exonuclease RRP42;cDNA FLJ58391, highly similar to Exosome complex exonuclease RRP42	Q15024;B2RDZ9;B4DIU0	EXOS7_HUMAN;B4DIU0_HUMAN	ENSG00000075914	OTTHUMP00000164126;OTTHUMP00000170872;OTTHUMP00000170874	NP_055819	PF01138;PF03725	RNase_PH;RNase_PH_C	3' exoribonuclease family, domain 1;3' exoribonuclease family, domain 2	GO:0000178;GO:0005730;GO:0032991;GO:0043226;GO:0043228;GO:0043229;GO:0043232;GO:0043234;GO:0044422;GO:0044424;GO:0044428;GO:0044446;GO:0044464	exosome (RNase complex);nucleolus;macromolecular complex;organelle;non-membrane-bounded organelle;intracellular organelle;intracellular non-membrane-bounded organelle;protein complex;organelle part;intracellular part;nuclear part;intracellular organelle part;cell part	GO:0000175;GO:0003676;GO:0003723;GO:0003824;GO:0004518;GO:0004527;GO:0004532;GO:0004540;GO:0005488;GO:0005515;GO:0008408;GO:0016787;GO:0016788;GO:0016796;GO:0016896	3'-5'-exoribonuclease activity;nucleic acid binding;RNA binding;catalytic activity;nuclease activity;exonuclease activity;exoribonuclease activity;ribonuclease activity;binding;protein binding;3'-5' exonuclease activity;hydrolase activity;hydrolase activity, acting on ester bonds;exonuclease activity, active with either ribo- or deoxyribonucleic acids and producing 5'-phosphomonoesters;exoribonuc…	GO:0006139;GO:0006364;GO:0006396;GO:0006401;GO:0008152;GO:0009056;GO:0009057;GO:0009987;GO:0016070;GO:0016072;GO:0034470;GO:0034660;GO:0034960;GO:0034962;GO:0043170;GO:0043283;GO:0043285;GO:0044237;GO:0044238;GO:0044248;GO:0044260;GO:0044265	nucleobase, nucleoside, nucleotide and nucleic acid metabolic process;rRNA processing;RNA processing;RNA catabolic process;metabolic process;catabolic process;macromolecule catabolic process;cellular process;RNA metabolic process;rRNA metabolic process;ncRNA processing;ncRNA metabolic process;cellular biopolymer metabolic process;cellular biopolymer catabolic process;macromolecule metabolic proce…	hsa:23016			K01149	9	9	9	9	9	9	9	9	9	2	9	2	9	2	9	41.2	41.2	41.2	31.835	291	12.4
IPI00215920.8	3	ADP-ribosylation factor 6	ARF6		-0.129592	-0.226949	1.75126	ADP-ribosylation factor 6	P62330;Q5U025;Q6FGZ2;Q6FH17	ARF6_HUMAN	ENSG00000165527	OTTHUMP00000178980	NP_001654	PF00025	Arf	ADP-ribosylation factor family	GO:0000267;GO:0001726;GO:0005624;GO:0005626;GO:0005768;GO:0005794;GO:0005886;GO:0005938;GO:0016020;GO:0042995;GO:0043226;GO:0043227;GO:0043229;GO:0043231;GO:0044424;GO:0044444;GO:0044464	cell fraction;ruffle;membrane fraction;insoluble fraction;endosome;Golgi apparatus;plasma membrane;cell cortex;membrane;cell projection;organelle;membrane-bounded organelle;intracellular organelle;intracellular membrane-bounded organelle;intracellular part;cytoplasmic part;cell part	GO:0000166;GO:0003824;GO:0003924;GO:0005488;GO:0005515;GO:0005525;GO:0016462;GO:0016787;GO:0016817;GO:0016818;GO:0017076;GO:0017111;GO:0019001;GO:0032553;GO:0032555;GO:0032561	nucleotide binding;catalytic activity;GTPase activity;binding;protein binding;GTP binding;pyrophosphatase activity;hydrolase activity;hydrolase activity, acting on acid anhydrides;hydrolase activity, acting on acid anhydrides, in phosphorus-containing anhydrides;purine nucleotide binding;nucleoside-triphosphatase activity;guanyl nucleotide binding;ribonucleotide binding;purine ribonucleotide bind…	GO:0006810;GO:0006928;GO:0006996;GO:0007010;GO:0007154;GO:0007155;GO:0007165;GO:0007242;GO:0007264;GO:0008064;GO:0009893;GO:0009966;GO:0009987;GO:0010604;GO:0010638;GO:0010646;GO:0015031;GO:0016043;GO:0016192;GO:0019222;GO:0022610;GO:0030029;GO:0030030;GO:0030036;GO:0030100;GO:0030832;GO:0030833;GO:0030838;GO:0030865;GO:0030866;GO:0031323;GO:0031325;GO:0031334;GO:0031529;GO:0032268;GO:0032270;GO:…	transport;cell motion;organelle organization;cytoskeleton organization;cell communication;cell adhesion;signal transduction;intracellular signaling cascade;small GTPase mediated signal transduction;regulation of actin polymerization or depolymerization;positive regulation of metabolic process;regulation of signal transduction;cellular process;positive regulation of macromolecule metabolic process…	hsa:382			K07941	3	3	4	2	2	3	2	2	3	2	3	1	2	1	2	15.4	12	12	20.082	175	4	1	1
IPI00006482.1;IPI00646182.3;IPI00414005.2;IPI00788782.1;IPI00302840.2;IPI00003021.1;IPI00640401.1;IPI00647102.4;IPI00908591.1;IPI00375339.2;IPI00647099.2;IPI00911028.1;IPI00744194.1;IPI00644722.1	30;30;19;14;14;12;12;10;10;6;3;3;2;2	Sodium/potassium-transporting ATPase subunit alpha-1;Na(+)/K(+) ATPase alpha-1 subunit;Na+/K+ transporting ATPase alpha 1 polypeptide	ATP1A1		0.425137	0.740194	1.74107	Isoform Long of Sodium/potassium-transporting ATPase subunit alpha-1;ATPase, Na+/K+ transporting, alpha 1 polypeptide;Isoform Short of Sodium/potassium-transporting ATPase subunit alpha-1	P05023-1;P05023;B2RBR6;Q58I23;Q5TC05;P05023-2;Q5TC01	AT1A1_HUMAN;Q58I23_HUMAN	ENSG00000163399	OTTHUMP00000013935;OTTHUMP00000020948;OTTHUMP00000013936	NP_000692;NP_001001586	PF00689;PF00690;PF00122;PF00702	Cation_ATPase_C;Cation_ATPase_N;E1-E2_ATPase;Hydrolase	Cation transporting ATPase, C-terminus;Cation transporter/ATPase, N-terminus;E1-E2 ATPase;haloacid dehalogenase-like hydrolase	GO:0000267;GO:0005624;GO:0005626;GO:0005890;GO:0016023;GO:0031410;GO:0031982;GO:0031988;GO:0032991;GO:0042470;GO:0043226;GO:0043227;GO:0043229;GO:0043231;GO:0043234;GO:0044424;GO:0044425;GO:0044444;GO:0044459;GO:0044464;GO:0048770;GO:0016020	cell fraction;membrane fraction;insoluble fraction;sodium:potassium-exchanging ATPase complex;cytoplasmic membrane-bounded vesicle;cytoplasmic vesicle;vesicle;membrane-bounded vesicle;macromolecular complex;melanosome;organelle;membrane-bounded organelle;intracellular organelle;intracellular membrane-bounded organelle;protein complex;intracellular part;membrane part;cytoplasmic part;plasma membra…	GO:0000166;GO:0000287;GO:0001882;GO:0001883;GO:0003824;GO:0005215;GO:0005391;GO:0005488;GO:0005515;GO:0005524;GO:0008324;GO:0015075;GO:0015077;GO:0015399;GO:0015405;GO:0015662;GO:0016462;GO:0016787;GO:0016817;GO:0016818;GO:0016820;GO:0016887;GO:0017076;GO:0017111;GO:0022804;GO:0022857;GO:0022890;GO:0022891;GO:0022892;GO:0030554;GO:0030955;GO:0031402;GO:0031420;GO:0032553;GO:0032555;GO:0032559;GO:…	nucleotide binding;magnesium ion binding;nucleoside binding;purine nucleoside binding;catalytic activity;transporter activity;sodium:potassium-exchanging ATPase activity;binding;protein binding;ATP binding;cation transmembrane transporter activity;ion transmembrane transporter activity;monovalent inorganic cation transmembrane transporter activity;primary active transmembrane transporter activity…	GO:0006139;GO:0006163;GO:0006164;GO:0006753;GO:0006754;GO:0006810;GO:0006811;GO:0006812;GO:0006813;GO:0006814;GO:0006873;GO:0006885;GO:0006928;GO:0008152;GO:0009058;GO:0009116;GO:0009117;GO:0009119;GO:0009141;GO:0009142;GO:0009144;GO:0009145;GO:0009150;GO:0009152;GO:0009165;GO:0009199;GO:0009201;GO:0009205;GO:0009206;GO:0009259;GO:0009260;GO:0009987;GO:0015672;GO:0019725;GO:0030001;GO:0030003;GO:…	nucleobase, nucleoside, nucleotide and nucleic acid metabolic process;purine nucleotide metabolic process;purine nucleotide biosynthetic process;nucleoside phosphate metabolic process;ATP biosynthetic process;transport;ion transport;cation transport;potassium ion transport;sodium ion transport;cellular ion homeostasis;regulation of pH;cell motion;metabolic process;biosynthetic process;nucleoside …	hsa:476	ko04260	Cardiac muscle contraction	K01539	30	31	48	30	31	48	25	26	40	28	20	28	20	23	16	36.4	36.4	31.1	112.89	1023	21.3
IPI00792336.1;IPI00792866.1;IPI00052885.7;IPI00644657.3;IPI00796934.2;IPI00419919.5;IPI00173589.2;IPI00454907.3;IPI00888051.1	2;1;1;1;1;1;1;1;1	Ribosomal protein L29 (RPL29) pseudogene;cDNA FLJ78093, highly similar to Homo sapiens ribosomal protein L29 (RPL29), mRNA;60S ribosomal protein L29;Cell surface heparin-binding protein HIP	RP11-632C17__A.1-001;RPL29		-2.18357	-3.79973	1.74014	hypothetical protein;27 kDa protein;similar to hCG1641491 isoform 2;Novel protein similar to ribosomal protein L29 RPL29;cDNA FLJ78093, highly similar to Homo sapiens ribosomal protein L29 (RPL29), mRNA;60S ribosomal protein L29;similar to ribosomal protei	Q5T1D1;A8K0H3;P47914;B2R4M8;Q6IPI1	Q5T1D1_HUMAN;A8K0H3_HUMAN;RL29_HUMAN	ENSG00000162244	OTTHUMP00000176110;OTTHUMP00000176112;OTTHUMP00000176111;OTTHUMP00000017090;OTTHUMP00000171418;OTTHUMP00000171416;OTTHUMP00000171417;OTTHUMP00000181475	XP_001133762;XP_001133831;XP_001725230;XP_001725231;NP_000983;XP_001722168;XP_210334;XP_942778;XP_497352;XP_943883;XP_001721065	PF01779	Ribosomal_L29e	Ribosomal L29e protein family	GO:0005840;GO:0030529;GO:0032991;GO:0043226;GO:0043228;GO:0043229;GO:0043232;GO:0044424;GO:0044444;GO:0044464;GO:0015934;GO:0022625;GO:0033279;GO:0044422;GO:0044445;GO:0044446	ribosome;ribonucleoprotein complex;macromolecular complex;organelle;non-membrane-bounded organelle;intracellular organelle;intracellular non-membrane-bounded organelle;intracellular part;cytoplasmic part;cell part;large ribosomal subunit;cytosolic large ribosomal subunit;ribosomal subunit;organelle part;cytosolic part;intracellular organelle part	GO:0003735;GO:0005198;GO:0001871;GO:0003676;GO:0003723;GO:0005488;GO:0005515;GO:0005539;GO:0008201;GO:0030246;GO:0030247	structural constituent of ribosome;structural molecule activity;pattern binding;nucleic acid binding;RNA binding;binding;protein binding;glycosaminoglycan binding;heparin binding;carbohydrate binding;polysaccharide binding	GO:0006412;GO:0008152;GO:0009058;GO:0009059;GO:0009987;GO:0019538;GO:0034645;GO:0034960;GO:0034961;GO:0043170;GO:0043283;GO:0043284;GO:0044237;GO:0044238;GO:0044249;GO:0044260;GO:0044267;GO:0006414;GO:0007566;GO:0032502	translation;metabolic process;biosynthetic process;macromolecule biosynthetic process;cellular process;protein metabolic process;cellular macromolecule biosynthetic process;cellular biopolymer metabolic process;cellular biopolymer biosynthetic process;macromolecule metabolic process;biopolymer metabolic process;biopolymer biosynthetic process;cellular metabolic process;primary metabolic process;c…	hsa:6159	ko03010	Ribosome	K02905	2	2	3	2	2	3	2	2	3	2	1	2	1	2	1	12.1	12.1	12.1	25.745	232	6.67		2
IPI00027270.1;IPI00433834.2;IPI00789514.1;IPI00007144.1;IPI00741964.1;IPI00792420.1;IPI00787097.1;IPI00887758.1;IPI00790553.2;IPI00552470.3;IPI00455174.3;IPI00872953.1	14;12;12;11;11;5;2;2;1;1;1;1	60S ribosomal protein L26;Putative uncharacterized protein RPL26;60S ribosomal protein L26-like 1	RPL26;RPL26L1;RPL26P1		-1.87181	-3.23243	1.7269	60S ribosomal protein L26;Putative uncharacterized protein RPL26P6;13 kDa protein;60S ribosomal protein L26-like 1;hypothetical protein LOC653147	P61254;B2R4F0;Q6IBH6;A6NE05;Q9UNX3;B3KY82	RL26_HUMAN;A6NE05_HUMAN;RL26L_HUMAN	ENSG00000161970;ENSG00000037241	OTTHUMP00000135333;OTTHUMP00000183177;OTTHUMP00000183178;OTTHUMP00000183179;OTTHUMP00000183180;OTTHUMP00000183182;OTTHUMP00000161072	NP_000978;NP_057177;NP_001087230	PF00467	KOW	KOW motif	GO:0015934;GO:0022625;GO:0030529;GO:0032991;GO:0033279;GO:0044422;GO:0044424;GO:0044444;GO:0044445;GO:0044446;GO:0044464;GO:0005829	large ribosomal subunit;cytosolic large ribosomal subunit;ribonucleoprotein complex;macromolecular complex;ribosomal subunit;organelle part;intracellular part;cytoplasmic part;cytosolic part;intracellular organelle part;cell part;cytosol	GO:0003676;GO:0003723;GO:0003735;GO:0005198;GO:0005488;GO:0005515	nucleic acid binding;RNA binding;structural constituent of ribosome;structural molecule activity;binding;protein binding	GO:0006139;GO:0006364;GO:0006396;GO:0006414;GO:0008152;GO:0009058;GO:0009059;GO:0009987;GO:0016070;GO:0016072;GO:0022613;GO:0034470;GO:0034645;GO:0034660;GO:0034960;GO:0034961;GO:0042273;GO:0043170;GO:0043283;GO:0043284;GO:0044085;GO:0044237;GO:0044238;GO:0044249;GO:0044260;GO:0006412;GO:0019538;GO:0044267	nucleobase, nucleoside, nucleotide and nucleic acid metabolic process;rRNA processing;RNA processing;translational elongation;metabolic process;biosynthetic process;macromolecule biosynthetic process;cellular process;RNA metabolic process;rRNA metabolic process;ribonucleoprotein complex biogenesis;ncRNA processing;cellular macromolecule biosynthetic process;ncRNA metabolic process;cellular biopol…	hsa:6154;hsa:51121	ko03010	Ribosome	K02898	14	15	29	14	15	29	14	15	29	10	13	10	13	10	13	57.9	57.9	57.9	17.258	145	5.79	13	11
IPI00027547.2;IPI00847793.1	5;4	Dermcidin;Preproteolysin;Survival-promoting peptide;DCD-1;Dermcidin isoform 2	DCD;AIDD;DSEP		-1.28093	-2.20769	1.72351	Dermcidin;Dermcidin isoform 2	P81605;Q53YJ2;A5JHP3	DCD_HUMAN;A5JHP3_HUMAN	ENSG00000161634	OTTHUMP00000167817	NP_444513				GO:0005576	extracellular region	GO:0005488;GO:0005515;GO:0030145;GO:0043167;GO:0043169;GO:0046872;GO:0046914	binding;protein binding;manganese ion binding;ion binding;cation binding;metal ion binding;transition metal ion binding	GO:0006805;GO:0006950;GO:0006952;GO:0008152;GO:0009607;GO:0009617;GO:0009620;GO:0009987;GO:0042742;GO:0044237;GO:0050832;GO:0050896;GO:0051704;GO:0051707	xenobiotic metabolic process;response to stress;defense response;metabolic process;response to biotic stimulus;response to bacterium;response to fungus;cellular process;defense response to bacterium;cellular metabolic process;defense response to fungus;response to stimulus;multi-organism process;response to other organism	hsa:117159				5	5	5	5	5	5	5	5	5	5	1	5	1	5	1	44.5	44.5	44.5	11.284	110	19.2	3	2
IPI00844578.1	74	ATP-dependent RNA helicase A;Nuclear DNA helicase II;DEAH box protein 9	DHX9;DDX9;LKP;NDH2		0.972913	1.66024	1.70647	ATP-dependent RNA helicase A	Q08211;B2RNV4;B3KU66;Q05CI5;Q12803;Q32Q22;Q58F26;Q6PJK6	DHX9_HUMAN	ENSG00000135829	OTTHUMP00000033287	NP_001348	PF00270;PF00035;PF07717;PF04408;PF00271	DEAD;dsrm;DUF1605;HA2;Helicase_C	DEAD/DEAH box helicase;Double-stranded RNA binding motif;Domain of unknown function (DUF1605);Helicase associated domain (HA2);Helicase conserved C-terminal domain	GO:0005730;GO:0005813;GO:0005815;GO:0030529;GO:0032991;GO:0043226;GO:0043228;GO:0043229;GO:0043232;GO:0044422;GO:0044424;GO:0044428;GO:0044430;GO:0044444;GO:0044446;GO:0044464	nucleolus;centrosome;microtubule organizing center;ribonucleoprotein complex;macromolecular complex;organelle;non-membrane-bounded organelle;intracellular organelle;intracellular non-membrane-bounded organelle;organelle part;intracellular part;nuclear part;cytoskeletal part;cytoplasmic part;intracellular organelle part;cell part	GO:0000166;GO:0001882;GO:0001883;GO:0003676;GO:0003677;GO:0003678;GO:0003723;GO:0003724;GO:0003725;GO:0003824;GO:0004003;GO:0004004;GO:0004386;GO:0005488;GO:0005515;GO:0005524;GO:0008026;GO:0008094;GO:0008186;GO:0016462;GO:0016787;GO:0016817;GO:0016818;GO:0016887;GO:0017076;GO:0017111;GO:0030554;GO:0032553;GO:0032555;GO:0032559;GO:0042623;GO:0070035	nucleotide binding;nucleoside binding;purine nucleoside binding;nucleic acid binding;DNA binding;DNA helicase activity;RNA binding;RNA helicase activity;double-stranded RNA binding;catalytic activity;ATP-dependent DNA helicase activity;ATP-dependent RNA helicase activity;helicase activity;binding;protein binding;ATP binding;ATP-dependent helicase activity;DNA-dependent ATPase activity;RNA-depende…	GO:0000375;GO:0000377;GO:0000398;GO:0006139;GO:0006396;GO:0006397;GO:0008152;GO:0008380;GO:0009987;GO:0016070;GO:0016071;GO:0034960;GO:0043170;GO:0043283;GO:0044237;GO:0044238;GO:0044260	RNA splicing, via transesterification reactions;RNA splicing, via transesterification reactions with bulged adenosine as nucleophile;nuclear mRNA splicing, via spliceosome;nucleobase, nucleoside, nucleotide and nucleic acid metabolic process;RNA processing;mRNA processing;metabolic process;RNA splicing;cellular process;RNA metabolic process;mRNA metabolic process;cellular biopolymer metabolic pro…	hsa:1660				74	95	168	74	95	168	74	95	168	59	70	59	70	59	70	63.9	63.9	63.9	140.96	1270	21.7
IPI00873899.1;IPI00013495.1;IPI00642673.2	4;4;1	ATP-binding cassette sub-family F member 1;ATP-binding cassette 50;TNF-alpha-stimulated ABC protein	ABCF1;ABC50		-1.94514	-3.308	1.70065	Isoform 1 of ATP-binding cassette sub-family F member 1;Isoform 2 of ATP-binding cassette sub-family F member 1	Q8NE71-1;Q8NE71;A2BF75;Q59F96;Q8NE71-2;Q2L6I2	ABCF1_HUMAN	ENSG00000204574;ENSG00000206410;ENSG00000206490	OTTHUMP00000014746;OTTHUMP00000029111;OTTHUMP00000029518;OTTHUMP00000164005;OTTHUMP00000193395;OTTHUMP00000193847;OTTHUMP00000194224;OTTHUMP00000014745;OTTHUMP00000029110;OTTHUMP00000029519;OTTHUMP00000164006;OTTHUMP00000193394;OTTHUMP00000193846;OTTHUMP00000194223	NP_001020262;NP_001081	PF00005	ABC_tran	ABC transporter			GO:0000166;GO:0001882;GO:0001883;GO:0003676;GO:0003824;GO:0005215;GO:0005488;GO:0005524;GO:0008135;GO:0015399;GO:0015405;GO:0016462;GO:0016787;GO:0016817;GO:0016818;GO:0016820;GO:0016887;GO:0017076;GO:0017111;GO:0022804;GO:0022857;GO:0030554;GO:0032553;GO:0032555;GO:0032559;GO:0042623;GO:0042626;GO:0043492;GO:0045182	nucleotide binding;nucleoside binding;purine nucleoside binding;nucleic acid binding;catalytic activity;transporter activity;binding;ATP binding;translation factor activity, nucleic acid binding;primary active transmembrane transporter activity;P-P-bond-hydrolysis-driven transmembrane transporter activity;pyrophosphatase activity;hydrolase activity;hydrolase activity, acting on acid anhydrides;hy…	GO:0006412;GO:0006950;GO:0006952;GO:0006954;GO:0008152;GO:0009058;GO:0009059;GO:0009605;GO:0009611;GO:0009987;GO:0019538;GO:0034645;GO:0034960;GO:0034961;GO:0043170;GO:0043283;GO:0043284;GO:0044237;GO:0044238;GO:0044249;GO:0044260;GO:0044267;GO:0050896	translation;response to stress;defense response;inflammatory response;metabolic process;biosynthetic process;macromolecule biosynthetic process;response to external stimulus;response to wounding;cellular process;protein metabolic process;cellular macromolecule biosynthetic process;cellular biopolymer metabolic process;cellular biopolymer biosynthetic process;macromolecule metabolic process;biopol…	hsa:23			K06184	4	4	5	4	4	5	4	4	5	1	4	1	4	1	4	6.2	6.2	6.2	95.925	845	15.2
IPI00419844.3	8	U4/U6.U5 tri-snRNP-associated protein 2;U4/U6.U5 tri-snRNP-associated 65 kDa protein;Inactive ubiquitin-specific peptidase 39;SAD1 homolog	USP39;CGI-21;HSPC332;PRO2855		1.56501	2.65549	1.69679	U4/U6.U5 tri-snRNP-associated protein 2	Q53GS9;A8K086;B3KM40;B3KMG1;B3KPG7;B4DHT4	SNUT2_HUMAN	ENSG00000168883		NP_006581	PF00443	UCH	Ubiquitin carboxyl-terminal hydrolase	GO:0005634;GO:0043226;GO:0043227;GO:0043229;GO:0043231;GO:0044424;GO:0044464	nucleus;organelle;membrane-bounded organelle;intracellular organelle;intracellular membrane-bounded organelle;intracellular part;cell part	GO:0003824;GO:0004221;GO:0005488;GO:0005515;GO:0008270;GO:0016787;GO:0016788;GO:0016790;GO:0043167;GO:0043169;GO:0046872;GO:0046914	catalytic activity;ubiquitin thiolesterase activity;binding;protein binding;zinc ion binding;hydrolase activity;hydrolase activity, acting on ester bonds;thiolester hydrolase activity;ion binding;cation binding;metal ion binding;transition metal ion binding	GO:0000245;GO:0006508;GO:0006511;GO:0008152;GO:0009056;GO:0009057;GO:0009987;GO:0010926;GO:0016043;GO:0019538;GO:0019941;GO:0022607;GO:0022618;GO:0030163;GO:0034621;GO:0034622;GO:0034960;GO:0034962;GO:0043170;GO:0043283;GO:0043285;GO:0043632;GO:0043933;GO:0044237;GO:0044238;GO:0044248;GO:0044257;GO:0044260;GO:0044265;GO:0044267;GO:0051603;GO:0065003	spliceosome assembly;proteolysis;ubiquitin-dependent protein catabolic process;metabolic process;catabolic process;macromolecule catabolic process;cellular process;anatomical structure formation;cellular component organization;protein metabolic process;modification-dependent protein catabolic process;cellular component assembly;ribonucleoprotein complex assembly;protein catabolic process;cellular…	hsa:10713				8	8	8	8	8	8	8	8	8	4	7	4	7	4	7	17.9	17.9	17.9	65.38	565	17.8
IPI00655631.1;IPI00002894.2;IPI00556021.2	5;5;5	DNA polymerase;DNA polymerase delta catalytic subunit;DNA polymerase subunit delta p125	POLD1;POLD		-1.24636	-2.10644	1.69007	DNA polymerase;DNA polymerase delta catalytic subunit;DNA polymerase	Q308M6;P28340;Q59FA0	Q308M6_HUMAN;DPOD1_HUMAN;Q59FA0_HUMAN	ENSG00000062822	OTTHUMP00000077834;OTTHUMP00000077835	NP_002682	PF00136;PF03104	DNA_pol_B;DNA_pol_B_exo	DNA polymerase family B;DNA polymerase family B, exonuclease domain	GO:0005634;GO:0043226;GO:0043227;GO:0043229;GO:0043231;GO:0044424;GO:0044464;GO:0005654;GO:0044422;GO:0044428;GO:0044446	nucleus;organelle;membrane-bounded organelle;intracellular organelle;intracellular membrane-bounded organelle;intracellular part;cell part;nucleoplasm;organelle part;nuclear part;intracellular organelle part	GO:0000166;GO:0003676;GO:0003677;GO:0003824;GO:0003887;GO:0005488;GO:0016740;GO:0016772;GO:0016779;GO:0034061;GO:0003682;GO:0004518;GO:0004527;GO:0005515;GO:0008270;GO:0016787;GO:0016788;GO:0043167;GO:0043169;GO:0046872;GO:0046914;GO:0008408	nucleotide binding;nucleic acid binding;DNA binding;catalytic activity;DNA-directed DNA polymerase activity;binding;transferase activity;transferase activity, transferring phosphorus-containing groups;nucleotidyltransferase activity;DNA polymerase activity;chromatin binding;nuclease activity;exonuclease activity;protein binding;zinc ion binding;hydrolase activity;hydrolase activity, acting on est…	GO:0006139;GO:0006259;GO:0006260;GO:0008152;GO:0009058;GO:0009059;GO:0009987;GO:0034645;GO:0034960;GO:0034961;GO:0043170;GO:0043283;GO:0043284;GO:0044237;GO:0044238;GO:0044249;GO:0044260;GO:0000084;GO:0000731;GO:0006297;GO:0009314;GO:0009411;GO:0009416;GO:0009628;GO:0022402;GO:0022403;GO:0050896;GO:0051320;GO:0006281;GO:0006287;GO:0006950;GO:0006974;GO:0033554;GO:0034984;GO:0045004;GO:0045005;GO:…	nucleobase, nucleoside, nucleotide and nucleic acid metabolic process;DNA metabolic process;DNA replication;metabolic process;biosynthetic process;macromolecule biosynthetic process;cellular process;cellular macromolecule biosynthetic process;cellular biopolymer metabolic process;cellular biopolymer biosynthetic process;macromolecule metabolic process;biopolymer metabolic process;biopolymer biosy…	hsa:5424	ko03030;ko03420	DNA replication;Nucleotide excision repair	K02327	5	5	5	5	5	5	5	5	5	1	5	1	5	1	5	6.5	6.5	6.5	126.34	1133	21.9
IPI00010320.1;IPI00878669.1;IPI00879132.1;IPI00001830.1	6;5;3;1	Chromobox protein homolog 1;Heterochromatin protein 1 homolog beta;Modifier 1 protein;M31;Heterochromatin protein p25;HP1Hsbeta;p25beta;Putative uncharacterized protein CBX1	CBX1;CBX		1.09956	1.8522	1.68448	Chromobox protein homolog 1;Putative uncharacterized protein CBX1;13 kDa protein	P83916;Q6IBN6;B5MD17	CBX1_HUMAN;B5MD17_HUMAN	ENSG00000108468	OTTHUMP00000181956;OTTHUMP00000181957;OTTHUMP00000197313;OTTHUMP00000197314;OTTHUMP00000197316;OTTHUMP00000197315	NP_001120700;NP_006798	PF00385;PF01393	Chromo;Chromo_shadow	'chromo' (CHRromatin Organisation MOdifier) domain;Chromo shadow domain	GO:0000775;GO:0000785;GO:0000790;GO:0000792;GO:0005654;GO:0005720;GO:0005819;GO:0043226;GO:0043228;GO:0043229;GO:0043232;GO:0044422;GO:0044424;GO:0044427;GO:0044428;GO:0044430;GO:0044446;GO:0044454;GO:0044464;GO:0001939;GO:0001940;GO:0005634;GO:0005721;GO:0010369;GO:0043227;GO:0043231;GO:0045120	chromosome, centromeric region;chromatin;nuclear chromatin;heterochromatin;nucleoplasm;nuclear heterochromatin;spindle;organelle;non-membrane-bounded organelle;intracellular organelle;intracellular non-membrane-bounded organelle;organelle part;intracellular part;chromosomal part;nuclear part;cytoskeletal part;intracellular organelle part;nuclear chromosome part;cell part;female pronucleus;male pr…	GO:0003682;GO:0005488;GO:0005515	chromatin binding;binding;protein binding	GO:0006325;GO:0006333;GO:0006996;GO:0009987;GO:0016043;GO:0051276	establishment or maintenance of chromatin architecture;chromatin assembly or disassembly;organelle organization;cellular process;cellular component organization;chromosome organization	hsa:10951			K11585	6	8	12	6	8	12	5	5	8	2	6	2	6	1	5	34.6	34.6	25.9	21.418	185	5.78
IPI00290928.2;IPI00793216.2;IPI00328744.6	2;2;1	Guanine nucleotide-binding protein subunit alpha-13;cDNA FLJ53108, highly similar to Guanine nucleotide-binding protein alpha-13 subunit;Guanine nucleotide-binding protein subunit alpha-12	GNA13;GNA12		0.238787	0.401849	1.68288	Guanine nucleotide-binding protein subunit alpha-13;cDNA FLJ53108, highly similar to Guanine nucleotide-binding protein alpha-13 subunit;Guanine nucleotide-binding protein subunit alpha-12	Q14344;B2R977;B4DWV9;Q03113;A4D204;Q5PPR5	GNA13_HUMAN;B4DWV9_HUMAN;GNA12_HUMAN	ENSG00000120063;ENSG00000146535	OTTHUMP00000182222;OTTHUMP00000182223;OTTHUMP00000149934	NP_006563;NP_031379	PF00503	G-alpha	G-protein alpha subunit	GO:0016020;GO:0016023;GO:0031410;GO:0031982;GO:0031988;GO:0042470;GO:0043226;GO:0043227;GO:0043229;GO:0043231;GO:0044424;GO:0044444;GO:0044464;GO:0048770;GO:0005886	membrane;cytoplasmic membrane-bounded vesicle;cytoplasmic vesicle;vesicle;membrane-bounded vesicle;melanosome;organelle;membrane-bounded organelle;intracellular organelle;intracellular membrane-bounded organelle;intracellular part;cytoplasmic part;cell part;pigment granule;plasma membrane	GO:0000166;GO:0003824;GO:0003924;GO:0004871;GO:0005488;GO:0005515;GO:0005525;GO:0016462;GO:0016787;GO:0016817;GO:0016818;GO:0017076;GO:0017111;GO:0019001;GO:0032553;GO:0032555;GO:0032561;GO:0060089	nucleotide binding;catalytic activity;GTPase activity;signal transducer activity;binding;protein binding;GTP binding;pyrophosphatase activity;hydrolase activity;hydrolase activity, acting on acid anhydrides;hydrolase activity, acting on acid anhydrides, in phosphorus-containing anhydrides;purine nucleotide binding;nucleoside-triphosphatase activity;guanyl nucleotide binding;ribonucleotide binding…	GO:0006928;GO:0007154;GO:0007165;GO:0007166;GO:0007186;GO:0009987;GO:0050789;GO:0050794;GO:0065007;GO:0007596;GO:0007599;GO:0032501;GO:0050817;GO:0050878;GO:0065008	cell motion;cell communication;signal transduction;cell surface receptor linked signal transduction;G-protein coupled receptor protein signaling pathway;cellular process;regulation of biological process;regulation of cellular process;biological regulation;blood coagulation;hemostasis;multicellular organismal process;coagulation;regulation of body fluid levels;regulation of biological quality	hsa:10672;hsa:2768	ko04810;ko04270;ko04730;ko04010	Regulation of actin cytoskeleton;Vascular smooth muscle contraction;Long-term depression;MAPK signaling pathway	K04639;K04346	2	2	3	2	2	3	2	2	3	2	1	2	1	2	1	5.6	5.6	5.6	44.049	377	11.6
IPI00031801.4;IPI00219148.2;IPI00219147.4;IPI00555698.1;IPI00790453.1	9;8;8;5;2	DNA-binding protein A;Cold shock domain-containing protein A;Single-strand DNA-binding protein NF-GMB;CSDA protein variant	CSDA;DBPA		-3.67317	-6.16049	1.67716	Isoform 1 of DNA-binding protein A;Isoform 3 of DNA-binding protein A;Isoform 2 of DNA-binding protein A;CSDA protein variant (Fragment)	P16989-1;P16989;B2RBW6;P16989-3;P16989-2;Q96B76;Q96GD7;Q59EB5	DBPA_HUMAN;Q59EB5_HUMAN	ENSG00000060138	OTTHUMP00000166640;OTTHUMP00000166641	NP_003642	PF00313	CSD	'Cold-shock' DNA-binding domain	GO:0005634;GO:0005737;GO:0043226;GO:0043227;GO:0043229;GO:0043231;GO:0044424;GO:0044464	nucleus;cytoplasm;organelle;membrane-bounded organelle;intracellular organelle;intracellular membrane-bounded organelle;intracellular part;cell part	GO:0003676;GO:0003677;GO:0003690;GO:0003700;GO:0003702;GO:0003712;GO:0003714;GO:0005488;GO:0005515;GO:0008134;GO:0016564;GO:0030528;GO:0043566	nucleic acid binding;DNA binding;double-stranded DNA binding;transcription factor activity;RNA polymerase II transcription factor activity;transcription cofactor activity;transcription corepressor activity;binding;protein binding;transcription factor binding;transcription repressor activity;transcription regulator activity;structure-specific DNA binding	GO:0000122;GO:0006139;GO:0006350;GO:0006355;GO:0006357;GO:0006950;GO:0008152;GO:0009058;GO:0009059;GO:0009266;GO:0009409;GO:0009628;GO:0009889;GO:0009890;GO:0009892;GO:0009987;GO:0010468;GO:0010556;GO:0010558;GO:0010605;GO:0010629;GO:0016481;GO:0019219;GO:0019222;GO:0031323;GO:0031324;GO:0031326;GO:0031327;GO:0034645;GO:0034960;GO:0034961;GO:0043170;GO:0043283;GO:0043284;GO:0044237;GO:0044238;GO:…	negative regulation of transcription from RNA polymerase II promoter;nucleobase, nucleoside, nucleotide and nucleic acid metabolic process;transcription;regulation of transcription, DNA-dependent;regulation of transcription from RNA polymerase II promoter;response to stress;metabolic process;biosynthetic process;macromolecule biosynthetic process;response to temperature stimulus;response to cold;…	hsa:8531	ko04530	Tight junction	K06099	9	9	12	5	5	6	5	5	6	7	7	5	3	5	3	43.5	32.5	32.5	40.089	372	16.3
IPI00867509.1;IPI00798401.2;IPI00797709.1	3;2;1	Coronin-1C;Coronin-3;cDNA FLJ50992, highly similar to Coronin-1C	CORO1C;CRNN4		0.539333	0.901031	1.67064	Coronin-1C_i3 protein;cDNA FLJ50992, highly similar to Coronin-1C	Q9ULV4;A7MAP0;A7MAP1;B3KN06;B3KU12;B4E3S0;Q53G58;Q59EA2;B4DMH3	COR1C_HUMAN;B4DMH3_HUMAN	ENSG00000110880	OTTHUMP00000169110;OTTHUMP00000169111;OTTHUMP00000169113	NP_055140	PF08953;PF08954;PF00400	DUF1899;DUF1900;WD40	Domain of unknown function (DUF1899);Domain of unknown function (DUF1900);WD domain, G-beta repeat	GO:0005856;GO:0015629;GO:0043226;GO:0043228;GO:0043229;GO:0043232;GO:0044424;GO:0044464	cytoskeleton;actin cytoskeleton;organelle;non-membrane-bounded organelle;intracellular organelle;intracellular non-membrane-bounded organelle;intracellular part;cell part	GO:0003779;GO:0005488;GO:0005515;GO:0008092	actin binding;binding;protein binding;cytoskeletal protein binding	GO:0006810;GO:0006897;GO:0006909;GO:0007154;GO:0007165;GO:0009987;GO:0010324;GO:0016043;GO:0016044;GO:0016192;GO:0050789;GO:0050794;GO:0051234;GO:0065007	transport;endocytosis;phagocytosis;cell communication;signal transduction;cellular process;membrane invagination;cellular component organization;membrane organization;vesicle-mediated transport;regulation of biological process;regulation of cellular process;establishment of localization;biological regulation	hsa:23603				3	3	4	3	3	4	3	3	4	2	2	2	2	2	2	7.6	7.6	7.6	58.947	527	14.6
IPI00010740.1;IPI00216613.1	30;28	Splicing factor, proline- and glutamine-rich;Polypyrimidine tract-binding protein-associated-splicing factor;DNA-binding p52/p100 complex, 100 kDa subunit;100 kDa DNA-pairing protein	SFPQ;PSF		1.36194	2.2655	1.66344	Isoform Long of Splicing factor, proline- and glutamine-rich;Isoform Short of Splicing factor, proline- and glutamine-rich	P23246-1;P23246;Q6PIX2;Q86VG2;Q9BSV4;P23246-2	SFPQ_HUMAN	ENSG00000116560	OTTHUMP00000004329	NP_005057	PF08075;PF00076	NOPS;RRM_1	NOPS (NUC059) domain;RNA recognition motif. (a.k.a. RRM, RBD, or RNP domain)	GO:0016363;GO:0044422;GO:0044424;GO:0044428;GO:0044446;GO:0044464	nuclear matrix;organelle part;intracellular part;nuclear part;intracellular organelle part;cell part	GO:0000166;GO:0003676;GO:0003677;GO:0003723;GO:0005488;GO:0005515	nucleotide binding;nucleic acid binding;DNA binding;RNA binding;binding;protein binding	GO:0006139;GO:0006259;GO:0006281;GO:0006310;GO:0006350;GO:0006355;GO:0006396;GO:0006397;GO:0006950;GO:0006974;GO:0008152;GO:0008380;GO:0009058;GO:0009059;GO:0009889;GO:0009987;GO:0010468;GO:0010556;GO:0016070;GO:0016071;GO:0019219;GO:0019222;GO:0031323;GO:0031326;GO:0033554;GO:0034645;GO:0034960;GO:0034961;GO:0034984;GO:0043170;GO:0043283;GO:0043284;GO:0044237;GO:0044238;GO:0044249;GO:0044260;GO:…	nucleobase, nucleoside, nucleotide and nucleic acid metabolic process;DNA metabolic process;DNA repair;DNA recombination;transcription;regulation of transcription, DNA-dependent;RNA processing;mRNA processing;response to stress;response to DNA damage stimulus;metabolic process;RNA splicing;biosynthetic process;macromolecule biosynthetic process;regulation of biosynthetic process;cellular process;…	hsa:6421				30	38	61	30	38	61	29	37	59	22	27	22	27	21	26	46	46	44.8	76.149	707	20.6
IPI00169325.1	40	WD repeat-containing protein 36;T-cell activation WD repeat-containing protein	WDR36		-0.435222	-0.721587	1.65797	WD repeat-containing protein 36	Q8NI36;A2RUS4;Q68E02	WDR36_HUMAN	ENSG00000134987	OTTHUMP00000158997	NP_644810	PF04192;PF00400	Utp21;WD40	Utp21 specific WD40 associated putative domain;WD domain, G-beta repeat	GO:0030529;GO:0030684;GO:0032040;GO:0032991;GO:0044424;GO:0044464	ribonucleoprotein complex;preribosome;small-subunit processome;macromolecular complex;intracellular part;cell part			GO:0003008;GO:0006139;GO:0006364;GO:0006396;GO:0007600;GO:0007601;GO:0008152;GO:0009987;GO:0016070;GO:0016072;GO:0032501;GO:0034470;GO:0034660;GO:0034960;GO:0043170;GO:0043283;GO:0044237;GO:0044238;GO:0044260;GO:0050877;GO:0050890;GO:0050896;GO:0050953	system process;nucleobase, nucleoside, nucleotide and nucleic acid metabolic process;rRNA processing;RNA processing;sensory perception;visual perception;metabolic process;cellular process;RNA metabolic process;rRNA metabolic process;multicellular organismal process;ncRNA processing;ncRNA metabolic process;cellular biopolymer metabolic process;macromolecule metabolic process;biopolymer metabolic p…	hsa:134430				40	44	46	40	44	46	40	44	46	19	38	19	38	19	38	48.8	48.8	48.8	105.32	951	21
IPI00026970.4;IPI00878978.1	54;3	FACT complex subunit SPT16;Facilitates chromatin transcription complex subunit SPT16;FACT 140 kDa subunit;FACTp140;Chromatin-specific transcription elongation factor 140 kDa subunit	SUPT16H;FACT140;FACTP140		0.957692	1.5878	1.65794	FACT complex subunit SPT16	Q9Y5B9;Q0VGA3	SP16H_HUMAN	ENSG00000092201	OTTHUMP00000028337	NP_009123	PF00557;PF08512;PF08644	Peptidase_M24;Rtt106;SPT16	metallopeptidase family M24;Histone chaperone Rttp106-like;FACT complex subunit (SPT16/CDC68)	GO:0005654;GO:0005694;GO:0043226;GO:0043228;GO:0043229;GO:0043232;GO:0044422;GO:0044424;GO:0044428;GO:0044446;GO:0044464	nucleoplasm;chromosome;organelle;non-membrane-bounded organelle;intracellular organelle;intracellular non-membrane-bounded organelle;organelle part;intracellular part;nuclear part;intracellular organelle part;cell part	GO:0003711;GO:0008159;GO:0030528	transcription elongation regulator activity;positive transcription elongation factor activity;transcription regulator activity	GO:0006139;GO:0006259;GO:0006260;GO:0006281;GO:0006325;GO:0006337;GO:0006350;GO:0006351;GO:0006355;GO:0006366;GO:0006950;GO:0006974;GO:0006996;GO:0008152;GO:0009058;GO:0009059;GO:0009889;GO:0009987;GO:0010468;GO:0010556;GO:0016043;GO:0016070;GO:0019219;GO:0019222;GO:0022411;GO:0031323;GO:0031326;GO:0032774;GO:0032984;GO:0032986;GO:0033554;GO:0034621;GO:0034623;GO:0034645;GO:0034728;GO:0034960;GO:…	nucleobase, nucleoside, nucleotide and nucleic acid metabolic process;DNA metabolic process;DNA replication;DNA repair;establishment or maintenance of chromatin architecture;nucleosome disassembly;transcription;transcription, DNA-dependent;regulation of transcription, DNA-dependent;transcription from RNA polymerase II promoter;response to stress;response to DNA damage stimulus;organelle organizat…	hsa:11198				54	62	104	54	62	104	54	62	104	43	40	43	40	43	40	47.7	47.7	47.7	119.91	1047	20.6
IPI00015953.3;IPI00477179.1	60;52	Nucleolar RNA helicase 2;Nucleolar RNA helicase II;Nucleolar RNA helicase Gu;RH II/Gu;Gu-alpha;DEAD box protein 21	DDX21		-0.342708	-0.566442	1.65284	Isoform 1 of Nucleolar RNA helicase 2;Isoform 2 of Nucleolar RNA helicase 2	Q9NR30-1;Q9NR30;Q3SWU7;Q8NI92;Q9NR30-2;B2RDL0	DDX21_HUMAN	ENSG00000165732	OTTHUMP00000019713	NP_004719	PF00270;PF08152;PF00271	DEAD;GUCT;Helicase_C	DEAD/DEAH box helicase;GUCT (NUC152) domain;Helicase conserved C-terminal domain	GO:0005730;GO:0043226;GO:0043228;GO:0043229;GO:0043232;GO:0044422;GO:0044424;GO:0044428;GO:0044446;GO:0044464	nucleolus;organelle;non-membrane-bounded organelle;intracellular organelle;intracellular non-membrane-bounded organelle;organelle part;intracellular part;nuclear part;intracellular organelle part;cell part	GO:0000166;GO:0001882;GO:0001883;GO:0003676;GO:0003723;GO:0003724;GO:0003824;GO:0004004;GO:0004386;GO:0005488;GO:0005515;GO:0005524;GO:0008026;GO:0008186;GO:0016462;GO:0016787;GO:0016817;GO:0016818;GO:0016887;GO:0017076;GO:0017111;GO:0030554;GO:0032553;GO:0032555;GO:0032559;GO:0042623;GO:0070035	nucleotide binding;nucleoside binding;purine nucleoside binding;nucleic acid binding;RNA binding;RNA helicase activity;catalytic activity;ATP-dependent RNA helicase activity;helicase activity;binding;protein binding;ATP binding;ATP-dependent helicase activity;RNA-dependent ATPase activity;pyrophosphatase activity;hydrolase activity;hydrolase activity, acting on acid anhydrides;hydrolase activity,…			hsa:9188				60	67	78	60	67	78	57	64	75	46	55	46	55	43	53	64.9	64.9	61.4	87.343	783	20.1
IPI00024466.2;IPI00619903.3	18;18	cDNA FLJ77398, highly similar to Homo sapiens UDP-glucose ceramide glucosyltransferase-like 1, transcript variant 2, mRNA;UDP-glucose:glycoprotein glucosyltransferase 1;UDP-glucose ceramide glucosyltransferase-like 1;UDP--Glc:glycoprotein glucosyltransferase;HUGT1	UGCGL1;GT;UGGT;UGT1;UGTR		0.364572	0.601792	1.65068	UDP-glucose ceramide glucosyltransferase-like 1 isoform 1;UDP-glucose:glycoprotein glucosyltransferase 1	A8KAK1;Q9NYU2	A8KAK1_HUMAN;UGGG1_HUMAN	ENSG00000136731	OTTHUMP00000162311	NP_064505;NP_001020948	PF06427	UDP-g_GGTase	UDP-glucose:Glycoprotein Glucosyltransferase	GO:0005788;GO:0005793;GO:0031974;GO:0043233;GO:0044422;GO:0044424;GO:0044444;GO:0044446;GO:0044464;GO:0070013;GO:0005783;GO:0043226;GO:0043227;GO:0043229;GO:0043231	endoplasmic reticulum lumen;ER-Golgi intermediate compartment;membrane-enclosed lumen;organelle lumen;organelle part;intracellular part;cytoplasmic part;intracellular organelle part;cell part;intracellular organelle lumen;endoplasmic reticulum;organelle;membrane-bounded organelle;intracellular organelle;intracellular membrane-bounded organelle	GO:0003824;GO:0003980;GO:0005488;GO:0005515;GO:0008194;GO:0016740;GO:0016757;GO:0016758;GO:0035251;GO:0046527;GO:0051082	catalytic activity;UDP-glucose:glycoprotein glucosyltransferase activity;binding;protein binding;UDP-glycosyltransferase activity;transferase activity;transferase activity, transferring glycosyl groups;transferase activity, transferring hexosyl groups;UDP-glucosyltransferase activity;glucosyltransferase activity;unfolded protein binding	GO:0005975;GO:0006464;GO:0006486;GO:0008152;GO:0009987;GO:0019538;GO:0034960;GO:0043170;GO:0043283;GO:0043412;GO:0043413;GO:0044237;GO:0044238;GO:0044260;GO:0044262;GO:0044267;GO:0070085;GO:0006457;GO:0006458;GO:0051084	carbohydrate metabolic process;protein modification process;protein amino acid glycosylation;metabolic process;cellular process;protein metabolic process;cellular biopolymer metabolic process;macromolecule metabolic process;biopolymer metabolic process;biopolymer modification;biopolymer glycosylation;cellular metabolic process;primary metabolic process;cellular macromolecule metabolic process;cel…	hsa:56886			K11718	18	20	28	18	20	28	18	20	28	9	14	9	14	9	14	14.6	14.6	14.6	177.19	1555	24.5	1	1
IPI00001757.1;IPI00216659.1;IPI00383083.1	4;4;1	RNA-binding protein 8A;RNA-binding motif protein 8A;Ribonucleoprotein RBM8A;RNA-binding protein Y14;Binder of OVCA1-1	RBM8A;RBM8;HSPC114;MDS014		1.48367	2.43877	1.64374	Isoform 1 of RNA-binding protein 8A;Isoform 2 of RNA-binding protein 8A	Q9Y5S9-1;Q9Y5S9;B3KQI9;Q9Y5S9-2	RBM8A_HUMAN	ENSG00000131795	OTTHUMP00000015573;OTTHUMP00000015574	NP_005096	PF00076	RRM_1	RNA recognition motif. (a.k.a. RRM, RBD, or RNP domain)	GO:0005681;GO:0005737;GO:0030529;GO:0032991;GO:0035145;GO:0043234;GO:0044422;GO:0044424;GO:0044428;GO:0044446;GO:0044464	spliceosome;cytoplasm;ribonucleoprotein complex;macromolecular complex;exon-exon junction complex;protein complex;organelle part;intracellular part;nuclear part;intracellular organelle part;cell part	GO:0000166;GO:0003676;GO:0003723;GO:0003729;GO:0005488;GO:0005515	nucleotide binding;nucleic acid binding;RNA binding;mRNA binding;binding;protein binding	GO:0000184;GO:0000375;GO:0000377;GO:0000398;GO:0000956;GO:0006139;GO:0006396;GO:0006397;GO:0006401;GO:0006402;GO:0006810;GO:0008152;GO:0008380;GO:0009056;GO:0009057;GO:0009987;GO:0015931;GO:0016070;GO:0016071;GO:0034960;GO:0034962;GO:0043170;GO:0043283;GO:0043285;GO:0044237;GO:0044238;GO:0044248;GO:0044260;GO:0044265;GO:0050657;GO:0050658;GO:0051028;GO:0051234;GO:0051236	nuclear-transcribed mRNA catabolic process, nonsense-mediated decay;RNA splicing, via transesterification reactions;RNA splicing, via transesterification reactions with bulged adenosine as nucleophile;nuclear mRNA splicing, via spliceosome;nuclear-transcribed mRNA catabolic process;nucleobase, nucleoside, nucleotide and nucleic acid metabolic process;RNA processing;mRNA processing;RNA catabolic p…	hsa:9939				4	4	6	4	4	6	4	4	6	4	4	4	4	4	4	36.8	36.8	36.8	19.889	174	4	3	3
IPI00218466.7;IPI00604476.1	2;2	Protein transport protein Sec61 subunit alpha isoform 1	SEC61A1;SEC61A		0.518334	0.845751	1.63167	cDNA FLJ59739, highly similar to Protein transport protein Sec61 subunit alpha isoform 1;Isoform 3 of Protein transport protein Sec61 subunit alpha isoform 1	P61619-1;P61619;B3KNF6;B4DR61;P61619-3	S61A1_HUMAN	ENSG00000058262	OTTHUMP00000172647;OTTHUMP00000172644	NP_037468	PF10559;PF00344	Plug_translocon;SecY	Plug domain of Sec61p;eubacterial secY protein	GO:0005789;GO:0016020;GO:0016021;GO:0031090;GO:0031224;GO:0044422;GO:0044424;GO:0044425;GO:0044432;GO:0044444;GO:0044446;GO:0044464	endoplasmic reticulum membrane;membrane;integral to membrane;organelle membrane;intrinsic to membrane;organelle part;intracellular part;membrane part;endoplasmic reticulum part;cytoplasmic part;intracellular organelle part;cell part	GO:0005215;GO:0005488;GO:0005515;GO:0008320;GO:0008565;GO:0015399;GO:0015405;GO:0015450;GO:0022804;GO:0022857;GO:0022884;GO:0022891;GO:0022892	transporter activity;binding;protein binding;protein transmembrane transporter activity;protein transporter activity;primary active transmembrane transporter activity;P-P-bond-hydrolysis-driven transmembrane transporter activity;P-P-bond-hydrolysis-driven protein transmembrane transporter activity;active transmembrane transporter activity;transmembrane transporter activity;macromolecule transmemb…	GO:0006810;GO:0006886;GO:0009987;GO:0015031;GO:0045184;GO:0046907;GO:0051234;GO:0051649;GO:0055085;GO:0065002	transport;intracellular protein transport;cellular process;protein transport;establishment of protein localization;intracellular transport;establishment of localization;establishment of localization in cell;transmembrane transport;intracellular protein transmembrane transport	hsa:29927	ko05110	Vibrio cholerae infection	K10956	2	2	4	2	2	4	2	2	4	1	2	1	2	1	2	4.1	4.1	4.1	52.949	482	10.5
IPI00013468.1;IPI00514701.1;IPI00644108.2;IPI00644568.1	8;8;8;4	Mitotic checkpoint protein BUB3;BUB3 budding uninhibited by benzimidazoles 3 homolog (Yeast), isoform CRA_a;Putative uncharacterized protein BUB3;BUB3 budding uninhibited by benzimidazoles 3 homolog (Yeast), isoform CRA_c	BUB3;hCG_41421		0.826681	1.33988	1.62079	Mitotic checkpoint protein BUB3;budding uninhibited by benzimidazoles 3 isoform b;Putative uncharacterized protein BUB3;Putative uncharacterized protein BUB3	O43684;B2R6E7;B4DDM6;A6NJ42;B5MCE8;A6NGZ9	BUB3_HUMAN;A6NJ42_HUMAN;B5MCE8_HUMAN;A6NGZ9_HUMAN	ENSG00000154473	OTTHUMP00000020679;OTTHUMP00000020680;OTTHUMP00000020682;OTTHUMP00000020681	NP_004716;NP_001007794	PF00400	WD40	WD domain, G-beta repeat	GO:0000776;GO:0005634;GO:0005829;GO:0032991;GO:0043226;GO:0043227;GO:0043228;GO:0043229;GO:0043231;GO:0043232;GO:0043234;GO:0044422;GO:0044424;GO:0044427;GO:0044444;GO:0044446;GO:0044464	kinetochore;nucleus;cytosol;macromolecular complex;organelle;membrane-bounded organelle;non-membrane-bounded organelle;intracellular organelle;intracellular membrane-bounded organelle;intracellular non-membrane-bounded organelle;protein complex;organelle part;intracellular part;chromosomal part;cytoplasmic part;intracellular organelle part;cell part	GO:0005488;GO:0005515	binding;protein binding	GO:0000075;GO:0000280;GO:0006508;GO:0006511;GO:0006996;GO:0007067;GO:0007093;GO:0007346;GO:0008152;GO:0008283;GO:0009056;GO:0009057;GO:0009987;GO:0010498;GO:0016043;GO:0019538;GO:0019941;GO:0022402;GO:0022403;GO:0030163;GO:0031145;GO:0034960;GO:0034962;GO:0043086;GO:0043161;GO:0043170;GO:0043283;GO:0043285;GO:0043632;GO:0044092;GO:0044237;GO:0044238;GO:0044248;GO:0044257;GO:0044260;GO:0044265;GO:…	cell cycle checkpoint;nuclear division;proteolysis;ubiquitin-dependent protein catabolic process;organelle organization;mitosis;mitotic cell cycle checkpoint;regulation of mitotic cell cycle;metabolic process;cell proliferation;catabolic process;macromolecule catabolic process;cellular process;proteasomal protein catabolic process;cellular component organization;protein metabolic process;modifica…	hsa:9184	ko04110;ko04111	Cell cycle;Cell cycle - yeast	K02180	8	9	13	8	9	13	8	9	13	6	8	6	8	6	8	31.1	31.1	31.1	37.154	328	10.4
IPI00654555.3;IPI00294891.5;IPI00872909.1;IPI00797590.3;IPI00798219.1	34;33;33;8;3	Putative ribosomal RNA methyltransferase NOP2;Nucleolar protein 2 homolog;Nucleolar protein 1;Proliferating-cell nucleolar antigen p120;Proliferation-associated nucleolar protein p120;Putative uncharacterized protein NOP2	NOP2;NOL1		-0.572394	-0.922292	1.61129	NOL1 protein;Putative uncharacterized protein NOL1;Isoform 2 of Putative RNA methyltransferase NOL1	P46087-1;P46087;Q3KQS4;A8MQ38;P46087-2;B3KPD6;Q05BA7	NOP2_HUMAN;A8MQ38_HUMAN	ENSG00000111641	OTTHUMP00000166346;OTTHUMP00000166348;OTTHUMP00000166347	NP_001028886;NP_006161	PF01189;PF08062	Nol1_Nop2_Fmu;P120R	NOL1/NOP2/sun family;P120R (NUC006) repeat	GO:0005730;GO:0043226;GO:0043228;GO:0043229;GO:0043232;GO:0044422;GO:0044424;GO:0044428;GO:0044446;GO:0044464	nucleolus;organelle;non-membrane-bounded organelle;intracellular organelle;intracellular non-membrane-bounded organelle;organelle part;intracellular part;nuclear part;intracellular organelle part;cell part	GO:0003676;GO:0003723;GO:0003824;GO:0005488;GO:0005515;GO:0008168;GO:0008757;GO:0016740;GO:0016741	nucleic acid binding;RNA binding;catalytic activity;binding;protein binding;methyltransferase activity;S-adenosylmethionine-dependent methyltransferase activity;transferase activity;transferase activity, transferring one-carbon groups	GO:0006139;GO:0006364;GO:0006396;GO:0008152;GO:0008284;GO:0009987;GO:0016070;GO:0016072;GO:0034470;GO:0034660;GO:0034960;GO:0042127;GO:0043170;GO:0043283;GO:0044237;GO:0044238;GO:0044260;GO:0048518;GO:0048522;GO:0050789;GO:0050794;GO:0065007	nucleobase, nucleoside, nucleotide and nucleic acid metabolic process;rRNA processing;RNA processing;metabolic process;positive regulation of cell proliferation;cellular process;RNA metabolic process;rRNA metabolic process;ncRNA processing;ncRNA metabolic process;cellular biopolymer metabolic process;regulation of cell proliferation;macromolecule metabolic process;biopolymer metabolic process;cel…					34	36	38	34	36	38	34	36	38	25	32	25	32	25	32	41.7	41.7	41.7	92.859	845	19
IPI00337741.4;IPI00794973.1	7;3	Acylamino-acid-releasing enzyme;Acyl-peptide hydrolase;Acylaminoacyl-peptidase;Oxidized protein hydrolase	APEH;D3F15S2;D3S48E;DNF15S2		-2.11297	-3.39215	1.60539	Acylamino-acid-releasing enzyme	P13798	ACPH_HUMAN	ENSG00000164062	OTTHUMP00000171166;OTTHUMP00000171167	NP_001631	PF00326	Peptidase_S9	Prolyl oligopeptidase family	GO:0005737;GO:0044424;GO:0044464	cytoplasm;intracellular part;cell part	GO:0003824;GO:0004175;GO:0004252;GO:0008233;GO:0008236;GO:0016787;GO:0017171;GO:0070011	catalytic activity;endopeptidase activity;serine-type endopeptidase activity;peptidase activity;serine-type peptidase activity;hydrolase activity;serine hydrolase activity;peptidase activity, acting on L-amino acid peptides	GO:0006508;GO:0008152;GO:0009056;GO:0009057;GO:0019538;GO:0030163;GO:0043170;GO:0043283;GO:0043285;GO:0044238	proteolysis;metabolic process;catabolic process;macromolecule catabolic process;protein metabolic process;protein catabolic process;macromolecule metabolic process;biopolymer metabolic process;biopolymer catabolic process;primary metabolic process	hsa:327			K01303	7	7	7	7	7	7	7	7	7	3	6	3	6	3	6	15.6	15.6	15.6	81.224	732	18.7
IPI00742682.2;IPI00514531.1	44;3	Nucleoprotein TPR	TPR		1.55429	2.49462	1.60499	Nucleoprotein TPR	P12270;A0PJC9;Q15624;Q504U6;Q58F23;Q99968;Q9UE33	TPR_HUMAN	ENSG00000047410	OTTHUMP00000033584	NP_003283	PF07926	TPR_MLP1_2	TPR/MLP1/MLP2-like protein	GO:0005643;GO:0005654;GO:0005737;GO:0016020;GO:0031090;GO:0031965;GO:0032991;GO:0043234;GO:0044422;GO:0044424;GO:0044425;GO:0044428;GO:0044446;GO:0044464;GO:0046930	nuclear pore;nucleoplasm;cytoplasm;membrane;organelle membrane;nuclear membrane;macromolecular complex;protein complex;organelle part;intracellular part;membrane part;nuclear part;intracellular organelle part;cell part;pore complex	GO:0000166;GO:0001882;GO:0001883;GO:0003824;GO:0004812;GO:0004828;GO:0005488;GO:0005515;GO:0005524;GO:0016874;GO:0016875;GO:0016876;GO:0017076;GO:0030554;GO:0032553;GO:0032555;GO:0032559	nucleotide binding;nucleoside binding;purine nucleoside binding;catalytic activity;aminoacyl-tRNA ligase activity;serine-tRNA ligase activity;binding;protein binding;ATP binding;ligase activity;ligase activity, forming carbon-oxygen bonds;ligase activity, forming aminoacyl-tRNA and related compounds;purine nucleotide binding;adenyl nucleotide binding;ribonucleotide binding;purine ribonucleotide b…	GO:0000075;GO:0006082;GO:0006139;GO:0006399;GO:0006418;GO:0006434;GO:0006519;GO:0006520;GO:0006605;GO:0006606;GO:0006807;GO:0006810;GO:0006886;GO:0006913;GO:0007088;GO:0007093;GO:0007094;GO:0007346;GO:0008152;GO:0009308;GO:0009987;GO:0010564;GO:0010639;GO:0010948;GO:0015031;GO:0015931;GO:0016070;GO:0017038;GO:0019752;GO:0030071;GO:0031577;GO:0033043;GO:0034641;GO:0034660;GO:0034960;GO:0042180;GO:…	cell cycle checkpoint;organic acid metabolic process;nucleobase, nucleoside, nucleotide and nucleic acid metabolic process;tRNA metabolic process;tRNA aminoacylation for protein translation;seryl-tRNA aminoacylation;cellular amino acid and derivative metabolic process;cellular amino acid metabolic process;protein targeting;protein import into nucleus;nitrogen compound metabolic process;transport;…	hsa:7175	ko04011;ko05200;ko05216	MAPK signaling pathway - yeast;Pathways in cancer;Thyroid cancer	K09291	44	44	48	44	44	48	44	44	48	34	34	34	34	34	34	21.2	21.2	21.2	267.29	2363	24.3
IPI00103142.1	3	NudC domain-containing protein 2	NUDCD2		-2.3189	-3.7209	1.60459	NudC domain-containing protein 2	Q8WVJ2;B2R4V0	NUDC2_HUMAN	ENSG00000170584	OTTHUMP00000160915	NP_660309	PF04969	CS	CS domain	GO:0005622;GO:0044464	intracellular;cell part					hsa:134492				3	3	3	3	3	3	3	3	3	2	3	2	3	2	3	17.2	17.2	17.2	17.676	157	15.5	1	2
IPI00009471.1;IPI00447116.1	44;1	WD repeat-containing protein 3	WDR3		-0.145462	-0.232786	1.60032	WD repeat-containing protein 3	Q9UNX4;B3KMW5;Q59GA8;Q5TDG3	WDR3_HUMAN	ENSG00000065183	OTTHUMP00000014051	NP_006775	PF04003;PF00400	Utp12;WD40	Dip2/Utp12 Family;WD domain, G-beta repeat	GO:0005730;GO:0030529;GO:0030684;GO:0032040;GO:0032991;GO:0043226;GO:0043228;GO:0043229;GO:0043232;GO:0044422;GO:0044424;GO:0044428;GO:0044446;GO:0044464	nucleolus;ribonucleoprotein complex;preribosome;small-subunit processome;macromolecular complex;organelle;non-membrane-bounded organelle;intracellular organelle;intracellular non-membrane-bounded organelle;organelle part;intracellular part;nuclear part;intracellular organelle part;cell part			GO:0006139;GO:0006364;GO:0006396;GO:0008152;GO:0009987;GO:0016070;GO:0016072;GO:0034470;GO:0034660;GO:0034960;GO:0043170;GO:0043283;GO:0044237;GO:0044238;GO:0044260	nucleobase, nucleoside, nucleotide and nucleic acid metabolic process;rRNA processing;RNA processing;metabolic process;cellular process;RNA metabolic process;rRNA metabolic process;ncRNA processing;ncRNA metabolic process;cellular biopolymer metabolic process;macromolecule metabolic process;biopolymer metabolic process;cellular metabolic process;primary metabolic process;cellular macromolecule me…	hsa:10885				44	54	57	44	54	57	44	54	57	27	37	27	37	27	37	59.2	59.2	59.2	106.1	943	19.8
IPI00383581.4;IPI00441414.1	32;29	Neutral alpha-glucosidase AB;Glucosidase II subunit alpha;Alpha-glucosidase 2	GANAB;G2AN;KIAA0088		0.263275	0.420078	1.59559	cDNA FLJ61290, highly similar to Neutral alpha-glucosidase AB;Isoform 3 of Neutral alpha-glucosidase AB	Q14697-1;Q14697;B4DIW2;B4DJ30;B4DSM6;Q14697-3	GANAB_HUMAN	ENSG00000089597		NP_938148	PF01055;PF04901	Glyco_hydro_31;RAMP	Glycosyl hydrolases family 31;Receptor activity modifying family	GO:0005783;GO:0005794;GO:0016023;GO:0031410;GO:0031982;GO:0031988;GO:0042470;GO:0043226;GO:0043227;GO:0043229;GO:0043231;GO:0044424;GO:0044444;GO:0044464;GO:0048770	endoplasmic reticulum;Golgi apparatus;cytoplasmic membrane-bounded vesicle;cytoplasmic vesicle;vesicle;membrane-bounded vesicle;melanosome;organelle;membrane-bounded organelle;intracellular organelle;intracellular membrane-bounded organelle;intracellular part;cytoplasmic part;cell part;pigment granule	GO:0003824;GO:0004553;GO:0005488;GO:0005515;GO:0016787;GO:0016798;GO:0033919	catalytic activity;hydrolase activity, hydrolyzing O-glycosyl compounds;binding;protein binding;hydrolase activity;hydrolase activity, acting on glycosyl bonds;glucan 1,3-alpha-glucosidase activity	GO:0005975;GO:0008152;GO:0044238	carbohydrate metabolic process;metabolic process;primary metabolic process	hsa:23193	ko00510	N-Glycan biosynthesis	K05546	32	35	60	32	35	60	1	1	2	27	27	27	27	1	1	34.9	34.9	2.1	112.92	995	21.2
IPI00798360.1;IPI00797742.1	2;1				2.12363	3.3703	1.58705	18 kDa protein;5 kDa protein				OTTHUMP00000167920;OTTHUMP00000167921															2	2	4	1	1	3	1	1	3	1	2	1	1	1	1	10.5	4.3	4.3	18.306	162	7.52	22	23
IPI00179700.3;IPI00744851.2;IPI00746310.3	5;3;3	High mobility group protein HMG-I/HMG-Y;High mobility group AT-hook protein 1;cDNA FLJ54188, moderately similar to High mobility group protein HMG-I/HMG-Y	HMGA1;HMGIY		3.37253	5.35018	1.5864	Isoform HMG-I of High mobility group protein HMG-I/HMG-Y;cDNA FLJ54188, moderately similar to High mobility group protein HMG-I/HMG-Y;Isoform HMG-R of High mobility group protein HMG-I/HMG-Y	P17096-1;P17096;Q5T6U9;B4DWA0;P17096-3	HMGA1_HUMAN;B4DWA0_HUMAN	ENSG00000137309	OTTHUMP00000016224	NP_665906;NP_665908	PF02178	AT_hook	AT hook motif	GO:0000785;GO:0005667;GO:0005829;GO:0032991;GO:0043234;GO:0044422;GO:0044424;GO:0044427;GO:0044428;GO:0044444;GO:0044446;GO:0044451;GO:0044464;GO:0005634;GO:0043226;GO:0043227;GO:0043229;GO:0043231	chromatin;transcription factor complex;cytosol;macromolecular complex;protein complex;organelle part;intracellular part;chromosomal part;nuclear part;cytoplasmic part;intracellular organelle part;nucleoplasm part;cell part;nucleus;organelle;membrane-bounded organelle;intracellular organelle;intracellular membrane-bounded organelle	GO:0003676;GO:0003677;GO:0003680;GO:0003700;GO:0003712;GO:0003713;GO:0005102;GO:0005488;GO:0005515;GO:0008134;GO:0016563;GO:0019899;GO:0030374;GO:0030528;GO:0035257;GO:0042974;GO:0042975;GO:0043565;GO:0046965;GO:0051427	nucleic acid binding;DNA binding;AT DNA binding;transcription factor activity;transcription cofactor activity;transcription coactivator activity;receptor binding;binding;protein binding;transcription factor binding;transcription activator activity;enzyme binding;ligand-dependent nuclear receptor transcription coactivator activity;transcription regulator activity;nuclear hormone receptor binding;r…	GO:0001672;GO:0006139;GO:0006259;GO:0006268;GO:0006310;GO:0006325;GO:0006337;GO:0006345;GO:0006350;GO:0006355;GO:0006461;GO:0006996;GO:0007154;GO:0007165;GO:0007166;GO:0007167;GO:0007169;GO:0008152;GO:0009058;GO:0009059;GO:0009889;GO:0009891;GO:0009893;GO:0009987;GO:0010468;GO:0010556;GO:0010557;GO:0010604;GO:0010628;GO:0010639;GO:0010847;GO:0010926;GO:0015074;GO:0016043;GO:0019047;GO:0019059;GO:…	regulation of chromatin assembly or disassembly;nucleobase, nucleoside, nucleotide and nucleic acid metabolic process;DNA metabolic process;DNA unwinding during replication;DNA recombination;establishment or maintenance of chromatin architecture;nucleosome disassembly;loss of chromatin silencing;transcription;regulation of transcription, DNA-dependent;protein complex assembly;organelle organizati…					5	7	11	5	7	11	2	2	4	4	5	4	5	2	2	48.6	48.6	23.4	11.676	107	6.48	14	20
IPI00010796.1;IPI00878551.2;IPI00879437.1;IPI00867665.1;IPI00911004.1	26;25;13;10;4	Protein disulfide-isomerase;Prolyl 4-hydroxylase subunit beta;Cellular thyroid hormone-binding protein;p55;Procollagen-proline, 2-oxoglutarate 4-dioxygenase (Proline 4-hydroxylase), beta polypeptide, isoform CRA_b;cDNA FLJ38619 fis, clone HEART2007696, highly similar to Protein disulfide-isomerase (EC 5.3.4.1);cDNA FLJ45462 fis, clone BRSTN2011961, highly similar to Protein disulfide-isomerase (E…	P4HB;ERBA2L;PDI;PDIA1;PO4DB;hCG_95895		-0.0532093	-0.0842114	1.58265	Protein disulfide-isomerase;cDNA FLJ59430, highly similar to Protein disulfide-isomerase;Protein	P07237;B2RDQ2;B4DJS0;B4DNL5;B3KTQ9;B4DLN6;B4DUA5;Q96C96	PDIA1_HUMAN;B3KTQ9_HUMAN	ENSG00000185624	OTTHUMP00000182660;OTTHUMP00000196834;OTTHUMP00000196835;OTTHUMP00000196836	NP_000909	PF00085	Thioredoxin	Thioredoxin	GO:0005576;GO:0005783;GO:0005788;GO:0005793;GO:0005886;GO:0009986;GO:0016020;GO:0016023;GO:0031410;GO:0031974;GO:0031982;GO:0031988;GO:0042470;GO:0043226;GO:0043227;GO:0043229;GO:0043231;GO:0043233;GO:0044422;GO:0044424;GO:0044444;GO:0044446;GO:0044464;GO:0048770;GO:0070013;GO:0000267;GO:0005624;GO:0005626;GO:0005792;GO:0042598	extracellular region;endoplasmic reticulum;endoplasmic reticulum lumen;ER-Golgi intermediate compartment;plasma membrane;cell surface;membrane;cytoplasmic membrane-bounded vesicle;cytoplasmic vesicle;membrane-enclosed lumen;vesicle;membrane-bounded vesicle;melanosome;organelle;membrane-bounded organelle;intracellular organelle;intracellular membrane-bounded organelle;organelle lumen;organelle par…	GO:0003756;GO:0003824;GO:0004656;GO:0005488;GO:0005515;GO:0016491;GO:0016705;GO:0016706;GO:0016853;GO:0016860;GO:0016862;GO:0016864;GO:0019798;GO:0031543;GO:0031545;GO:0016701;GO:0016702;GO:0051213	protein disulfide isomerase activity;catalytic activity;procollagen-proline 4-dioxygenase activity;binding;protein binding;oxidoreductase activity;oxidoreductase activity, acting on paired donors, with incorporation or reduction of molecular oxygen;oxidoreductase activity, acting on paired donors, with incorporation or reduction of molecular oxygen, 2-oxoglutarate as one donor, and incorporation …	GO:0006082;GO:0006464;GO:0006519;GO:0006575;GO:0006807;GO:0008152;GO:0009308;GO:0009987;GO:0018193;GO:0018208;GO:0018401;GO:0019471;GO:0019511;GO:0019538;GO:0019725;GO:0019752;GO:0032787;GO:0034641;GO:0034960;GO:0042180;GO:0042592;GO:0043170;GO:0043283;GO:0043412;GO:0043436;GO:0044237;GO:0044238;GO:0044260;GO:0044267;GO:0045454;GO:0046483;GO:0050789;GO:0050794;GO:0065007;GO:0065008	organic acid metabolic process;protein modification process;cellular amino acid and derivative metabolic process;cellular amino acid derivative metabolic process;nitrogen compound metabolic process;metabolic process;cellular amine metabolic process;cellular process;peptidyl-amino acid modification;peptidyl-proline modification;peptidyl-proline hydroxylation to 4-hydroxy-L-proline;4-hydroxyproline…	hsa:5034			K09580	26	29	56	26	29	56	26	29	56	22	26	22	26	22	26	46.9	46.9	46.9	57.116	508	16.3
IPI00909247.1;IPI00470573.1;IPI00749250.2;IPI00005159.3;IPI00176593.4	5;4;4;4;1	cDNA FLJ51655, highly similar to Actin-like protein 2;Actin-related protein 2;Actin-like protein 2	ACTR2;ARP2		-2.03062	-3.21076	1.58117	cDNA FLJ51655, highly similar to Actin-like protein 2;actin-related protein 2 isoform a;45 kDa protein;Actin-related protein 2	B4DWQ5;P61160;B2RCP5;B4DHK9;Q8IY98	B4DWQ5_HUMAN;ARP2_HUMAN	ENSG00000138071	OTTHUMP00000159937	NP_001005386;NP_005713	PF00022	Actin	Actin	GO:0005737;GO:0005885;GO:0032991;GO:0042995;GO:0043234;GO:0044422;GO:0044424;GO:0044430;GO:0044446;GO:0044464	cytoplasm;Arp2/3 protein complex;macromolecular complex;cell projection;protein complex;organelle part;intracellular part;cytoskeletal part;intracellular organelle part;cell part	GO:0005488;GO:0005515;GO:0000166;GO:0001882;GO:0001883;GO:0003779;GO:0005524;GO:0008092;GO:0017076;GO:0030554;GO:0032553;GO:0032555;GO:0032559	binding;protein binding;nucleotide binding;nucleoside binding;purine nucleoside binding;actin binding;ATP binding;cytoskeletal protein binding;purine nucleotide binding;adenyl nucleotide binding;ribonucleotide binding;purine ribonucleotide binding;adenyl ribonucleotide binding	GO:0006928;GO:0009987	cell motion;cellular process					5	5	6	5	5	6	5	5	6	3	5	3	5	3	5	18.7	18.7	18.7	34.507	305	16.5
IPI00549664.4;IPI00642510.2	6;3	Testis-expressed sequence 10 protein;cDNA FLJ54377	TEX10;L18;Nbla10363		0.683562	1.07793	1.57693	Testis-expressed sequence 10 protein;cDNA FLJ54377	Q9NXF1;B4DYV2;B4E149;B4DQR0	TEX10_HUMAN;B4DQR0_HUMAN	ENSG00000136891	OTTHUMP00000021797;OTTHUMP00000021796	NP_060216	PF02985	HEAT	HEAT repeat	GO:0005730;GO:0016020;GO:0016021;GO:0031090;GO:0031224;GO:0031965;GO:0043226;GO:0043228;GO:0043229;GO:0043232;GO:0044422;GO:0044424;GO:0044425;GO:0044428;GO:0044446;GO:0044464	nucleolus;membrane;integral to membrane;organelle membrane;intrinsic to membrane;nuclear membrane;organelle;non-membrane-bounded organelle;intracellular organelle;intracellular non-membrane-bounded organelle;organelle part;intracellular part;membrane part;nuclear part;intracellular organelle part;cell part	GO:0005488	binding			hsa:54881				6	6	7	6	6	7	6	6	7	3	5	3	5	3	5	9.9	9.9	9.9	105.67	929	19.9
IPI00759493.3;IPI00872762.1	3;3	cDNA FLJ76284, highly similar to Homo sapiens succinate-CoA ligase, GDP-forming, alpha subunit (SUCLG1), mRNA;Succinyl-CoA ligase [GDP-forming] subunit alpha, mitochondrial;Succinyl-CoA synthetase subunit alpha	SUCLG1		0.995159	1.56526	1.57287	succinate-CoA ligase, GDP-forming, alpha subunit;Succinyl-CoA ligase [GDP-forming] subunit alpha, mitochondrial	A8K4W7;B2R8A1;P53597;Q6IAL5	A8K4W7_HUMAN;SUCA_HUMAN	ENSG00000163541	OTTHUMP00000160494	NP_003840	PF02629;PF00549	CoA_binding;Ligase_CoA	CoA binding domain;CoA-ligase	GO:0005743;GO:0016020;GO:0019866;GO:0031090;GO:0031966;GO:0044422;GO:0044424;GO:0044429;GO:0044444;GO:0044446;GO:0044464;GO:0005759	mitochondrial inner membrane;membrane;organelle inner membrane;organelle membrane;mitochondrial membrane;organelle part;intracellular part;mitochondrial part;cytoplasmic part;intracellular organelle part;cell part;mitochondrial matrix	GO:0003824;GO:0003878;GO:0004774;GO:0004775;GO:0005488;GO:0016405;GO:0016740;GO:0016746;GO:0016874;GO:0016877;GO:0016878;GO:0046912;GO:0000166;GO:0004776;GO:0005525;GO:0017076;GO:0019001;GO:0032553;GO:0032555;GO:0032561	catalytic activity;ATP citrate synthase activity;succinate-CoA ligase activity;succinate-CoA ligase (ADP-forming) activity;binding;CoA-ligase activity;transferase activity;transferase activity, transferring acyl groups;ligase activity;ligase activity, forming carbon-sulfur bonds;acid-thiol ligase activity;transferase activity, transferring acyl groups, acyl groups converted into alkyl on transfer…	GO:0008152;GO:0006084;GO:0006099;GO:0006732;GO:0009056;GO:0009109;GO:0009987;GO:0044237;GO:0044248;GO:0046356;GO:0051186;GO:0051187	metabolic process;acetyl-CoA metabolic process;tricarboxylic acid cycle;coenzyme metabolic process;catabolic process;coenzyme catabolic process;cellular process;cellular metabolic process;cellular catabolic process;acetyl-CoA catabolic process;cofactor metabolic process;cofactor catabolic process	hsa:8802	ko00020;ko00640	Citrate cycle (TCA cycle);Propanoate metabolism	K01899	3	3	3	3	3	3	3	3	3	1	3	1	3	1	3	10.4	10.4	10.4	36.249	346	10
IPI00334282.2	5	Protein FAM3C	FAM3C;GS3786		0.795351	1.24866	1.56994	Protein FAM3C	Q92520	FAM3C_HUMAN	ENSG00000196937	OTTHUMP00000024951	NP_001035109;NP_055703				GO:0005576	extracellular region	GO:0005102;GO:0005125;GO:0005488;GO:0005515	receptor binding;cytokine activity;binding;protein binding			hsa:10447				5	6	8	5	6	8	5	6	8	4	4	4	4	4	4	31.3	31.3	31.3	24.68	227	8.1
IPI00646058.2;IPI00300631.3;IPI00005648.1;IPI00872777.1	6;6;2;2	SAFB protein;Scaffold attachment factor B;Scaffold attachment factor B1;SAB-B1;SAF-B;HSP27 estrogen response element-TATA box-binding protein	SAFB;HAP;HET;SAFB1		1.77265	2.78279	1.56985	Scaffold attachment factor B;Scaffold attachment factor B1	A0AV56;Q15424;A8K329;Q68DW3	A0AV56_HUMAN;SAFB1_HUMAN	ENSG00000160633	OTTHUMP00000078007;OTTHUMP00000078006	NP_002958	PF00076;PF02037	RRM_1;SAP	RNA recognition motif. (a.k.a. RRM, RBD, or RNP domain);SAP domain	GO:0005634;GO:0043226;GO:0043227;GO:0043229;GO:0043231;GO:0044424;GO:0044464	nucleus;organelle;membrane-bounded organelle;intracellular organelle;intracellular membrane-bounded organelle;intracellular part;cell part	GO:0003676;GO:0005488;GO:0000166;GO:0003677;GO:0003690;GO:0003723;GO:0005515;GO:0043566	nucleic acid binding;binding;nucleotide binding;DNA binding;double-stranded DNA binding;RNA binding;protein binding;structure-specific DNA binding	GO:0006139;GO:0006325;GO:0006350;GO:0006355;GO:0006996;GO:0008152;GO:0009058;GO:0009059;GO:0009889;GO:0009987;GO:0010468;GO:0010556;GO:0016043;GO:0019219;GO:0019222;GO:0031323;GO:0031326;GO:0034645;GO:0034960;GO:0034961;GO:0043170;GO:0043283;GO:0043284;GO:0044237;GO:0044238;GO:0044249;GO:0044260;GO:0045449;GO:0050789;GO:0050794;GO:0051252;GO:0051276;GO:0060255;GO:0065007;GO:0080090	nucleobase, nucleoside, nucleotide and nucleic acid metabolic process;establishment or maintenance of chromatin architecture;transcription;regulation of transcription, DNA-dependent;organelle organization;metabolic process;biosynthetic process;macromolecule biosynthetic process;regulation of biosynthetic process;cellular process;regulation of gene expression;regulation of macromolecule biosynthet…	hsa:6294				6	6	6	6	6	6	6	6	6	5	4	5	4	5	4	11.3	11.3	11.3	102.85	917	22.3
IPI00896526.1;IPI00306380.10;IPI00003886.2;IPI00798037.1;IPI00789659.1;IPI00790249.1	22;21;21;10;3;2	Guanine nucleotide-binding protein-like 3;Nucleolar GTP-binding protein 3;Nucleostemin;E2-induced gene 3 protein;Novel nucleolar protein 47	GNL3;E2IG3;NS		-0.54574	-0.856476	1.56939	guanine nucleotide binding protein-like 3 isoform 2;Isoform 1 of Guanine nucleotide-binding protein-like 3;Isoform 2 of Guanine nucleotide-binding protein-like 3	Q9BVP2-1;Q9BVP2;B2RDC1;Q5PU80;Q9BVP2-2	GNL3_HUMAN	ENSG00000163938	OTTHUMP00000171491;OTTHUMP00000171490;OTTHUMP00000171495	NP_996561;NP_996562;NP_055181	PF08701;PF01926	GN3L_Grn1;MMR_HSR1	GNL3L/Grn1 putative GTPase;GTPase of unknown function	GO:0005730;GO:0043226;GO:0043228;GO:0043229;GO:0043232;GO:0044422;GO:0044424;GO:0044428;GO:0044446;GO:0044464	nucleolus;organelle;non-membrane-bounded organelle;intracellular organelle;intracellular non-membrane-bounded organelle;organelle part;intracellular part;nuclear part;intracellular organelle part;cell part	GO:0000166;GO:0005488;GO:0005515;GO:0005525;GO:0017076;GO:0019001;GO:0032553;GO:0032555;GO:0032561	nucleotide binding;binding;protein binding;GTP binding;purine nucleotide binding;guanyl nucleotide binding;ribonucleotide binding;purine ribonucleotide binding;guanyl ribonucleotide binding	GO:0042127;GO:0050789;GO:0050794;GO:0065007	regulation of cell proliferation;regulation of biological process;regulation of cellular process;biological regulation	hsa:26354				22	25	27	22	25	27	22	25	27	7	21	7	21	7	21	46.9	46.9	46.9	60.54	537	18.3
IPI00003918.6;IPI00795303.2;IPI00908662.1;IPI00878133.1;IPI00908376.1;IPI00793341.1;IPI00794736.1;IPI00794087.1;IPI00792159.1	26;21;17;11;7;6;5;5;2	60S ribosomal protein L4;L1;cDNA FLJ50996, highly similar to 60S ribosomal protein L4;cDNA FLJ50994, moderately similar to 60S ribosomal protein L4	RPL4;RPL1		-1.9664	-3.0474	1.54973	60S ribosomal protein L4;cDNA FLJ50996, highly similar to 60S ribosomal protein L4;cDNA FLJ50994, moderately similar to 60S ribosomal protein L4	P36578;A8K502;B4DFI6;Q53G74;Q59GY2;B4DMJ6;B4DMJ2	RL4_HUMAN;B4DMJ6_HUMAN;B4DMJ2_HUMAN	ENSG00000174444	OTTHUMP00000164249;OTTHUMP00000176421;OTTHUMP00000176425	NP_000959	PF00573	Ribosomal_L4	Ribosomal protein L4/L1 family	GO:0015934;GO:0022625;GO:0030529;GO:0032991;GO:0033279;GO:0044422;GO:0044424;GO:0044444;GO:0044445;GO:0044446;GO:0044464;GO:0005840;GO:0043226;GO:0043228;GO:0043229;GO:0043232	large ribosomal subunit;cytosolic large ribosomal subunit;ribonucleoprotein complex;macromolecular complex;ribosomal subunit;organelle part;intracellular part;cytoplasmic part;cytosolic part;intracellular organelle part;cell part;ribosome;organelle;non-membrane-bounded organelle;intracellular organelle;intracellular non-membrane-bounded organelle	GO:0003676;GO:0003723;GO:0003735;GO:0005198;GO:0005488;GO:0005515	nucleic acid binding;RNA binding;structural constituent of ribosome;structural molecule activity;binding;protein binding	GO:0006414;GO:0008152;GO:0009058;GO:0009059;GO:0009987;GO:0034645;GO:0034960;GO:0034961;GO:0043170;GO:0043283;GO:0043284;GO:0044237;GO:0044249;GO:0044260;GO:0006412;GO:0019538;GO:0044238;GO:0044267	translational elongation;metabolic process;biosynthetic process;macromolecule biosynthetic process;cellular process;cellular macromolecule biosynthetic process;cellular biopolymer metabolic process;cellular biopolymer biosynthetic process;macromolecule metabolic process;biopolymer metabolic process;biopolymer biosynthetic process;cellular metabolic process;cellular biosynthetic process;cellular m…	hsa:6124	ko03010	Ribosome	K02930	26	29	55	26	29	55	26	29	55	17	25	17	25	17	25	52	52	52	47.697	427	14.6
IPI00000494.6;IPI00640037.1	15;4	60S ribosomal protein L5	RPL5;MSTP030		-2.56602	-3.94442	1.53718	60S ribosomal protein L5	P46777;A2RUM7;B3KTM6;Q32LZ3;Q59GX9;Q8WYP1;Q9BUV4	RL5_HUMAN	ENSG00000122406	OTTHUMP00000012584	NP_000960	PF00861	Ribosomal_L18p	Ribosomal L18p/L5e family	GO:0005730;GO:0015934;GO:0022625;GO:0030529;GO:0032991;GO:0033279;GO:0043226;GO:0043228;GO:0043229;GO:0043232;GO:0044422;GO:0044424;GO:0044428;GO:0044444;GO:0044445;GO:0044446;GO:0044464	nucleolus;large ribosomal subunit;cytosolic large ribosomal subunit;ribonucleoprotein complex;macromolecular complex;ribosomal subunit;organelle;non-membrane-bounded organelle;intracellular organelle;intracellular non-membrane-bounded organelle;organelle part;intracellular part;nuclear part;cytoplasmic part;cytosolic part;intracellular organelle part;cell part	GO:0003676;GO:0003723;GO:0003735;GO:0005198;GO:0005488;GO:0005515;GO:0008097;GO:0019843	nucleic acid binding;RNA binding;structural constituent of ribosome;structural molecule activity;binding;protein binding;5S rRNA binding;rRNA binding	GO:0006139;GO:0006364;GO:0006396;GO:0006414;GO:0008152;GO:0009058;GO:0009059;GO:0009987;GO:0016070;GO:0016072;GO:0022613;GO:0034470;GO:0034645;GO:0034660;GO:0034960;GO:0034961;GO:0042273;GO:0043170;GO:0043283;GO:0043284;GO:0044085;GO:0044237;GO:0044238;GO:0044249;GO:0044260	nucleobase, nucleoside, nucleotide and nucleic acid metabolic process;rRNA processing;RNA processing;translational elongation;metabolic process;biosynthetic process;macromolecule biosynthetic process;cellular process;RNA metabolic process;rRNA metabolic process;ribonucleoprotein complex biogenesis;ncRNA processing;cellular macromolecule biosynthetic process;ncRNA metabolic process;cellular biopol…	hsa:6125	ko03010	Ribosome	K02932	15	19	34	15	19	34	11	15	27	11	14	11	14	8	11	44.8	44.8	37	34.362	297	10.4
IPI00383410.2;IPI00643087.1;IPI00549223.5;IPI00477971.3	39;33;32;16	Transducin beta-like protein 3;WD repeat-containing protein SAZD;TBL3 protein	TBL3;SAZD		-0.411809	-0.630126	1.53014	transducin beta-like 3;83 kDa protein;TBL3 protein	Q59GD6;Q8IVB7;Q96A78;A0JLS5	TBL3_HUMAN;A0JLS5_HUMAN	ENSG00000183751	OTTHUMP00000081571;OTTHUMP00000158898;OTTHUMP00000081572;OTTHUMP00000081573	NP_006444	PF08625;PF00400	Utp13;WD40	Utp13 specific WD40 associated domain;WD domain, G-beta repeat	GO:0005730;GO:0030529;GO:0030684;GO:0032040;GO:0032991;GO:0043226;GO:0043228;GO:0043229;GO:0043232;GO:0044422;GO:0044424;GO:0044428;GO:0044446;GO:0044464	nucleolus;ribonucleoprotein complex;preribosome;small-subunit processome;macromolecular complex;organelle;non-membrane-bounded organelle;intracellular organelle;intracellular non-membrane-bounded organelle;organelle part;intracellular part;nuclear part;intracellular organelle part;cell part	GO:0004871;GO:0005057;GO:0060089;GO:0003824;GO:0004175;GO:0004252;GO:0008233;GO:0008236;GO:0016787;GO:0017171;GO:0070011	signal transducer activity;receptor signaling protein activity;molecular transducer activity;catalytic activity;endopeptidase activity;serine-type endopeptidase activity;peptidase activity;serine-type peptidase activity;hydrolase activity;serine hydrolase activity;peptidase activity, acting on L-amino acid peptides	GO:0006139;GO:0006364;GO:0006396;GO:0007154;GO:0007165;GO:0007166;GO:0007186;GO:0007187;GO:0007199;GO:0007242;GO:0008152;GO:0009987;GO:0016070;GO:0016072;GO:0019932;GO:0019934;GO:0019935;GO:0034470;GO:0034660;GO:0034960;GO:0043170;GO:0043283;GO:0044237;GO:0044238;GO:0044260;GO:0050789;GO:0050794;GO:0065007;GO:0006508;GO:0009056;GO:0009057;GO:0019538;GO:0030163;GO:0043285	nucleobase, nucleoside, nucleotide and nucleic acid metabolic process;rRNA processing;RNA processing;cell communication;signal transduction;cell surface receptor linked signal transduction;G-protein coupled receptor protein signaling pathway;G-protein signaling, coupled to cyclic nucleotide second messenger;G-protein signaling, coupled to cGMP nucleotide second messenger;intracellular signaling c…					39	44	44	39	44	44	39	44	44	23	38	23	38	23	38	68.7	68.7	68.7	89.034	808	20.4
IPI00374657.2;IPI00871804.1;IPI00170692.4;IPI00640416.2;IPI00642826.1	8;8;8;8;4	Putative uncharacterized protein VAPA;Vesicle-associated membrane protein-associated protein A;33 kDa Vamp-associated protein;VAP-33;cDNA FLJ78586, highly similar to Homo sapiens VAMP (vesicle-associated membrane protein)-associated protein A, 33kDa (VAPA), mRNA;cDNA, FLJ96653, Homo sapiens VAMP (vesicle-associated membrane protein)-associated protein A, 33kDa (VAPA), mRNA	VAPA;VAP33		1.63608	2.49802	1.52683	vesicle-associated membrane protein-associated protein A isoform 1;Putative uncharacterized protein VAPA;Vesicle-associated membrane protein-associated protein A;cDNA, FLJ96653, Homo sapiens VAMP (vesicle-associated membrane protein)-associated protein A,	A6NDZ0;A8MY38;Q9P0L0;A8KA83	A6NDZ0_HUMAN;A8MY38_HUMAN;VAPA_HUMAN;A8KA83_HUMAN	ENSG00000101558	OTTHUMP00000071856;OTTHUMP00000162362;OTTHUMP00000071859;OTTHUMP00000162363;OTTHUMP00000071857;OTTHUMP00000071858	NP_003565;NP_919415	PF00635	Motile_Sperm	MSP (Major sperm protein) domain	GO:0005783;GO:0043226;GO:0043227;GO:0043229;GO:0043231;GO:0044424;GO:0044444;GO:0044464;GO:0005886;GO:0012505;GO:0016020;GO:0016021;GO:0031224;GO:0031982;GO:0044425;GO:0000267;GO:0005624;GO:0005626;GO:0005874;GO:0044422;GO:0044430;GO:0044446	endoplasmic reticulum;organelle;membrane-bounded organelle;intracellular organelle;intracellular membrane-bounded organelle;intracellular part;cytoplasmic part;cell part;plasma membrane;endomembrane system;membrane;integral to membrane;intrinsic to membrane;vesicle;membrane part;cell fraction;membrane fraction;insoluble fraction;microtubule;organelle part;cytoskeletal part;intracellular organelle…	GO:0005198;GO:0004871;GO:0005488;GO:0005515;GO:0046982;GO:0046983;GO:0060089	structural molecule activity;signal transducer activity;binding;protein binding;protein heterodimerization activity;protein dimerization activity;molecular transducer activity	GO:0006944;GO:0009966;GO:0009967;GO:0009987;GO:0010627;GO:0010646;GO:0010647;GO:0010740;GO:0016043;GO:0016044;GO:0043122;GO:0043123;GO:0048518;GO:0048522;GO:0050789;GO:0050794;GO:0065007	membrane fusion;regulation of signal transduction;positive regulation of signal transduction;cellular process;regulation of protein kinase cascade;regulation of cell communication;positive regulation of cell communication;positive regulation of protein kinase cascade;cellular component organization;membrane organization;regulation of I-kappaB kinase/NF-kappaB cascade;positive regulation of I-kapp…	hsa:9218	ko04530	Tight junction	K06096	8	8	12	8	8	12	7	7	10	7	6	7	6	6	5	24.5	24.5	24.5	32.613	294	7.95	1	4
IPI00646779.2	15	Tubulin beta-6 chain	TUBB6		-3.84549	-5.85317	1.52208	TUBB6 protein	Q9BUF5;B3KM76;B3KS31;Q2NKY5	TBB6_HUMAN	ENSG00000176014	OTTHUMP00000071701;OTTHUMP00000162473	NP_115914	PF00091;PF03953	Tubulin;Tubulin_C	Tubulin/FtsZ family, GTPase domain;Tubulin/FtsZ family, C-terminal domain	GO:0005874;GO:0032991;GO:0043234;GO:0044422;GO:0044424;GO:0044430;GO:0044446;GO:0044464	microtubule;macromolecular complex;protein complex;organelle part;intracellular part;cytoskeletal part;intracellular organelle part;cell part	GO:0000166;GO:0003824;GO:0003924;GO:0005198;GO:0005488;GO:0005525;GO:0016462;GO:0016787;GO:0016817;GO:0016818;GO:0017076;GO:0017111;GO:0019001;GO:0032553;GO:0032555;GO:0032561	nucleotide binding;catalytic activity;GTPase activity;structural molecule activity;binding;GTP binding;pyrophosphatase activity;hydrolase activity;hydrolase activity, acting on acid anhydrides;hydrolase activity, acting on acid anhydrides, in phosphorus-containing anhydrides;purine nucleotide binding;nucleoside-triphosphatase activity;guanyl nucleotide binding;ribonucleotide binding;purine ribonu…	GO:0006461;GO:0007017;GO:0007018;GO:0009987;GO:0010926;GO:0016043;GO:0022607;GO:0034621;GO:0034622;GO:0043623;GO:0043933;GO:0051258;GO:0065003	protein complex assembly;microtubule-based process;microtubule-based movement;cellular process;anatomical structure formation;cellular component organization;cellular component assembly;cellular macromolecular complex subunit organization;cellular macromolecular complex assembly;cellular protein complex assembly;macromolecular complex subunit organization;protein polymerization;macromolecular com…	hsa:84617	ko04540	Gap junction	K07375	15	20	27	4	4	4	1	1	1	11	15	1	4	0	1	40.3	19	5.8	50.09	447	18.4
IPI00807545.1;IPI00910458.1;IPI00216746.1;IPI00216049.1;IPI00514561.1;IPI00640296.1;IPI00796697.1	20;20;19;19;19;9;6	Heterogeneous nuclear ribonucleoprotein K;Transformation up-regulated nuclear protein;cDNA FLJ54552, highly similar to Heterogeneous nuclear ribonucleoprotein K;cDNA FLJ39066 fis, clone NT2RP7014743, highly similar to HETEROGENEOUS NUCLEAR RIBONUCLEOPROTEIN K;cDNA FLJ41122 fis, clone BRACE2013911, highly similar to HETEROGENEOUS NUCLEAR RIBONUCLEOPROTEIN K	HNRNPK;HNRPK;RP11-575L7.1-005;RP11-575L7.1-001		1.14307	1.73924	1.52156	Isoform 3 of Heterogeneous nuclear ribonucleoprotein K;cDNA FLJ54552, highly similar to Heterogeneous nuclear ribonucleoprotein K;Isoform 2 of Heterogeneous nuclear ribonucleoprotein K;Isoform 1 of Heterogeneous nuclear ribonucleoprotein K;Heterogeneous nu	P61978-3;P61978;B4DUQ1;Q5T6W2;P61978-2;B4DFF1;Q5EC54;Q6IBN1;P61978-1;B3KU16;Q5T6W5	HNRPK_HUMAN;B4DUQ1_HUMAN;B3KU16_HUMAN	ENSG00000165119	OTTHUMP00000021555;OTTHUMP00000021554;OTTHUMP00000021557;OTTHUMP00000021553;OTTHUMP00000021558;OTTHUMP00000021552	NP_002131;NP_112553;NP_112552	PF00013;PF08067	KH_1;ROKNT	KH domain;ROKNT (NUC014) domain	GO:0005654;GO:0005681;GO:0005737;GO:0030529;GO:0030530;GO:0032991;GO:0044422;GO:0044424;GO:0044428;GO:0044446;GO:0044464	nucleoplasm;spliceosome;cytoplasm;ribonucleoprotein complex;heterogeneous nuclear ribonucleoprotein complex;macromolecular complex;organelle part;intracellular part;nuclear part;intracellular organelle part;cell part	GO:0003676;GO:0003677;GO:0003723;GO:0005488;GO:0005515;GO:0003697;GO:0043566	nucleic acid binding;DNA binding;RNA binding;binding;protein binding;single-stranded DNA binding;structure-specific DNA binding	GO:0000375;GO:0000377;GO:0000398;GO:0006139;GO:0006396;GO:0006397;GO:0007154;GO:0007165;GO:0008152;GO:0008380;GO:0009987;GO:0016070;GO:0016071;GO:0034960;GO:0043170;GO:0043283;GO:0044237;GO:0044238;GO:0044260;GO:0044419;GO:0050789;GO:0050794;GO:0051704;GO:0065007	RNA splicing, via transesterification reactions;RNA splicing, via transesterification reactions with bulged adenosine as nucleophile;nuclear mRNA splicing, via spliceosome;nucleobase, nucleoside, nucleotide and nucleic acid metabolic process;RNA processing;mRNA processing;cell communication;signal transduction;metabolic process;RNA splicing;cellular process;RNA metabolic process;mRNA metabolic pr…	hsa:3190				20	22	44	20	22	44	20	22	44	17	19	17	19	17	19	50	50	50	48.562	440	13	4	6
IPI00032849.2;IPI00784265.1;IPI00747237.1;IPI00909689.1	11;9;5;5	Nucleolar protein 16;HBV pre-S2 trans-regulated protein 3;cDNA FLJ51327, highly similar to Protein CGI-117	NOP16;CGI-117;HSPC111;hCG_1980223		-0.488512	-0.737567	1.50982	UPF0384 protein CGI-117;HSPC111 protein	Q9Y3C1;B4DV13;Q05D05;Q6PIM0	NOP16_HUMAN;B4DV13_HUMAN	ENSG00000048162		NP_057475	PF09420	Nop16	Ribosome biogenesis protein Nop16	GO:0005730;GO:0043226;GO:0043228;GO:0043229;GO:0043232;GO:0044422;GO:0044424;GO:0044428;GO:0044446;GO:0044464	nucleolus;organelle;non-membrane-bounded organelle;intracellular organelle;intracellular non-membrane-bounded organelle;organelle part;intracellular part;nuclear part;intracellular organelle part;cell part					hsa:51491				11	14	14	11	14	14	11	14	14	3	10	3	10	3	10	59	59	59	21.188	178	9.63
IPI00456758.4;IPI00398135.2;IPI00827619.2	6;5;1	60S ribosomal protein L27a	RPL27A		-1.8697	-2.79756	1.49626	60S ribosomal protein L27a;hypothetical protein LOC389435	P46776;B2R4B3;Q6NZ52;Q9BQQ5	RL27A_HUMAN	ENSG00000166441		NP_000981;NP_001083056	PF00256	L15	Ribosomal protein L15	GO:0015934;GO:0022625;GO:0030529;GO:0032991;GO:0033279;GO:0044422;GO:0044424;GO:0044444;GO:0044445;GO:0044446;GO:0044464	large ribosomal subunit;cytosolic large ribosomal subunit;ribonucleoprotein complex;macromolecular complex;ribosomal subunit;organelle part;intracellular part;cytoplasmic part;cytosolic part;intracellular organelle part;cell part	GO:0003676;GO:0003723;GO:0003735;GO:0005198;GO:0005488	nucleic acid binding;RNA binding;structural constituent of ribosome;structural molecule activity;binding	GO:0006414;GO:0008152;GO:0009058;GO:0009059;GO:0009987;GO:0034645;GO:0034960;GO:0034961;GO:0043170;GO:0043283;GO:0043284;GO:0044237;GO:0044249;GO:0044260	translational elongation;metabolic process;biosynthetic process;macromolecule biosynthetic process;cellular process;cellular macromolecule biosynthetic process;cellular biopolymer metabolic process;cellular biopolymer biosynthetic process;macromolecule metabolic process;biopolymer metabolic process;biopolymer biosynthetic process;cellular metabolic process;cellular biosynthetic process;cellular m…	hsa:6157	ko03010	Ribosome	K02900	6	6	14	6	6	14	5	5	11	4	6	4	6	4	5	37.2	37.2	31.1	16.561	148	5.38	4	4
IPI00007755.3;IPI00790578.1	7;1	Ras-related protein Rab-21	RAB21;KIAA0118		0.361993	0.541217	1.49511	Ras-related protein Rab-21	Q9UL25;Q96GX3	RAB21_HUMAN	ENSG00000080371	OTTHUMP00000168505	NP_055814	PF00071	Ras	Ras family	GO:0000139;GO:0005789;GO:0010008;GO:0012506;GO:0016020;GO:0030659;GO:0031090;GO:0031901;GO:0044422;GO:0044424;GO:0044425;GO:0044431;GO:0044432;GO:0044433;GO:0044440;GO:0044444;GO:0044446;GO:0044464	Golgi membrane;endoplasmic reticulum membrane;endosome membrane;vesicle membrane;membrane;cytoplasmic vesicle membrane;organelle membrane;early endosome membrane;organelle part;intracellular part;membrane part;Golgi apparatus part;endoplasmic reticulum part;cytoplasmic vesicle part;endosomal part;cytoplasmic part;intracellular organelle part;cell part	GO:0000166;GO:0005488;GO:0005525;GO:0017076;GO:0019001;GO:0032553;GO:0032555;GO:0032561	nucleotide binding;binding;GTP binding;purine nucleotide binding;guanyl nucleotide binding;ribonucleotide binding;purine ribonucleotide binding;guanyl ribonucleotide binding	GO:0006810;GO:0007154;GO:0007165;GO:0007242;GO:0007264;GO:0009987;GO:0015031;GO:0045184;GO:0050789;GO:0050794;GO:0051234;GO:0065007	transport;cell communication;signal transduction;intracellular signaling cascade;small GTPase mediated signal transduction;cellular process;protein transport;establishment of protein localization;regulation of biological process;regulation of cellular process;establishment of localization;biological regulation	hsa:23011			K07890	7	7	9	7	7	9	7	7	9	5	4	5	4	5	4	42.2	42.2	42.2	24.347	225	6.78
IPI00217030.10;IPI00219894.5;IPI00646114.1;IPI00302740.8;IPI00643830.1;IPI00877922.1;IPI00478986.2;IPI00878172.1	26;12;12;11;11;7;3;2	40S ribosomal protein S4, X isoform;Single copy abundant mRNA protein;SCR10	RPS4X;CCG2;RPS4;SCAR		-1.90628	-2.84996	1.49504	40S ribosomal protein S4, X isoform	P62701;B2R491;Q53HV1;Q96IR1	RS4X_HUMAN	ENSG00000198034	OTTHUMP00000023537	NP_000998	PF00467;PF00900;PF08071;PF01479	KOW;Ribosomal_S4e;RS4NT;S4	KOW motif;Ribosomal family S4e;RS4NT (NUC023) domain;S4 domain	GO:0005844;GO:0015935;GO:0022627;GO:0030529;GO:0032991;GO:0033279;GO:0044422;GO:0044424;GO:0044444;GO:0044445;GO:0044446;GO:0044464	polysome;small ribosomal subunit;cytosolic small ribosomal subunit;ribonucleoprotein complex;macromolecular complex;ribosomal subunit;organelle part;intracellular part;cytoplasmic part;cytosolic part;intracellular organelle part;cell part	GO:0003676;GO:0003723;GO:0003735;GO:0005198;GO:0005488;GO:0019843	nucleic acid binding;RNA binding;structural constituent of ribosome;structural molecule activity;binding;rRNA binding	GO:0006414;GO:0006417;GO:0007275;GO:0008152;GO:0008284;GO:0009058;GO:0009059;GO:0009889;GO:0009891;GO:0009893;GO:0009987;GO:0010468;GO:0010556;GO:0010557;GO:0010604;GO:0010608;GO:0019222;GO:0031323;GO:0031325;GO:0031326;GO:0031328;GO:0032268;GO:0032270;GO:0032501;GO:0032502;GO:0034645;GO:0034960;GO:0034961;GO:0042127;GO:0043170;GO:0043283;GO:0043284;GO:0044237;GO:0044249;GO:0044260;GO:0045727;GO:…	translational elongation;regulation of translation;multicellular organismal development;metabolic process;positive regulation of cell proliferation;biosynthetic process;macromolecule biosynthetic process;regulation of biosynthetic process;positive regulation of biosynthetic process;positive regulation of metabolic process;cellular process;regulation of gene expression;regulation of macromolecule …	hsa:6191	ko03010	Ribosome	K02987	26	30	53	26	30	53	26	30	53	21	23	21	23	21	23	73.8	73.8	73.8	29.597	263	10.4
IPI00399265.2;IPI00399267.1;IPI00399266.1;IPI00306825.3;IPI00399268.1;IPI00221178.1;IPI00743469.1	5;5;5;5;5;5;4	Tumor protein D52-like 2;Tumor protein D52-like 2, isoform CRA_e;Tumor protein D52-like 2, isoform CRA_d;Tumor protein D54;cDNA FLJ30506 fis, clone BRAWH2000522, highly similar to Homo sapiens tumor protein D52-like 2 (TPD52L2), transcript variant 4, mRNA;Tumor protein D52-like 2, isoform CRA_b;Putative uncharacterized protein TPD52L2	TPD52L2;RP4-591C20.2-003;hCG_22755;RP4-591C20.2-007;RP4-591C20.2-006		-2.48884	-3.71255	1.49168	tumor protein D52-like 2 isoform a;tumor protein D52-like 2 isoform c;tumor protein D52-like 2 isoform b;Isoform 1 of Tumor protein D54;tumor protein D52-like 2 isoform d;Isoform 2 of Tumor protein D54;Putative uncharacterized protein TPD52L2 (Fragment)	Q5JWU6;Q5U0E0;O43398;Q5JWU5;O43399-1;O43399;B4DDV4;Q53GA0;Q6FGS1;Q5JWU8;O43399-2;B4DPJ6;Q5J908;Q68E05;A6NG42	Q5JWU6_HUMAN;Q5U0E0_HUMAN;TPD54_HUMAN;Q5JWU8_HUMAN;A6NG42_HUMAN	ENSG00000101150	OTTHUMP00000031614;OTTHUMP00000031617;OTTHUMP00000031612;OTTHUMP00000031613;OTTHUMP00000031616;OTTHUMP00000031615	NP_955392;NP_955394;NP_955393;NP_003279;NP_955395;NP_955391	PF04201	TPD52	Tumour protein D52 family			GO:0005488;GO:0005515	binding;protein binding			hsa:7165				5	7	7	5	7	7	5	7	7	3	5	3	5	3	5	34.5	34.5	34.5	24.853	229	12.1
IPI00007175.3;IPI00020793.3	9;8	60S ribosome subunit biogenesis protein NIP7 homolog;KD93	NIP7;CGI-37;HSPC031;HSPC180;OK/SW-cl.76;OK/SW-cl.78		-0.316852	-0.472389	1.49088	Isoform 1 of 60S ribosome subunit biogenesis protein NIP7 homolog;Isoform 2 of 60S ribosome subunit biogenesis protein NIP7 homolog	Q9Y221-1;Q9Y221;B2RD04;Q9Y221-2;B3KM49	NIP7_HUMAN	ENSG00000132603	OTTHUMP00000080298;OTTHUMP00000174889;OTTHUMP00000080299	NP_057185				GO:0005730;GO:0043226;GO:0043228;GO:0043229;GO:0043232;GO:0044422;GO:0044424;GO:0044428;GO:0044446;GO:0044464	nucleolus;organelle;non-membrane-bounded organelle;intracellular organelle;intracellular non-membrane-bounded organelle;organelle part;intracellular part;nuclear part;intracellular organelle part;cell part	GO:0003676;GO:0003723;GO:0005488;GO:0005515	nucleic acid binding;RNA binding;binding;protein binding	GO:0009987;GO:0010926;GO:0016043;GO:0022607;GO:0022618;GO:0034621;GO:0034622;GO:0042255;GO:0043933;GO:0065003	cellular process;anatomical structure formation;cellular component organization;cellular component assembly;ribonucleoprotein complex assembly;cellular macromolecular complex subunit organization;cellular macromolecular complex assembly;ribosome assembly;macromolecular complex subunit organization;macromolecular complex assembly	hsa:51388				9	11	11	9	11	11	9	11	11	6	9	6	9	6	9	60.6	60.6	60.6	20.462	180	7.38
IPI00026625.1;IPI00376609.1	21;21	Nuclear pore complex protein Nup155;Nucleoporin Nup155;155 kDa nucleoporin	NUP155;KIAA0791		1.9185	2.85599	1.48866	Isoform 1 of Nuclear pore complex protein Nup155;Isoform 2 of Nuclear pore complex protein Nup155	O75694-1;O75694;B4DLT2;O75694-2;B3KMK3	NU155_HUMAN	ENSG00000113569	OTTHUMP00000116013	NP_705618;NP_004289	PF03177	Nucleoporin	Non-repetitive/WGA-negative nucleoporin	GO:0005643;GO:0016020;GO:0031090;GO:0031965;GO:0032991;GO:0043234;GO:0044422;GO:0044424;GO:0044425;GO:0044428;GO:0044446;GO:0044464;GO:0046930	nuclear pore;membrane;organelle membrane;nuclear membrane;macromolecular complex;protein complex;organelle part;intracellular part;membrane part;nuclear part;intracellular organelle part;cell part;pore complex	GO:0005198;GO:0005215;GO:0017056	structural molecule activity;transporter activity;structural constituent of nuclear pore	GO:0006810;GO:0006886;GO:0006913;GO:0009987;GO:0015031;GO:0015931;GO:0045184;GO:0046907;GO:0050657;GO:0050658;GO:0051028;GO:0051169;GO:0051234;GO:0051236;GO:0051649;GO:0055085;GO:0065002	transport;intracellular protein transport;nucleocytoplasmic transport;cellular process;protein transport;nucleobase, nucleoside, nucleotide and nucleic acid transport;establishment of protein localization;intracellular transport;nucleic acid transport;RNA transport;mRNA transport;nuclear transport;establishment of localization;establishment of RNA localization;establishment of localization in cel…	hsa:9631				21	23	24	21	23	24	21	23	24	12	21	12	21	12	21	21.1	21.1	21.1	155.2	1391	21.7
IPI00719680.1;IPI00411453.3;IPI00411677.3;IPI00289608.4;IPI00413686.2	7;7;7;6;6	AP-3 complex subunit delta-1;Adapter-related protein complex 3 subunit delta-1;AP-3 complex subunit delta;Delta-adaptin	AP3D1;PRO0039		-2.95266	-4.34966	1.47313	Isoform 5 of AP-3 complex subunit delta-1;Isoform 1 of AP-3 complex subunit delta-1;Isoform 4 of AP-3 complex subunit delta-1;Isoform 2 of AP-3 complex subunit delta-1;Isoform 3 of AP-3 complex subunit delta-1	O14617-5;O14617;O14617-1;Q6PK82;O14617-4;O14617-2;O14617-3;B0AZV8;B3KSV6;Q9UEA9;Q9UEB0	AP3D1_HUMAN	ENSG00000065000	OTTHUMP00000076098;OTTHUMP00000076097	NP_003929;NP_001070991	PF01602;PF06375	Adaptin_N;BLVR	Adaptin N terminal region;Bovine leukaemia virus receptor (BLVR)	GO:0000139;GO:0016020;GO:0030117;GO:0031090;GO:0032991;GO:0043234;GO:0044422;GO:0044424;GO:0044425;GO:0044431;GO:0044444;GO:0044446;GO:0044464	Golgi membrane;membrane;membrane coat;organelle membrane;macromolecular complex;protein complex;organelle part;intracellular part;membrane part;Golgi apparatus part;cytoplasmic part;intracellular organelle part;cell part	GO:0005215;GO:0005488;GO:0005515;GO:0008565;GO:0022892	transporter activity;binding;protein binding;protein transporter activity;substrate-specific transporter activity	GO:0006726;GO:0006810;GO:0006886;GO:0008152;GO:0009058;GO:0009987;GO:0015031;GO:0016192;GO:0042440;GO:0042441;GO:0045184;GO:0046148;GO:0046907;GO:0051234;GO:0051649	eye pigment biosynthetic process;transport;intracellular protein transport;metabolic process;biosynthetic process;cellular process;protein transport;vesicle-mediated transport;pigment metabolic process;eye pigment metabolic process;establishment of protein localization;pigment biosynthetic process;intracellular transport;establishment of localization;establishment of localization in cell	hsa:8943	ko04142		K12396	7	7	8	7	7	8	7	7	8	1	6	1	6	1	6	7.1	7.1	7.1	136.65	1215	20.8
IPI00023972.5;IPI00397372.2;IPI00792278.1;IPI00795631.1;IPI00792829.1;IPI00791686.1;IPI00794506.1	20;19;9;9;6;1;1	Probable ATP-dependent RNA helicase DDX47;DEAD box protein 47;DEAD box polypeptide 47 isoform 1 variant	DDX47		-0.411387	-0.605179	1.47107	Probable ATP-dependent RNA helicase DDX47;DEAD (Asp-Glu-Ala-Asp) box polypeptide 47 isoform 2	Q9H0S4;B3KXP4;Q53GJ1;Q7Z4B1;Q9H4E3;A4UCU0;Q9UI98	DDX47_HUMAN;A4UCU0_HUMAN	ENSG00000213782	OTTHUMP00000166740;OTTHUMP00000166742	NP_057439;NP_957518	PF00270;PF00271	DEAD;Helicase_C	DEAD/DEAH box helicase;Helicase conserved C-terminal domain	GO:0005730;GO:0043226;GO:0043228;GO:0043229;GO:0043232;GO:0044422;GO:0044424;GO:0044428;GO:0044446;GO:0044464	nucleolus;organelle;non-membrane-bounded organelle;intracellular organelle;intracellular non-membrane-bounded organelle;organelle part;intracellular part;nuclear part;intracellular organelle part;cell part	GO:0000166;GO:0001882;GO:0001883;GO:0003676;GO:0003723;GO:0003824;GO:0004386;GO:0005488;GO:0005524;GO:0008026;GO:0016462;GO:0016787;GO:0016817;GO:0016818;GO:0016887;GO:0017076;GO:0017111;GO:0030554;GO:0032553;GO:0032555;GO:0032559;GO:0042623;GO:0070035	nucleotide binding;nucleoside binding;purine nucleoside binding;nucleic acid binding;RNA binding;catalytic activity;helicase activity;binding;ATP binding;ATP-dependent helicase activity;pyrophosphatase activity;hydrolase activity;hydrolase activity, acting on acid anhydrides;hydrolase activity, acting on acid anhydrides, in phosphorus-containing anhydrides;ATPase activity;purine nucleotide bindin…	GO:0006139;GO:0008152;GO:0009987;GO:0016070;GO:0034960;GO:0043170;GO:0043283;GO:0044237;GO:0044238;GO:0044260	nucleobase, nucleoside, nucleotide and nucleic acid metabolic process;metabolic process;cellular process;RNA metabolic process;cellular biopolymer metabolic process;macromolecule metabolic process;biopolymer metabolic process;cellular metabolic process;primary metabolic process;cellular macromolecule metabolic process	hsa:51202	ko00790	Folate biosynthesis	K01529	20	26	32	20	26	32	20	26	32	13	20	13	20	13	20	56.3	56.3	56.3	50.646	455	15.4
IPI00011937.1;IPI00639945.1;IPI00640466.1;IPI00647280.1	12;8;3;2	Peroxiredoxin-4;Prx-IV;Thioredoxin peroxidase AO372;Thioredoxin-dependent peroxide reductase A0372;Antioxidant enzyme AOE372	PRDX4		0.17479	0.255319	1.46072	Peroxiredoxin-4;Protein	Q13162	PRDX4_HUMAN	ENSG00000123131	OTTHUMP00000023056;OTTHUMP00000023059	NP_006397	PF10417;PF00578	1-cysPrx_C;AhpC-TSA	C-terminal domain of 1-Cys peroxiredoxin;AhpC/TSA family			GO:0003824;GO:0004601;GO:0008379;GO:0016209;GO:0016491;GO:0016684;GO:0051920	catalytic activity;peroxidase activity;thioredoxin peroxidase activity;antioxidant activity;oxidoreductase activity;oxidoreductase activity, acting on peroxide as acceptor;peroxiredoxin activity	GO:0006464;GO:0006468;GO:0006793;GO:0006796;GO:0007252;GO:0008152;GO:0009987;GO:0016310;GO:0019538;GO:0019725;GO:0034960;GO:0042592;GO:0043170;GO:0043283;GO:0043412;GO:0043687;GO:0044237;GO:0044238;GO:0044260;GO:0044267;GO:0045454;GO:0050789;GO:0050794;GO:0055114;GO:0065007;GO:0065008	protein modification process;protein amino acid phosphorylation;phosphorus metabolic process;phosphate metabolic process;I-kappaB phosphorylation;metabolic process;cellular process;phosphorylation;protein metabolic process;cellular homeostasis;cellular biopolymer metabolic process;homeostatic process;macromolecule metabolic process;biopolymer metabolic process;biopolymer modification;post-transla…	hsa:10549			K03386	12	12	23	9	9	14	9	9	14	12	9	9	6	9	6	55.7	48.7	48.7	30.54	271	7.91
IPI00034049.1;IPI00399170.1;IPI00445531.1	10;10;2	Regulator of nonsense transcripts 1;ATP-dependent helicase RENT1;Nonsense mRNA reducing factor 1;Up-frameshift suppressor 1 homolog	UPF1;KIAA0221;RENT1		-1.50373	-2.19429	1.45923	Isoform 1 of Regulator of nonsense transcripts 1;Isoform 2 of Regulator of nonsense transcripts 1	Q92900-1;Q92900;Q92900-2;B3KY55;O60385	RENT1_HUMAN	ENSG00000005007	OTTHUMP00000077963;OTTHUMP00000077962	NP_002902	PF04851;PF09416	ResIII;UPF1_Zn_bind	Type III restriction enzyme, res subunit;RNA helicase (UPF2 interacting domain)	GO:0000785;GO:0005737;GO:0044422;GO:0044424;GO:0044427;GO:0044446;GO:0044464	chromatin;cytoplasm;organelle part;intracellular part;chromosomal part;intracellular organelle part;cell part	GO:0000166;GO:0001882;GO:0001883;GO:0003676;GO:0003677;GO:0003682;GO:0003723;GO:0003724;GO:0003824;GO:0004004;GO:0004386;GO:0005488;GO:0005515;GO:0005524;GO:0008026;GO:0008186;GO:0008270;GO:0016462;GO:0016787;GO:0016817;GO:0016818;GO:0016887;GO:0017076;GO:0017111;GO:0030554;GO:0032553;GO:0032555;GO:0032559;GO:0042623;GO:0043167;GO:0043169;GO:0046872;GO:0046914;GO:0070035	nucleotide binding;nucleoside binding;purine nucleoside binding;nucleic acid binding;DNA binding;chromatin binding;RNA binding;RNA helicase activity;catalytic activity;ATP-dependent RNA helicase activity;helicase activity;binding;protein binding;ATP binding;ATP-dependent helicase activity;RNA-dependent ATPase activity;zinc ion binding;pyrophosphatase activity;hydrolase activity;hydrolase activity…	GO:0000184;GO:0000956;GO:0006139;GO:0006259;GO:0006260;GO:0006281;GO:0006401;GO:0006402;GO:0006405;GO:0006406;GO:0006417;GO:0006449;GO:0006810;GO:0006913;GO:0006950;GO:0006974;GO:0007049;GO:0008152;GO:0009056;GO:0009057;GO:0009058;GO:0009059;GO:0009889;GO:0009987;GO:0010468;GO:0010556;GO:0010608;GO:0015931;GO:0016070;GO:0016071;GO:0019222;GO:0031323;GO:0031326;GO:0032268;GO:0033554;GO:0034645;GO:…	nuclear-transcribed mRNA catabolic process, nonsense-mediated decay;nuclear-transcribed mRNA catabolic process;nucleobase, nucleoside, nucleotide and nucleic acid metabolic process;DNA metabolic process;DNA replication;DNA repair;RNA catabolic process;mRNA catabolic process;RNA export from nucleus;mRNA export from nucleus;regulation of translation;regulation of translational termination;transport…	hsa:5976				10	10	10	10	10	10	10	10	10	7	6	7	6	7	6	10.1	10.1	10.1	124.34	1129	19.1
IPI00004968.1	11	Pre-mRNA-processing factor 19;PRP19/PSO4 homolog;Nuclear matrix protein 200;Senescence evasion factor	PRPF19;NMP200;PRP19;SNEV		1.55537	2.25417	1.44928	Pre-mRNA-processing factor 19	Q9UMS4	PRP19_HUMAN	ENSG00000110107		NP_055317	PF08606;PF04564;PF00400	Prp19;U-box;WD40	Prp19/Pso4-like;U-box domain;WD domain, G-beta repeat	GO:0000151;GO:0005654;GO:0005681;GO:0030529;GO:0032991;GO:0043234;GO:0044422;GO:0044424;GO:0044428;GO:0044446;GO:0044464	ubiquitin ligase complex;nucleoplasm;spliceosome;ribonucleoprotein complex;macromolecular complex;protein complex;organelle part;intracellular part;nuclear part;intracellular organelle part;cell part	GO:0003676;GO:0003677;GO:0003824;GO:0004842;GO:0005488;GO:0005515;GO:0016874;GO:0016879;GO:0016881;GO:0019787	nucleic acid binding;DNA binding;catalytic activity;ubiquitin-protein ligase activity;binding;protein binding;ligase activity;ligase activity, forming carbon-nitrogen bonds;acid-amino acid ligase activity;small conjugating protein ligase activity	GO:0000209;GO:0006139;GO:0006259;GO:0006281;GO:0006396;GO:0006397;GO:0006464;GO:0006950;GO:0006974;GO:0008152;GO:0008380;GO:0009987;GO:0016070;GO:0016071;GO:0016567;GO:0019538;GO:0032446;GO:0033554;GO:0034960;GO:0034984;GO:0043170;GO:0043283;GO:0043412;GO:0043687;GO:0044237;GO:0044238;GO:0044260;GO:0044267;GO:0050896;GO:0051716;GO:0070647	protein polyubiquitination;nucleobase, nucleoside, nucleotide and nucleic acid metabolic process;DNA metabolic process;DNA repair;RNA processing;mRNA processing;protein modification process;response to stress;response to DNA damage stimulus;metabolic process;RNA splicing;cellular process;RNA metabolic process;mRNA metabolic process;protein ubiquitination;protein metabolic process;protein modifica…	hsa:27339	ko04120	Ubiquitin mediated proteolysis	K10599	11	11	12	11	11	12	11	11	12	8	7	8	7	8	7	30.6	30.6	30.6	55.18	504	14.2
IPI00024279.4;IPI00641437.1;IPI00552253.1	98;92;5	HEAT repeat-containing protein 1;Protein BAP28;cDNA FLJ43675 fis, clone SYNOV4008440, highly similar to HEAT repeat-containing protein 1	HEATR1;BAP28;RP11-385F5.3-002		-0.361991	-0.524334	1.44847	HEAT repeat-containing protein 1;HEAT repeat containing 1	Q9H583;A2VDI1;B2RWN5;B4E263;Q8N7L7;Q96ES5;B3KWS1;Q5T3Q7	HEAT1_HUMAN;B3KWS1_HUMAN	ENSG00000119285	OTTHUMP00000037966;OTTHUMP00000037967	NP_060542	PF08146;PF02985	BP28CT;HEAT	BP28CT (NUC211) domain;HEAT repeat	GO:0005730;GO:0030529;GO:0032991;GO:0043226;GO:0043228;GO:0043229;GO:0043232;GO:0044422;GO:0044424;GO:0044428;GO:0044446;GO:0044464	nucleolus;ribonucleoprotein complex;macromolecular complex;organelle;non-membrane-bounded organelle;intracellular organelle;intracellular non-membrane-bounded organelle;organelle part;intracellular part;nuclear part;intracellular organelle part;cell part	GO:0005488;GO:0005515	binding;protein binding	GO:0006139;GO:0006364;GO:0006396;GO:0008152;GO:0009987;GO:0016070;GO:0016072;GO:0034470;GO:0034660;GO:0034960;GO:0043170;GO:0043283;GO:0044237;GO:0044238;GO:0044260	nucleobase, nucleoside, nucleotide and nucleic acid metabolic process;rRNA processing;RNA processing;metabolic process;cellular process;RNA metabolic process;rRNA metabolic process;ncRNA processing;ncRNA metabolic process;cellular biopolymer metabolic process;macromolecule metabolic process;biopolymer metabolic process;cellular metabolic process;primary metabolic process;cellular macromolecule me…	hsa:55127				98	115	121	98	115	121	98	115	121	57	94	57	94	57	94	53.9	53.9	53.9	242.37	2144	22.6
IPI00072534.2;IPI00735181.2;IPI00909477.1;IPI00788016.1	5;5;1;1	Protein unc-45 homolog A;GCUNC-45;Smooth muscle cell-associated protein 1	UNC45A;SMAP1		-3.00764	-4.35258	1.44717	Isoform 1 of Protein unc-45 homolog A;Isoform 2 of Protein unc-45 homolog A	Q9H3U1-1;Q9H3U1;Q9H3U1-2;A8K6F7	UN45A_HUMAN	ENSG00000140553	OTTHUMP00000176683;OTTHUMP00000180563;OTTHUMP00000180562	NP_061141;NP_001034764	PF00515;PF07719	TPR_1;TPR_2	Tetratricopeptide repeat;Tetratricopeptide repeat	GO:0005634;GO:0043226;GO:0043227;GO:0043229;GO:0043231;GO:0044424;GO:0044444;GO:0044464;GO:0048471	nucleus;organelle;membrane-bounded organelle;intracellular organelle;intracellular membrane-bounded organelle;intracellular part;cytoplasmic part;cell part;perinuclear region of cytoplasm	GO:0005488;GO:0005515	binding;protein binding	GO:0007517;GO:0009987;GO:0030154;GO:0032502;GO:0048513;GO:0048856;GO:0048869	muscle organ development;cellular process;cell differentiation;developmental process;organ development;anatomical structure development;cellular developmental process	hsa:55898				5	5	5	5	5	5	5	5	5	3	4	3	4	3	4	7.8	7.8	7.8	103.08	944	19.3
IPI00784402.1;IPI00298883.7;IPI00651721.1;IPI00549517.2;IPI00896446.1	2;2;2;2;1	5-azacytidine-induced protein 1;Pre-acrosome localization protein 1;Centrosomal protein of 131 kDa;Putative uncharacterized protein AZI1	AZI1;CEP131;KIAA1118		3.05108	4.4142	1.44677	5-azacytidine-induced protein 1;Isoform 1 of 5-azacytidine-induced protein 1;Isoform 2 of 5-azacytidine-induced protein 1;5-azacytidine induced 1 isoform b;82 kDa protein	Q9UPN4-1;Q9UPN4;B2RN10;Q9UPN4-2;B2RN11;A6NHI8	AZI1_HUMAN;A6NHI8_HUMAN	ENSG00000141577	OTTHUMP00000163603;OTTHUMP00000181447	NP_055799;NP_001009811				GO:0005813;GO:0005815;GO:0043226;GO:0043228;GO:0043229;GO:0043232;GO:0044422;GO:0044424;GO:0044430;GO:0044444;GO:0044446;GO:0044464	centrosome;microtubule organizing center;organelle;non-membrane-bounded organelle;intracellular organelle;intracellular non-membrane-bounded organelle;organelle part;intracellular part;cytoskeletal part;cytoplasmic part;intracellular organelle part;cell part			GO:0007275;GO:0007276;GO:0007283;GO:0009987;GO:0022414;GO:0030154;GO:0032501;GO:0032502;GO:0048232;GO:0048869	multicellular organismal development;gamete generation;spermatogenesis;cellular process;reproductive process;cell differentiation;multicellular organismal process;developmental process;male gamete generation;cellular developmental process	hsa:22994				2	2	2	2	2	2	2	2	2	2	1	2	1	2	1	2.3	2.3	2.3	138.43	1236	12.1		1
IPI00103994.4;IPI00871954.2;IPI00383290.1	17;17;1	Leucyl-tRNA synthetase, cytoplasmic;Leucine--tRNA ligase;LARS protein	LARS;KIAA1352		-2.47995	-3.58058	1.44381	Leucyl-tRNA synthetase, cytoplasmic;cDNA FLJ58466, highly similar to Leucyl-tRNA synthetase, cytoplasmic	Q9P2J5;A7E266;B2RCM2;B4DER1;Q0VGM8;Q2YDT1;Q6NVI4;A2RRR4;B3KXA9;B4DJ10;B4E266;Q2TU79;Q9H8E3;Q9HAM7;Q9NPU8;Q9NVC0;Q9NVP8	SYLC_HUMAN;A2RRR4_HUMAN	ENSG00000133706		NP_064502	PF08264;PF09334	Anticodon_1;tRNA-synt_1g	Anticodon-binding domain;tRNA synthetases class I (M)	GO:0005737;GO:0044424;GO:0044464	cytoplasm;intracellular part;cell part	GO:0000166;GO:0001882;GO:0001883;GO:0003824;GO:0004812;GO:0004823;GO:0005488;GO:0005524;GO:0016874;GO:0016875;GO:0016876;GO:0017076;GO:0030554;GO:0032553;GO:0032555;GO:0032559	nucleotide binding;nucleoside binding;purine nucleoside binding;catalytic activity;aminoacyl-tRNA ligase activity;leucine-tRNA ligase activity;binding;ATP binding;ligase activity;ligase activity, forming carbon-oxygen bonds;ligase activity, forming aminoacyl-tRNA and related compounds;purine nucleotide binding;adenyl nucleotide binding;ribonucleotide binding;purine ribonucleotide binding;adenyl r…	GO:0006082;GO:0006139;GO:0006399;GO:0006418;GO:0006429;GO:0006519;GO:0006520;GO:0006807;GO:0008152;GO:0009308;GO:0009987;GO:0016070;GO:0019752;GO:0034641;GO:0034660;GO:0034960;GO:0042180;GO:0043038;GO:0043039;GO:0043170;GO:0043283;GO:0043436;GO:0044237;GO:0044238;GO:0044260	organic acid metabolic process;nucleobase, nucleoside, nucleotide and nucleic acid metabolic process;tRNA metabolic process;tRNA aminoacylation for protein translation;leucyl-tRNA aminoacylation;cellular amino acid and derivative metabolic process;cellular amino acid metabolic process;nitrogen compound metabolic process;metabolic process;cellular amine metabolic process;cellular process;RNA metab…	hsa:51520	ko00290;ko00970	Valine, leucine and isoleucine biosynthesis;Aminoacyl-tRNA biosynthesis	K01869	17	17	17	17	17	17	17	17	17	11	14	11	14	11	14	18.9	18.9	18.9	134.46	1176	21.3
IPI00027898.3;IPI00217294.1;IPI00789749.1;IPI00787945.2	5;5;2;1	Uncharacterized protein C21orf70	C21orf70;PRED56		-1.0136	-1.45755	1.438	Isoform A of Uncharacterized protein C21orf70;Isoform B of Uncharacterized protein C21orf70	Q9NSI2-1;Q9NSI2;Q9NSI2-2	CU070_HUMAN	ENSG00000160256	OTTHUMP00000115334;OTTHUMP00000115333	NP_478070										hsa:85395				5	5	5	5	5	5	5	5	5	3	4	3	4	3	4	27.8	27.8	27.8	25.456	230	15.2
IPI00031556.7;IPI00830039.1	6;6	Splicing factor U2AF 65 kDa subunit;U2 auxiliary factor 65 kDa subunit;U2 snRNP auxiliary factor large subunit	U2AF2;U2AF65		1.51793	2.17546	1.43318	Isoform 1 of Splicing factor U2AF 65 kDa subunit;Isoform 2 of Splicing factor U2AF 65 kDa subunit	P26368-1;P26368;B5BU25;P26368-2	U2AF2_HUMAN	ENSG00000063244	OTTHUMP00000078216;OTTHUMP00000078215	NP_009210;NP_001012496	PF00076	RRM_1	RNA recognition motif. (a.k.a. RRM, RBD, or RNP domain)	GO:0005681;GO:0030529;GO:0032991;GO:0044422;GO:0044424;GO:0044428;GO:0044446;GO:0044464	spliceosome;ribonucleoprotein complex;macromolecular complex;organelle part;intracellular part;nuclear part;intracellular organelle part;cell part	GO:0000166;GO:0003676;GO:0003723;GO:0005488;GO:0005515	nucleotide binding;nucleic acid binding;RNA binding;binding;protein binding	GO:0000375;GO:0000377;GO:0000398;GO:0006139;GO:0006396;GO:0006397;GO:0008152;GO:0008380;GO:0009987;GO:0016070;GO:0016071;GO:0034960;GO:0043170;GO:0043283;GO:0044237;GO:0044238;GO:0044260	RNA splicing, via transesterification reactions;RNA splicing, via transesterification reactions with bulged adenosine as nucleophile;nuclear mRNA splicing, via spliceosome;nucleobase, nucleoside, nucleotide and nucleic acid metabolic process;RNA processing;mRNA processing;metabolic process;RNA splicing;cellular process;RNA metabolic process;mRNA metabolic process;cellular biopolymer metabolic pro…	hsa:11338				6	6	6	6	6	6	6	6	6	5	4	5	4	5	4	16.6	16.6	16.6	53.5	475	14.9
IPI00420014.2;IPI00168235.4;IPI00735397.2	71;20;2	U5 small nuclear ribonucleoprotein 200 kDa helicase;U5 snRNP-specific 200 kDa protein;Activating signal cointegrator 1 complex subunit 3-like 1;BRR2 homolog	SNRNP200;ASCC3L1;HELIC2;KIAA0788		1.79402	2.56859	1.43175	Isoform 1 of U5 small nuclear ribonucleoprotein 200 kDa helicase	O75643-1;O75643;A2RRQ7;A4FU77;B4E0P5;B4E150;Q5ZF01;Q7L5W4;Q9H8B9;Q9P172;Q9UNV9	U520_HUMAN	ENSG00000144028	OTTHUMP00000161012	NP_054733	PF00270;PF00271;PF02889	DEAD;Helicase_C;Sec63	DEAD/DEAH box helicase;Helicase conserved C-terminal domain;Sec63 Brl domain	GO:0005682;GO:0030529;GO:0030532;GO:0032991;GO:0044422;GO:0044424;GO:0044428;GO:0044446;GO:0044464	snRNP U5;ribonucleoprotein complex;small nuclear ribonucleoprotein complex;macromolecular complex;organelle part;intracellular part;nuclear part;intracellular organelle part;cell part	GO:0000166;GO:0001882;GO:0001883;GO:0003676;GO:0003824;GO:0004386;GO:0005488;GO:0005515;GO:0005524;GO:0008026;GO:0016462;GO:0016787;GO:0016817;GO:0016818;GO:0016887;GO:0017076;GO:0017111;GO:0030554;GO:0032553;GO:0032555;GO:0032559;GO:0042623;GO:0070035	nucleotide binding;nucleoside binding;purine nucleoside binding;nucleic acid binding;catalytic activity;helicase activity;binding;protein binding;ATP binding;ATP-dependent helicase activity;pyrophosphatase activity;hydrolase activity;hydrolase activity, acting on acid anhydrides;hydrolase activity, acting on acid anhydrides, in phosphorus-containing anhydrides;ATPase activity;purine nucleotide bi…	GO:0000354;GO:0009987;GO:0010926;GO:0016043;GO:0022607;GO:0022618;GO:0034621;GO:0034622;GO:0043933;GO:0065003	cis assembly of pre-catalytic spliceosome;cellular process;anatomical structure formation;cellular component organization;cellular component assembly;ribonucleoprotein complex assembly;cellular macromolecular complex subunit organization;cellular macromolecular complex assembly;macromolecular complex subunit organization;macromolecular complex assembly	hsa:23020	ko00790	Folate biosynthesis	K01529	71	74	94	71	74	94	17	17	22	57	58	57	58	15	12	43.3	43.3	9.5	244.5	2136	24.5
IPI00376344.3;IPI00795618.1;IPI00414980.2;IPI00793284.1	10;10;10;2	Myosin-Ib;Myosin I alpha;MMI-alpha;MYH-1c;cDNA FLJ90497 fis, clone NT2RP3003874, highly similar to Myosin Ib	MYO1B		0.754631	1.07745	1.42778	Isoform 1 of Myosin-Ib;cDNA FLJ90497 fis, clone NT2RP3003874, highly similar to Myosin Ib;Isoform 2 of Myosin-Ib	O43795-1;O43795;B0I1S9;B3KQI2;O43795-2;Q05CR5	MYO1B_HUMAN;B3KQI2_HUMAN	ENSG00000128641	OTTHUMP00000163591;OTTHUMP00000165861;OTTHUMP00000163592	NP_001123630;NP_036355	PF00612;PF00063;PF06017	IQ;Myosin_head;Myosin_TH1	IQ calmodulin-binding motif;Myosin head (motor domain);Myosin tail	GO:0016459;GO:0032991;GO:0043234;GO:0044422;GO:0044424;GO:0044430;GO:0044446;GO:0044464	myosin complex;macromolecular complex;protein complex;organelle part;intracellular part;cytoskeletal part;intracellular organelle part;cell part	GO:0000166;GO:0001882;GO:0001883;GO:0003774;GO:0003779;GO:0003824;GO:0005488;GO:0005515;GO:0005516;GO:0005524;GO:0008092;GO:0016462;GO:0016787;GO:0016817;GO:0016818;GO:0017076;GO:0017111;GO:0030554;GO:0032553;GO:0032555;GO:0032559	nucleotide binding;nucleoside binding;purine nucleoside binding;motor activity;actin binding;catalytic activity;binding;protein binding;calmodulin binding;ATP binding;cytoskeletal protein binding;pyrophosphatase activity;hydrolase activity;hydrolase activity, acting on acid anhydrides;hydrolase activity, acting on acid anhydrides, in phosphorus-containing anhydrides;purine nucleotide binding;nucl…			hsa:4430			K10356	10	10	12	10	10	12	8	8	9	10	3	10	3	8	2	11.8	11.8	9.5	131.98	1136	18.6
IPI00001636.1;IPI00913912.1;IPI00385153.1;IPI00889607.1;IPI00889628.2;IPI00889588.1	8;7;6;3;2;1	Ataxin-10;Spinocerebellar ataxia type 10 protein;Brain protein E46 homolog;Putative uncharacterized protein ATXN10;HUMEEP	ATXN10;SCA10		-2.51978	-3.59571	1.42699	Ataxin-10;Putative uncharacterized protein ATXN10;HUMEEP	Q9UBB4;B4DG05;Q9NTC6;A6NLC4;Q7Z524	ATX10_HUMAN;A6NLC4_HUMAN;Q7Z524_HUMAN	ENSG00000130638	OTTHUMP00000028591;OTTHUMP00000197383	NP_037368	PF09759	Atx10homo_assoc	Spinocerebellar ataxia type 10 protein domain	GO:0030425;GO:0042995;GO:0043005;GO:0043025;GO:0044424;GO:0044444;GO:0044464;GO:0048471	dendrite;cell projection;neuron projection;cell soma;intracellular part;cytoplasmic part;cell part;perinuclear region of cytoplasm	GO:0005488;GO:0005515	binding;protein binding	GO:0007399;GO:0008219;GO:0009987;GO:0016265;GO:0032502;GO:0048731;GO:0048856	nervous system development;cell death;cellular process;death;developmental process;system development;anatomical structure development	hsa:25814				8	8	8	8	8	8	8	8	8	3	6	3	6	3	6	24	24	24	53.488	475	16.3
IPI00297241.3	61	Nucleolar pre-ribosomal-associated protein 1	URB1;C21orf108;KIAA0539;NPA1		-0.417887	-0.595664	1.42542	Nucleolar pre-ribosomal-associated protein 1	O60287;B5ME92	NPA1P_HUMAN	ENSG00000142207	OTTHUMP00000067386	NP_055640				GO:0005730;GO:0043226;GO:0043228;GO:0043229;GO:0043232;GO:0044422;GO:0044424;GO:0044428;GO:0044446;GO:0044464	nucleolus;organelle;non-membrane-bounded organelle;intracellular organelle;intracellular non-membrane-bounded organelle;organelle part;intracellular part;nuclear part;intracellular organelle part;cell part	GO:0005488;GO:0005515	binding;protein binding							61	65	66	61	65	66	61	65	66	22	55	22	55	22	55	33.1	33.1	33.1	254.4	2271	22.9
IPI00019884.1	14	Alpha-actinin-2;Alpha-actinin skeletal muscle isoform 2;F-actin cross-linking protein	ACTN2		-0.711582	-1.01086	1.42058	Alpha-actinin-2	P35609;B1ANE4;B2RCS5;Q59FD9	ACTN2_HUMAN	ENSG00000077522	OTTHUMP00000037963	NP_001094	PF00307;PF00036;PF08726;PF00435	CH;efhand;efhand_Ca_insen;Spectrin	Calponin homology (CH) domain;EF hand;Ca2+ insensitive EF hand;Spectrin repeat	GO:0005730;GO:0005884;GO:0005912;GO:0005924;GO:0005925;GO:0030018;GO:0030054;GO:0030055;GO:0030175;GO:0031143;GO:0042995;GO:0043197;GO:0043226;GO:0043228;GO:0043229;GO:0043232;GO:0044422;GO:0044424;GO:0044425;GO:0044428;GO:0044430;GO:0044444;GO:0044446;GO:0044449;GO:0044459;GO:0044463;GO:0044464;GO:0070161	nucleolus;actin filament;adherens junction;cell-substrate adherens junction;focal adhesion;Z disc;cell junction;cell-substrate junction;filopodium;pseudopodium;cell projection;dendritic spine;organelle;non-membrane-bounded organelle;intracellular organelle;intracellular non-membrane-bounded organelle;organelle part;intracellular part;membrane part;nuclear part;cytoskeletal part;cytoplasmic part;i…	GO:0003779;GO:0005102;GO:0005178;GO:0005198;GO:0005488;GO:0005509;GO:0005515;GO:0008092;GO:0008307;GO:0019904;GO:0031432;GO:0032403;GO:0042802;GO:0043167;GO:0043169;GO:0046872;GO:0046983;GO:0051370;GO:0051373;GO:0051374;GO:0070080	actin binding;receptor binding;integrin binding;structural molecule activity;binding;calcium ion binding;protein binding;cytoskeletal protein binding;structural constituent of muscle;protein domain specific binding;titin binding;protein complex binding;identical protein binding;ion binding;cation binding;metal ion binding;protein dimerization activity;ZASP binding;FATZ binding;FATZ 1 binding;titi…	GO:0006461;GO:0007044;GO:0009987;GO:0010926;GO:0010941;GO:0016043;GO:0022607;GO:0030030;GO:0030031;GO:0030035;GO:0034329;GO:0034330;GO:0042981;GO:0043067;GO:0043933;GO:0048041;GO:0050789;GO:0050793;GO:0050794;GO:0051259;GO:0051260;GO:0051262;GO:0051289;GO:0065003;GO:0065007	protein complex assembly;cell-substrate junction assembly;cellular process;anatomical structure formation;regulation of cell death;cellular component organization;cellular component assembly;cell projection organization;cell projection assembly;microspike assembly;cell junction assembly;cell junction organization;regulation of apoptosis;regulation of programmed cell death;macromolecular complex s…	hsa:88	ko04810;ko04510;ko04520;ko04530;ko04670;ko05322	Regulation of actin cytoskeleton;Focal adhesion;Adherens junction;Tight junction;Leukocyte transendothelial migration;Systemic lupus erythematosus	K05699	14	17	33	1	2	4	1	2	4	14	13	1	1	1	1	17.2	1.5	1.5	103.85	894	22.1
IPI00143753.6;IPI00829908.1;IPI00790699.3;IPI00791877.1;IPI00788772.1	6;6;5;4;4	U2-associated protein SR140;140 kDa Ser/Arg-rich domain protein	SR140;KIAA0332		1.51561	2.14727	1.41677	Isoform 1 of U2-associated protein SR140;Isoform 2 of U2-associated protein SR140;Isoform 3 of U2-associated protein SR140;70 kDa protein;57 kDa protein	O15042-1;O15042;B4DK81;O15042-2;O15042-3	SR140_HUMAN	ENSG00000163714	OTTHUMP00000173118;OTTHUMP00000173117;OTTHUMP00000173115;OTTHUMP00000173116	NP_001073884	PF00076;PF01805	RRM_1;Surp	RNA recognition motif. (a.k.a. RRM, RBD, or RNP domain);Surp module			GO:0000166;GO:0003676;GO:0003723;GO:0005488	nucleotide binding;nucleic acid binding;RNA binding;binding	GO:0006139;GO:0006396;GO:0008152;GO:0009987;GO:0016070;GO:0034960;GO:0043170;GO:0043283;GO:0044237;GO:0044238;GO:0044260	nucleobase, nucleoside, nucleotide and nucleic acid metabolic process;RNA processing;metabolic process;cellular process;RNA metabolic process;cellular biopolymer metabolic process;macromolecule metabolic process;biopolymer metabolic process;cellular metabolic process;primary metabolic process;cellular macromolecule metabolic process	hsa:23350				6	6	6	6	6	6	6	6	6	3	4	3	4	3	4	8.2	8.2	8.2	118.29	1029	19.8
IPI00029764.1;IPI00908449.1	7;7	Splicing factor 3A subunit 3;Spliceosome-associated protein 61;SF3a60;cDNA FLJ58737, highly similar to Splicing factor 3A subunit 3	SF3A3;SAP61		2.22521	3.15191	1.41645	Splicing factor 3A subunit 3;cDNA FLJ58737, highly similar to Splicing factor 3A subunit 3	Q12874;A8K566;A8K7V1;B3KY12;Q53HM6;B4DW90	SF3A3_HUMAN;B4DW90_HUMAN	ENSG00000183431	OTTHUMP00000004730	NP_006793				GO:0005681;GO:0016604;GO:0016607;GO:0030529;GO:0032991;GO:0044422;GO:0044424;GO:0044428;GO:0044446;GO:0044451;GO:0044464;GO:0005634;GO:0043226;GO:0043227;GO:0043229;GO:0043231	spliceosome;nuclear body;nuclear speck;ribonucleoprotein complex;macromolecular complex;organelle part;intracellular part;nuclear part;intracellular organelle part;nucleoplasm part;cell part;nucleus;organelle;membrane-bounded organelle;intracellular organelle;intracellular membrane-bounded organelle	GO:0003676;GO:0003824;GO:0005488;GO:0005515;GO:0008270;GO:0031202;GO:0043167;GO:0043169;GO:0046872;GO:0046914	nucleic acid binding;catalytic activity;binding;protein binding;zinc ion binding;RNA splicing factor activity, transesterification mechanism;ion binding;cation binding;metal ion binding;transition metal ion binding	GO:0000389;GO:0006376;GO:0009987;GO:0010926;GO:0016043;GO:0022607;GO:0022618;GO:0034621;GO:0034622;GO:0043933;GO:0065003	nuclear mRNA 3'-splice site recognition;mRNA splice site selection;cellular process;anatomical structure formation;cellular component organization;cellular component assembly;ribonucleoprotein complex assembly;cellular macromolecular complex subunit organization;cellular macromolecular complex assembly;macromolecular complex subunit organization;macromolecular complex assembly	hsa:10946				7	7	7	7	7	7	7	7	7	4	6	4	6	4	6	18	18	18	58.848	501	16.4
IPI00024320.1;IPI00604407.3	2;1	Putative RNA-binding protein 3;RNA-binding motif protein 3;RNPL;Putative uncharacterized protein RBM3	RBM3;RNPL		0.489337	0.691802	1.41375	Putative RNA-binding protein 3;Putative uncharacterized protein RBM3	P98179;A6NDC0	RBM3_HUMAN;A6NDC0_HUMAN	ENSG00000102317	OTTHUMP00000025800;OTTHUMP00000025802	NP_006734	PF00076	RRM_1	RNA recognition motif. (a.k.a. RRM, RBD, or RNP domain)			GO:0000166;GO:0003676;GO:0003723;GO:0005488;GO:0043021;GO:0043023	nucleotide binding;nucleic acid binding;RNA binding;binding;ribonucleoprotein binding;ribosomal large subunit binding	GO:0006139;GO:0006396;GO:0008152;GO:0009987;GO:0016070;GO:0034960;GO:0043170;GO:0043283;GO:0044237;GO:0044238;GO:0044260;GO:0006412;GO:0006950;GO:0009058;GO:0009059;GO:0009266;GO:0009409;GO:0009628;GO:0019538;GO:0031050;GO:0034645;GO:0034961;GO:0035196;GO:0042221;GO:0043284;GO:0043331;GO:0044249;GO:0044267;GO:0050896;GO:0051716	nucleobase, nucleoside, nucleotide and nucleic acid metabolic process;RNA processing;metabolic process;cellular process;RNA metabolic process;cellular biopolymer metabolic process;macromolecule metabolic process;biopolymer metabolic process;cellular metabolic process;primary metabolic process;cellular macromolecule metabolic process;translation;response to stress;biosynthetic process;macromolecul…	hsa:5935				2	3	6	2	3	6	2	3	6	1	2	1	2	1	2	21	21	21	17.17	157	2	3	4
IPI00006726.1;IPI00008278.1;IPI00018080.5;IPI00065430.6;IPI00006737.1;IPI00903254.1	8;1;1;1;1;1	Melanoma-associated antigen B2;MAGE-B2 antigen;DSS-AHC critical interval MAGE superfamily 6;MAGE XP-2 antigen;Cancer/testis antigen 3.2	MAGEB2		-2.71995	-3.8451	1.41367	Melanoma-associated antigen B2	O15479;B2R8F3;Q53G50	MAGB2_HUMAN	ENSG00000099399	OTTHUMP00000023098	NP_002355	PF01454	MAGE	MAGE family			GO:0005488;GO:0005515	binding;protein binding			hsa:4113				8	8	10	8	8	10	8	8	10	5	7	5	7	5	7	31	31	31	35.276	319	9.47
IPI00550917.3	8	Twinfilin-2;Twinfilin-1-like protein;A6-related protein;Protein tyrosine kinase 9-like	TWF2;PTK9L;MSTP011		-2.4981	-3.52623	1.41157	Twinfilin-2	Q6IBS0	TWF2_HUMAN	ENSG00000221814	OTTHUMP00000171559	NP_009215	PF00241	Cofilin_ADF	Cofilin/tropomyosin-type actin-binding protein	GO:0005856;GO:0043226;GO:0043228;GO:0043229;GO:0043232;GO:0044424;GO:0044444;GO:0044464;GO:0048471	cytoskeleton;organelle;non-membrane-bounded organelle;intracellular organelle;intracellular non-membrane-bounded organelle;intracellular part;cytoplasmic part;cell part;perinuclear region of cytoplasm	GO:0000166;GO:0001882;GO:0001883;GO:0003779;GO:0005488;GO:0005515;GO:0005524;GO:0008092;GO:0017076;GO:0030554;GO:0032553;GO:0032555;GO:0032559	nucleotide binding;nucleoside binding;purine nucleoside binding;actin binding;binding;protein binding;ATP binding;cytoskeletal protein binding;purine nucleotide binding;adenyl nucleotide binding;ribonucleotide binding;purine ribonucleotide binding;adenyl ribonucleotide binding			hsa:11344			K08870	8	8	8	8	8	8	5	5	5	4	7	4	7	3	4	34.7	34.7	22.9	39.548	349	7.32	4	5
IPI00218130.3;IPI00657751.1;IPI00909513.1	11;10;6	Glycogen phosphorylase, muscle form;Myophosphorylase;Phosphorylase	PYGM;hCG_23403		-2.19509	-3.0873	1.40646	Glycogen phosphorylase, muscle form;Phosphorylase;cDNA FLJ55360, highly similar to Glycogen phosphorylase, muscle form	P11217;B2RB32;B4DRW6;A6NDY6;B4DRQ4	PYGM_HUMAN;A6NDY6_HUMAN;B4DRQ4_HUMAN	ENSG00000068976	OTTHUMP00000069755;OTTHUMP00000069756	NP_005600	PF00343	Phosphorylase	Carbohydrate phosphorylase	GO:0005783;GO:0016529;GO:0043226;GO:0043227;GO:0043229;GO:0043231;GO:0044424;GO:0044444;GO:0044464	endoplasmic reticulum;sarcoplasmic reticulum;organelle;membrane-bounded organelle;intracellular organelle;intracellular membrane-bounded organelle;intracellular part;cytoplasmic part;cell part	GO:0000166;GO:0003824;GO:0004645;GO:0005488;GO:0005496;GO:0005515;GO:0008184;GO:0008289;GO:0016740;GO:0016757;GO:0016758;GO:0019842;GO:0030170;GO:0048037;GO:0070279	nucleotide binding;catalytic activity;phosphorylase activity;binding;steroid binding;protein binding;glycogen phosphorylase activity;lipid binding;transferase activity;transferase activity, transferring glycosyl groups;transferase activity, transferring hexosyl groups;vitamin binding;pyridoxal phosphate binding;cofactor binding;vitamin B6 binding	GO:0000272;GO:0001666;GO:0005975;GO:0005976;GO:0005977;GO:0005980;GO:0006073;GO:0006091;GO:0006112;GO:0006873;GO:0006874;GO:0006875;GO:0006950;GO:0008152;GO:0009056;GO:0009057;GO:0009251;GO:0009987;GO:0010033;GO:0015980;GO:0016052;GO:0019725;GO:0030003;GO:0030005;GO:0034960;GO:0034962;GO:0042221;GO:0042592;GO:0043170;GO:0043283;GO:0043285;GO:0044042;GO:0044237;GO:0044238;GO:0044247;GO:0044248;GO:…	polysaccharide catabolic process;response to hypoxia;carbohydrate metabolic process;polysaccharide metabolic process;glycogen metabolic process;glycogen catabolic process;cellular glucan metabolic process;generation of precursor metabolites and energy;energy reserve metabolic process;cellular ion homeostasis;cellular calcium ion homeostasis;cellular metal ion homeostasis;response to stress;metabo…	hsa:5837	ko00500;ko04910	Starch and sucrose metabolism;Insulin signaling pathway	K00688	11	11	12	5	5	5	5	5	5	9	7	4	2	4	2	12.6	5.9	5.9	97.091	842	24
IPI00069750.2;IPI00100716.2;IPI00856076.1;IPI00797595.1;IPI00855912.1;IPI00788826.1	7;7;7;7;7;7	Poly(U)-binding-splicing factor PUF60;60 kDa poly(U)-binding-splicing factor;FUSE-binding protein-interacting repressor;Siah-binding protein 1;Ro-binding protein 1	PUF60;FIR;ROBPI;SIAHBP1		1.07834	1.51642	1.40626	Isoform 1 of Poly(U)-binding-splicing factor PUF60;Isoform 2 of Poly(U)-binding-splicing factor PUF60;Isoform 5 of Poly(U)-binding-splicing factor PUF60;Isoform 3 of Poly(U)-binding-splicing factor PUF60;Isoform 6 of Poly(U)-binding-splicing factor PUF60;I	Q9UHX1-1;Q9UHX1;A8K8K8;Q9UHX1-2;Q9UHX1-5;Q9UHX1-3;Q9UHX1-6;Q9UHX1-4	PUF60_HUMAN	ENSG00000179950	OTTHUMP00000178417;OTTHUMP00000178419;OTTHUMP00000178416;OTTHUMP00000178418	NP_510965;NP_055096;NP_001129505	PF00076	RRM_1	RNA recognition motif. (a.k.a. RRM, RBD, or RNP domain)	GO:0005634;GO:0030529;GO:0032991;GO:0043226;GO:0043227;GO:0043229;GO:0043231;GO:0044424;GO:0044464	nucleus;ribonucleoprotein complex;macromolecular complex;organelle;membrane-bounded organelle;intracellular organelle;intracellular membrane-bounded organelle;intracellular part;cell part	GO:0000166;GO:0003676;GO:0003677;GO:0003723;GO:0005488;GO:0005515	nucleotide binding;nucleic acid binding;DNA binding;RNA binding;binding;protein binding	GO:0006139;GO:0006350;GO:0006355;GO:0006396;GO:0006397;GO:0006915;GO:0008152;GO:0008219;GO:0008380;GO:0009058;GO:0009059;GO:0009889;GO:0009987;GO:0010468;GO:0010556;GO:0012501;GO:0016070;GO:0016071;GO:0016265;GO:0019219;GO:0019222;GO:0031323;GO:0031326;GO:0034645;GO:0034960;GO:0034961;GO:0043170;GO:0043283;GO:0043284;GO:0044237;GO:0044238;GO:0044249;GO:0044260;GO:0045449;GO:0050789;GO:0050794;GO:…	nucleobase, nucleoside, nucleotide and nucleic acid metabolic process;transcription;regulation of transcription, DNA-dependent;RNA processing;mRNA processing;apoptosis;metabolic process;cell death;RNA splicing;biosynthetic process;macromolecule biosynthetic process;regulation of biosynthetic process;cellular process;regulation of gene expression;regulation of macromolecule biosynthetic process;pr…					7	7	9	7	7	9	7	7	9	3	7	3	7	3	7	20.6	20.6	20.6	59.875	559	14.9	2
IPI00031519.3;IPI00220918.1;IPI00220919.1	7;7;7	DNA (cytosine-5)-methyltransferase 1;MCMT;DNA methyltransferase HsaI;CXXC-type zinc finger protein 9	DNMT1;AIM;CXXC9;DNMT		1.4183	1.99251	1.40486	Isoform 1 of DNA (cytosine-5)-methyltransferase 1;Isoform 2 of DNA (cytosine-5)-methyltransferase 1;Isoform 3 of DNA (cytosine-5)-methyltransferase 1	P26358-1;P26358;Q59FP7;P26358-2;A0AV63;B3KVA0;Q569F5;P26358-3	DNMT1_HUMAN	ENSG00000130816	OTTHUMP00000076400	NP_001370;NP_001124295	PF01426;PF06464;PF00145;PF02008	BAH;DMAP_binding;DNA_methylase;zf-CXXC	BAH domain;DMAP1-binding Domain;C-5 cytosine-specific DNA methylase;CXXC zinc finger domain	GO:0005634;GO:0043226;GO:0043227;GO:0043229;GO:0043231;GO:0044424;GO:0044464	nucleus;organelle;membrane-bounded organelle;intracellular organelle;intracellular membrane-bounded organelle;intracellular part;cell part	GO:0003676;GO:0003677;GO:0003824;GO:0003886;GO:0005488;GO:0005515;GO:0008134;GO:0008168;GO:0008270;GO:0008757;GO:0009008;GO:0016740;GO:0016741;GO:0043167;GO:0043169;GO:0046872;GO:0046914	nucleic acid binding;DNA binding;catalytic activity;DNA (cytosine-5-)-methyltransferase activity;binding;protein binding;transcription factor binding;methyltransferase activity;zinc ion binding;S-adenosylmethionine-dependent methyltransferase activity;DNA-methyltransferase activity;transferase activity;transferase activity, transferring one-carbon groups;ion binding;cation binding;metal ion bindi…	GO:0000122;GO:0006139;GO:0006259;GO:0006304;GO:0006305;GO:0006306;GO:0006350;GO:0006355;GO:0006357;GO:0006730;GO:0008152;GO:0009058;GO:0009059;GO:0009889;GO:0009890;GO:0009892;GO:0009987;GO:0010468;GO:0010556;GO:0010558;GO:0010605;GO:0010629;GO:0016481;GO:0019219;GO:0019222;GO:0031323;GO:0031324;GO:0031326;GO:0031327;GO:0032259;GO:0034645;GO:0034960;GO:0034961;GO:0040029;GO:0043170;GO:0043283;GO:…	negative regulation of transcription from RNA polymerase II promoter;nucleobase, nucleoside, nucleotide and nucleic acid metabolic process;DNA metabolic process;DNA modification;DNA alkylation;DNA methylation;transcription;regulation of transcription, DNA-dependent;regulation of transcription from RNA polymerase II promoter;one-carbon compound metabolic process;metabolic process;biosynthetic proc…					7	7	7	7	7	7	7	7	7	4	6	4	6	4	6	4.1	4.1	4.1	189.56	1678	25.8
IPI00026689.4;IPI00908424.1;IPI00073536.2;IPI00023503.4;IPI00910650.1	8;8;6;1;1	Cell division control protein 2 homolog;p34 protein kinase;Cyclin-dependent kinase 1	CDC2		-2.41812	-3.38677	1.40058	Putative uncharacterized protein DKFZp686L20222;cell division cycle 2 protein isoform 1;Isoform 2 of Cell division control protein 2 homolog	P06493-1;P06493;A8K7C4;Q3B785;Q5H9N4;P06493-2	CDC2_HUMAN	ENSG00000170312	OTTHUMP00000019659;OTTHUMP00000019661;OTTHUMP00000019660	NP_001777;NP_001124301;NP_203698	PF00069	Pkinase	Protein kinase domain	GO:0005654;GO:0005829;GO:0005874;GO:0005876;GO:0030496;GO:0044422;GO:0044424;GO:0044428;GO:0044430;GO:0044444;GO:0044446;GO:0044464	nucleoplasm;cytosol;microtubule;spindle microtubule;midbody;organelle part;intracellular part;nuclear part;cytoskeletal part;cytoplasmic part;intracellular organelle part;cell part	GO:0000166;GO:0001882;GO:0001883;GO:0003824;GO:0004672;GO:0004674;GO:0004693;GO:0005488;GO:0005515;GO:0005524;GO:0008353;GO:0016301;GO:0016740;GO:0016772;GO:0016773;GO:0017076;GO:0030554;GO:0032553;GO:0032555;GO:0032559	nucleotide binding;nucleoside binding;purine nucleoside binding;catalytic activity;protein kinase activity;protein serine/threonine kinase activity;cyclin-dependent protein kinase activity;binding;protein binding;ATP binding;RNA polymerase II carboxy-terminal domain kinase activity;kinase activity;transferase activity;transferase activity, transferring phosphorus-containing groups;phosphotransfer…	GO:0000280;GO:0006464;GO:0006468;GO:0006508;GO:0006511;GO:0006793;GO:0006796;GO:0006916;GO:0006996;GO:0007067;GO:0008152;GO:0009056;GO:0009057;GO:0009987;GO:0010498;GO:0010941;GO:0016043;GO:0016310;GO:0019538;GO:0019941;GO:0022402;GO:0022403;GO:0030163;GO:0031145;GO:0034960;GO:0034962;GO:0042981;GO:0043066;GO:0043067;GO:0043069;GO:0043085;GO:0043161;GO:0043170;GO:0043283;GO:0043285;GO:0043412;GO:…	nuclear division;protein modification process;protein amino acid phosphorylation;proteolysis;ubiquitin-dependent protein catabolic process;phosphorus metabolic process;phosphate metabolic process;anti-apoptosis;organelle organization;mitosis;metabolic process;catabolic process;macromolecule catabolic process;cellular process;proteasomal protein catabolic process;regulation of cell death;cellular …					8	8	9	8	8	9	7	7	7	2	8	2	8	2	7	31.7	31.7	28.1	34.778	303	10.8
IPI00013871.1;IPI00910284.1	18;12	Ribonucleoside-diphosphate reductase large subunit;Ribonucleoside-diphosphate reductase subunit M1;Ribonucleotide reductase large subunit;Ribonucleoside-diphosphate reductase	RRM1;RR1		-2.91888	-4.08429	1.39927	Ribonucleoside-diphosphate reductase large subunit;cDNA FLJ51065, highly similar to Ribonucleoside-diphosphate reductase large subunit (Fragment)	P23921;B4DNN4;B4DXB0;B4DXD1;B4E0I8;Q53GZ5;B4DS95	RIR1_HUMAN;B4DS95_HUMAN	ENSG00000167325	OTTHUMP00000164513	NP_001024	PF03477;PF02867;PF00317	ATP-cone;Ribonuc_red_lgC;Ribonuc_red_lgN	ATP cone domain;Ribonucleotide reductase, barrel domain;Ribonucleotide reductase, all-alpha domain	GO:0005829;GO:0005971;GO:0032991;GO:0043234;GO:0044424;GO:0044444;GO:0044464	cytosol;ribonucleoside-diphosphate reductase complex;macromolecular complex;protein complex;intracellular part;cytoplasmic part;cell part	GO:0000166;GO:0001882;GO:0001883;GO:0003824;GO:0004748;GO:0005488;GO:0005524;GO:0016491;GO:0016725;GO:0016728;GO:0017076;GO:0030554;GO:0032553;GO:0032555;GO:0032559;GO:0005515	nucleotide binding;nucleoside binding;purine nucleoside binding;catalytic activity;ribonucleoside-diphosphate reductase activity;binding;ATP binding;oxidoreductase activity;oxidoreductase activity, acting on CH or CH2 groups;oxidoreductase activity, acting on CH or CH2 groups, disulfide as acceptor;purine nucleotide binding;adenyl nucleotide binding;ribonucleotide binding;purine ribonucleotide bi…	GO:0006139;GO:0006259;GO:0006260;GO:0008152;GO:0009058;GO:0009059;GO:0009987;GO:0034645;GO:0034960;GO:0034961;GO:0043170;GO:0043283;GO:0043284;GO:0044237;GO:0044238;GO:0044249;GO:0044260;GO:0055114;GO:0006461;GO:0006753;GO:0009117;GO:0009165;GO:0009262;GO:0009263;GO:0010926;GO:0016043;GO:0022607;GO:0043933;GO:0051259;GO:0055086;GO:0065003	nucleobase, nucleoside, nucleotide and nucleic acid metabolic process;DNA metabolic process;DNA replication;metabolic process;biosynthetic process;macromolecule biosynthetic process;cellular process;cellular macromolecule biosynthetic process;cellular biopolymer metabolic process;cellular biopolymer biosynthetic process;macromolecule metabolic process;biopolymer metabolic process;biopolymer biosy…	hsa:6240	ko00230;ko00240;ko00480	Purine metabolism;Pyrimidine metabolism;Glutathione metabolism	K10807	18	18	19	18	18	19	18	18	19	5	18	5	18	5	18	30.4	30.4	30.4	90.069	792	20.3
IPI00428967.2;IPI00032825.2	2;2	Toll-like receptor adapter molecule 2 (TICAM-2) (Putative NF-kappa-B- activating protein 502).;Transmembrane emp24 domain-containing protein 7	TIRAP3;hCG_37564;TMED7;CGI-109		1.10655	1.54725	1.39827	Toll-like receptor adapter molecule 2;Transmembrane emp24 domain-containing protein 7	Q6JUT2;Q9Y3B3;B4E2C1;Q3B7W7;Q8NBU8	Q6JUT2_HUMAN;TMED7_HUMAN	ENSG00000134970	OTTHUMP00000162866;OTTHUMP00000162867	NP_861974	PF01105	EMP24_GP25L	emp24/gp25L/p24 family/GOLD	GO:0016021;GO:0031224;GO:0044425;GO:0044464;GO:0005789;GO:0016020;GO:0031090;GO:0044422;GO:0044424;GO:0044432;GO:0044444;GO:0044446	integral to membrane;intrinsic to membrane;membrane part;cell part;endoplasmic reticulum membrane;membrane;organelle membrane;organelle part;intracellular part;endoplasmic reticulum part;cytoplasmic part;intracellular organelle part	GO:0004871;GO:0004872;GO:0004888;GO:0060089	signal transducer activity;receptor activity;transmembrane receptor activity;molecular transducer activity	GO:0002376;GO:0006810;GO:0006950;GO:0006952;GO:0006955;GO:0007154;GO:0007165;GO:0009987;GO:0045087;GO:0050789;GO:0050794;GO:0050896;GO:0051234;GO:0065007	immune system process;transport;response to stress;defense response;immune response;cell communication;signal transduction;cellular process;innate immune response;regulation of biological process;regulation of cellular process;response to stimulus;establishment of localization;biological regulation	hsa:51014				2	2	3	2	2	3	2	2	3	2	2	2	2	2	2	5.7	5.7	5.7	46.172	404	6
IPI00329791.9	4	Probable ATP-dependent RNA helicase DDX46;DEAD box protein 46;PRP5 homolog	DDX46;KIAA0801		1.5565	2.17511	1.39743	cDNA FLJ78679, highly similar to Homo sapiens DEAD (Asp-Glu-Ala-Asp) box polypeptide 46 (DDX46), mRNA	Q7L014;A8K6X3;Q0VGL8	DDX46_HUMAN	ENSG00000145833		NP_055644	PF00270;PF00271	DEAD;Helicase_C	DEAD/DEAH box helicase;Helicase conserved C-terminal domain	GO:0015030;GO:0016604;GO:0016607;GO:0044422;GO:0044424;GO:0044428;GO:0044446;GO:0044451;GO:0044464	Cajal body;nuclear body;nuclear speck;organelle part;intracellular part;nuclear part;intracellular organelle part;nucleoplasm part;cell part	GO:0000166;GO:0001882;GO:0001883;GO:0003676;GO:0003723;GO:0003824;GO:0004386;GO:0005488;GO:0005524;GO:0008026;GO:0016462;GO:0016787;GO:0016817;GO:0016818;GO:0016887;GO:0017076;GO:0017111;GO:0030554;GO:0032553;GO:0032555;GO:0032559;GO:0042623;GO:0070035	nucleotide binding;nucleoside binding;purine nucleoside binding;nucleic acid binding;RNA binding;catalytic activity;helicase activity;binding;ATP binding;ATP-dependent helicase activity;pyrophosphatase activity;hydrolase activity;hydrolase activity, acting on acid anhydrides;hydrolase activity, acting on acid anhydrides, in phosphorus-containing anhydrides;ATPase activity;purine nucleotide bindin…	GO:0006139;GO:0006396;GO:0006397;GO:0008152;GO:0008380;GO:0009987;GO:0016070;GO:0016071;GO:0034960;GO:0043170;GO:0043283;GO:0044237;GO:0044238;GO:0044260	nucleobase, nucleoside, nucleotide and nucleic acid metabolic process;RNA processing;mRNA processing;metabolic process;RNA splicing;cellular process;RNA metabolic process;mRNA metabolic process;cellular biopolymer metabolic process;macromolecule metabolic process;biopolymer metabolic process;cellular metabolic process;primary metabolic process;cellular macromolecule metabolic process	hsa:9879				4	4	5	4	4	5	4	4	5	3	1	3	1	3	1	4.7	4.7	4.7	117.47	1032	21
IPI00218568.7	4	Pterin-4-alpha-carbinolamine dehydratase;4-alpha-hydroxy-tetrahydropterin dehydratase;Phenylalanine hydroxylase-stimulating protein;Pterin carbinolamine dehydratase;Dimerization cofactor of hepatocyte nuclear factor 1-alpha	PCBD1;DCOH;PCBD		-2.2675	-3.15894	1.39314	Pterin-4-alpha-carbinolamine dehydratase	P61457;Q6FGB3;Q6LEE0;Q6LEE1;Q6LEE2	PHS_HUMAN	ENSG00000166228	OTTHUMP00000019765	NP_000272	PF01329	Pterin_4a	Pterin 4 alpha carbinolamine dehydratase	GO:0005634;GO:0005737;GO:0043226;GO:0043227;GO:0043229;GO:0043231;GO:0044424;GO:0044464	nucleus;cytoplasm;organelle;membrane-bounded organelle;intracellular organelle;intracellular membrane-bounded organelle;intracellular part;cell part	GO:0003712;GO:0003713;GO:0003824;GO:0005488;GO:0005515;GO:0008124;GO:0008134;GO:0016563;GO:0016829;GO:0016835;GO:0016836;GO:0030528;GO:0042802	transcription cofactor activity;transcription coactivator activity;catalytic activity;binding;protein binding;4-alpha-hydroxytetrahydrobiopterin dehydratase activity;transcription factor binding;transcription activator activity;lyase activity;carbon-oxygen lyase activity;hydro-lyase activity;transcription regulator activity;identical protein binding	GO:0006725;GO:0006729;GO:0008152;GO:0009058;GO:0009987;GO:0019438;GO:0042558;GO:0042559;GO:0044237;GO:0044249;GO:0046146;GO:0046483	cellular aromatic compound metabolic process;tetrahydrobiopterin biosynthetic process;metabolic process;biosynthetic process;cellular process;aromatic compound biosynthetic process;pteridine and derivative metabolic process;pteridine and derivative biosynthetic process;cellular metabolic process;cellular biosynthetic process;tetrahydrobiopterin metabolic process;heterocycle metabolic process	hsa:5092			K01724	4	4	4	4	4	4	4	4	4	2	4	2	4	2	4	51	51	51	11.999	104	1.75	7	6
IPI00783982.1;IPI00794223.1;IPI00794911.1	11;3;1	Coatomer subunit gamma;Gamma-coat protein	COPG;COPG1		-1.05484	-1.45811	1.3823	Coatomer subunit gamma	Q9Y678;A8K6M8;B3KMF6;B3KW21;Q54AC4;Q8WUI6	COPG_HUMAN	ENSG00000181789	OTTHUMP00000172694	NP_057212	PF01602;PF08752	Adaptin_N;Gamma-COP	Adaptin N terminal region;Coatomer gamma subunit appendage domain	GO:0005829;GO:0030117;GO:0030120;GO:0030126;GO:0032991;GO:0043234;GO:0044422;GO:0044424;GO:0044425;GO:0044431;GO:0044433;GO:0044444;GO:0044446;GO:0044464	cytosol;membrane coat;vesicle coat;COPI vesicle coat;macromolecular complex;protein complex;organelle part;intracellular part;membrane part;Golgi apparatus part;cytoplasmic vesicle part;cytoplasmic part;intracellular organelle part;cell part	GO:0005198;GO:0005488;GO:0005515	structural molecule activity;binding;protein binding	GO:0006810;GO:0006886;GO:0006890;GO:0006901;GO:0006996;GO:0009987;GO:0015031;GO:0016043;GO:0016050;GO:0016192;GO:0045184;GO:0046907;GO:0048193;GO:0048200;GO:0048205;GO:0051234;GO:0051649	transport;intracellular protein transport;retrograde vesicle-mediated transport, Golgi to ER;vesicle coating;organelle organization;cellular process;protein transport;cellular component organization;vesicle organization;vesicle-mediated transport;establishment of protein localization;intracellular transport;Golgi vesicle transport;Golgi transport vesicle coating;COPI coating of Golgi vesicle;esta…	hsa:22820				11	11	14	11	11	14	9	9	10	5	10	5	10	3	8	18.5	18.5	15.2	97.717	874	20
IPI00292657.3;IPI00642248.1;IPI00164901.2;IPI00643630.1	3;2;1;1	Prostaglandin reductase 1;NADP-dependent leukotriene B4 12-hydroxydehydrogenase;15-oxoprostaglandin 13-reductase;Leukotriene B4 12-hydroxydehydrogenase, isoform CRA_d	PTGR1;LTB4DH;RP11-16L21.1-004;hCG_28760		-5.03443	-6.95879	1.38224	Prostaglandin reductase 1;Leukotriene B4 12-hydroxydehydrogenase	Q14914;A8K0N2;B4DPK3;Q5JVP3	PTGR1_HUMAN;Q5JVP3_HUMAN	ENSG00000106853	OTTHUMP00000021915;OTTHUMP00000021918	NP_036344	PF00107	ADH_zinc_N	Zinc-binding dehydrogenase	GO:0005737;GO:0044424;GO:0044464	cytoplasm;intracellular part;cell part	GO:0003824;GO:0004022;GO:0005488;GO:0008270;GO:0016491;GO:0016614;GO:0016616;GO:0016627;GO:0016628;GO:0032440;GO:0043167;GO:0043169;GO:0046872;GO:0046914;GO:0047522	catalytic activity;alcohol dehydrogenase (NAD) activity;binding;zinc ion binding;oxidoreductase activity;oxidoreductase activity, acting on CH-OH group of donors;oxidoreductase activity, acting on the CH-OH group of donors, NAD or NADP as acceptor;oxidoreductase activity, acting on the CH-CH group of donors;oxidoreductase activity, acting on the CH-CH group of donors, NAD or NADP as acceptor;2-al…	GO:0006082;GO:0006629;GO:0006631;GO:0006690;GO:0006691;GO:0008152;GO:0009987;GO:0019752;GO:0032787;GO:0033559;GO:0042180;GO:0043436;GO:0043449;GO:0044237;GO:0044238;GO:0044255;GO:0055114	organic acid metabolic process;lipid metabolic process;fatty acid metabolic process;icosanoid metabolic process;leukotriene metabolic process;metabolic process;cellular process;carboxylic acid metabolic process;monocarboxylic acid metabolic process;unsaturated fatty acid metabolic process;cellular ketone metabolic process;oxoacid metabolic process;cellular alkene metabolic process;cellular metabo…	hsa:22949			K08070	3	5	5	3	5	5	3	5	5	1	3	1	3	1	3	9.4	9.4	9.4	35.869	329	20.1	1	1
IPI00023785.6;IPI00651653.1;IPI00651677.1;IPI00889541.1;IPI00879638.2	24;24;24;23;15	Probable ATP-dependent RNA helicase DDX17;DEAD box protein 17;RNA-dependent helicase p72;DEAD box protein p72;DEAD (Asp-Glu-Ala-Asp) box polypeptide 17	DDX17;RP3-434P1.4-009;RP3-434P1.4-005		1.49523	2.06568	1.38151	DEAD box polypeptide 17 isoform 1;Isoform 3 of Probable ATP-dependent RNA helicase DDX17;Isoform 2 of Probable ATP-dependent RNA helicase DDX17;DEAD (Asp-Glu-Ala-Asp) box polypeptide 17;cDNA FLJ58652, highly similar to Probable ATP-dependent RNA helicase D	Q92841-1;Q92841;Q92841-3;B1AHM0;Q59F66;Q92841-2;B1AHM1;B1AHM2;B4DZQ7	DDX17_HUMAN;B1AHM1_HUMAN;B1AHM2_HUMAN	ENSG00000100201	OTTHUMP00000028920;OTTHUMP00000199224;OTTHUMP00000199223;OTTHUMP00000199226;OTTHUMP00000199225	NP_006377;NP_001091974;NP_001091975	PF00270;PF00271	DEAD;Helicase_C	DEAD/DEAH box helicase;Helicase conserved C-terminal domain	GO:0005634;GO:0043226;GO:0043227;GO:0043229;GO:0043231;GO:0044424;GO:0044464	nucleus;organelle;membrane-bounded organelle;intracellular organelle;intracellular membrane-bounded organelle;intracellular part;cell part	GO:0000166;GO:0001882;GO:0001883;GO:0003676;GO:0003723;GO:0003724;GO:0003824;GO:0004386;GO:0005488;GO:0005524;GO:0008026;GO:0008186;GO:0016462;GO:0016787;GO:0016817;GO:0016818;GO:0016887;GO:0017076;GO:0017111;GO:0030554;GO:0032553;GO:0032555;GO:0032559;GO:0042623;GO:0070035	nucleotide binding;nucleoside binding;purine nucleoside binding;nucleic acid binding;RNA binding;RNA helicase activity;catalytic activity;helicase activity;binding;ATP binding;ATP-dependent helicase activity;RNA-dependent ATPase activity;pyrophosphatase activity;hydrolase activity;hydrolase activity, acting on acid anhydrides;hydrolase activity, acting on acid anhydrides, in phosphorus-containing…	GO:0006139;GO:0006396;GO:0008152;GO:0009987;GO:0016070;GO:0034960;GO:0043170;GO:0043283;GO:0044237;GO:0044238;GO:0044260	nucleobase, nucleoside, nucleotide and nucleic acid metabolic process;RNA processing;metabolic process;cellular process;RNA metabolic process;cellular biopolymer metabolic process;macromolecule metabolic process;biopolymer metabolic process;cellular metabolic process;primary metabolic process;cellular macromolecule metabolic process	hsa:10521				24	27	44	16	17	24	15	16	22	12	23	5	15	5	14	34	23.7	21.8	80.272	729	18.6
IPI00006099.1;IPI00887402.1;IPI00887416.1;IPI00879994.1;IPI00790085.1;IPI00880141.1;IPI00401843.5;IPI00874269.2;IPI00889108.1;IPI00889174.1;IPI00886764.1;IPI00880017.1;IPI00791193.1;IPI00867498.1;IPI00375148.3;IPI00791764.1	44;5;5;5;5;5;5;5;4;4;3;3;3;2;2;1	Ribosome biogenesis protein BMS1 homolog;Ribosome assembly protein BMS1 homolog	BMS1;BMS1L;KIAA0187		-0.544582	-0.752291	1.38141	Ribosome biogenesis protein BMS1 homolog	Q14692;Q5QPT5	BMS1_HUMAN	ENSG00000165733	OTTHUMP00000019477	NP_055568	PF08142;PF04950	AARP2CN;DUF663	AARP2CN (NUC121) domain;Protein of unknown function (DUF663)	GO:0005730;GO:0043226;GO:0043228;GO:0043229;GO:0043232;GO:0044422;GO:0044424;GO:0044428;GO:0044446;GO:0044464	nucleolus;organelle;non-membrane-bounded organelle;intracellular organelle;intracellular non-membrane-bounded organelle;organelle part;intracellular part;nuclear part;intracellular organelle part;cell part	GO:0000166;GO:0001882;GO:0001883;GO:0005488;GO:0005524;GO:0017076;GO:0030554;GO:0032553;GO:0032555;GO:0032559	nucleotide binding;nucleoside binding;purine nucleoside binding;binding;ATP binding;purine nucleotide binding;adenyl nucleotide binding;ribonucleotide binding;purine ribonucleotide binding;adenyl ribonucleotide binding	GO:0009987;GO:0010926;GO:0016043;GO:0022607;GO:0022618;GO:0034621;GO:0034622;GO:0042255;GO:0043933;GO:0065003	cellular process;anatomical structure formation;cellular component organization;cellular component assembly;ribonucleoprotein complex assembly;cellular macromolecular complex subunit organization;cellular macromolecular complex assembly;ribosome assembly;macromolecular complex subunit organization;macromolecular complex assembly	hsa:9790				44	48	49	44	48	49	41	45	46	23	41	23	41	23	38	39.9	39.9	36.5	145.81	1282	21.5
IPI00182533.5;IPI00914529.1;IPI00910727.1;IPI00816097.2;IPI00914543.1;IPI00879950.1	12;11;11;8;8;2	60S ribosomal protein L28;cDNA FLJ57954, highly similar to 60S ribosomal protein L28;Ribosomal protein L28 variant	RPL28		-1.87652	-2.58701	1.37862	60S ribosomal protein L28;ribosomal protein L28 isoform 3;ribosomal protein L28 isoform 1;ribosomal protein L28 isoform 4;ribosomal protein L28 isoform 5	P46779;B2R4A6;O60251;B4DEP9;Q59F34	RL28_HUMAN;B4DEP9_HUMAN;Q59F34_HUMAN	ENSG00000108107	OTTHUMP00000077982	NP_000982;NP_001129607;NP_001129606;NP_001129608;NP_001129609	PF01778	Ribosomal_L28e	Ribosomal L28e protein family	GO:0015934;GO:0022625;GO:0030529;GO:0032991;GO:0033279;GO:0044422;GO:0044424;GO:0044444;GO:0044445;GO:0044446;GO:0044464;GO:0005840;GO:0043226;GO:0043228;GO:0043229;GO:0043232	large ribosomal subunit;cytosolic large ribosomal subunit;ribonucleoprotein complex;macromolecular complex;ribosomal subunit;organelle part;intracellular part;cytoplasmic part;cytosolic part;intracellular organelle part;cell part;ribosome;organelle;non-membrane-bounded organelle;intracellular organelle;intracellular non-membrane-bounded organelle	GO:0003676;GO:0003723;GO:0003735;GO:0005198;GO:0005488;GO:0005515	nucleic acid binding;RNA binding;structural constituent of ribosome;structural molecule activity;binding;protein binding	GO:0006414;GO:0008152;GO:0009058;GO:0009059;GO:0009987;GO:0034645;GO:0034960;GO:0034961;GO:0043170;GO:0043283;GO:0043284;GO:0044237;GO:0044249;GO:0044260;GO:0006412;GO:0019538;GO:0044238;GO:0044267	translational elongation;metabolic process;biosynthetic process;macromolecule biosynthetic process;cellular process;cellular macromolecule biosynthetic process;cellular biopolymer metabolic process;cellular biopolymer biosynthetic process;macromolecule metabolic process;biopolymer metabolic process;biopolymer biosynthetic process;cellular metabolic process;cellular biosynthetic process;cellular m…	hsa:6158	ko03010	Ribosome	K02903	12	13	23	12	13	23	12	13	23	10	10	10	10	10	10	62	62	62	15.747	137	7.62	11	9
IPI00017303.1;IPI00783458.3;IPI00893933.1	5;5;4	DNA mismatch repair protein Msh2;MutS protein homolog 2;cDNA FLJ51069, highly similar to DNA mismatch repair protein Msh2;Truncated mutS homolog 2 protein	MSH2		0.904503	1.24275	1.37396	DNA mismatch repair protein Msh2;cDNA FLJ51069, highly similar to DNA mismatch repair protein Msh2;MutS homolog 2 variant	P43246;B4DL39;B4DN49;B4E2Z2;B4DSB9;A5JTV2;Q0ZAI9;Q0ZAJ1;Q53FK0;Q53GS1;Q53RU4;Q6VBB7	MSH2_HUMAN;B4DSB9_HUMAN;A5JTV2_HUMAN	ENSG00000095002	OTTHUMP00000159084;OTTHUMP00000200306	NP_000242	PF01624;PF05188;PF05192;PF05190;PF00488	MutS_I;MutS_II;MutS_III;MutS_IV;MutS_V	MutS domain I;MutS domain II;MutS domain III;MutS family domain IV;MutS domain V	GO:0032300;GO:0032301;GO:0032302;GO:0032991;GO:0043234;GO:0044422;GO:0044424;GO:0044428;GO:0044446;GO:0044464	mismatch repair complex;MutSalpha complex;MutSbeta complex;macromolecular complex;protein complex;organelle part;intracellular part;nuclear part;intracellular organelle part;cell part	GO:0000166;GO:0001882;GO:0001883;GO:0003676;GO:0003677;GO:0003690;GO:0005488;GO:0005515;GO:0005524;GO:0008022;GO:0017076;GO:0030554;GO:0030983;GO:0032134;GO:0032137;GO:0032553;GO:0032555;GO:0032559;GO:0042802;GO:0042803;GO:0043566;GO:0046983;GO:0003684;GO:0003824;GO:0004422;GO:0016462;GO:0016740;GO:0016757;GO:0016763;GO:0016787;GO:0016817;GO:0016818;GO:0016887;GO:0017111;GO:0019237;GO:0043565	nucleotide binding;nucleoside binding;purine nucleoside binding;nucleic acid binding;DNA binding;double-stranded DNA binding;binding;protein binding;ATP binding;protein C-terminus binding;purine nucleotide binding;adenyl nucleotide binding;mismatched DNA binding;mispaired DNA binding;guanine/thymine mispair binding;ribonucleotide binding;purine ribonucleotide binding;adenyl ribonucleotide binding…	GO:0000018;GO:0001775;GO:0002200;GO:0002204;GO:0002208;GO:0002376;GO:0002521;GO:0002562;GO:0003006;GO:0006139;GO:0006259;GO:0006281;GO:0006298;GO:0006301;GO:0006310;GO:0006950;GO:0006974;GO:0006996;GO:0008152;GO:0008406;GO:0008584;GO:0009314;GO:0009411;GO:0009416;GO:0009628;GO:0009892;GO:0009987;GO:0010165;GO:0010212;GO:0010224;GO:0010605;GO:0010941;GO:0016043;GO:0016444;GO:0016445;GO:0016447;GO:…	regulation of DNA recombination;cell activation;somatic diversification of immune receptors;somatic recombination of immunoglobulin genes during immune response;somatic diversification of immunoglobulins during immune response;immune system process;leukocyte differentiation;somatic diversification of immune receptors via germline recombination within a single locus;reproductive developmental proc…	hsa:4436	ko03430;ko05200;ko05210	Mismatch repair;Pathways in cancer;Colorectal cancer	K08735	5	5	7	5	5	7	5	5	7	5	2	5	2	5	2	6.7	6.7	6.7	104.74	934	19.9
IPI00027422.1;IPI00220846.1;IPI00220845.1;IPI00220847.1;IPI00220848.1;IPI00909605.1	15;15;15;15;3;2	Integrin beta-4;GP150	ITGB4		1.17409	1.61042	1.37163	Isoform Beta-4C of Integrin beta-4;Isoform Beta-4B of Integrin beta-4;Isoform Beta-4A of Integrin beta-4;Isoform Beta-4D of Integrin beta-4	P16144-1;P16144;P16144-3;Q0VF97;P16144-2;A0AVL6;Q59H46;P16144-4	ITB4_HUMAN	ENSG00000132470	OTTHUMP00000182304	NP_000204;NP_001005619;NP_001005731	PF03160;PF07974;PF00041;PF07965;PF00362	Calx-beta;EGF_2;fn3;Integrin_B_tail;Integrin_beta	Calx-beta domain;EGF-like domain;Fibronectin type III domain;Integrin beta tail domain;Integrin, beta chain	GO:0008305;GO:0032991;GO:0043234;GO:0043235;GO:0044425;GO:0044459;GO:0044464	integrin complex;macromolecular complex;protein complex;receptor complex;membrane part;plasma membrane part;cell part	GO:0004871;GO:0004872;GO:0005488;GO:0005515;GO:0060089	signal transducer activity;receptor activity;binding;protein binding;molecular transducer activity	GO:0007154;GO:0007155;GO:0007160;GO:0007165;GO:0007166;GO:0007229;GO:0009987;GO:0022610;GO:0031589;GO:0050789;GO:0050794;GO:0065007	cell communication;cell adhesion;cell-matrix adhesion;signal transduction;cell surface receptor linked signal transduction;integrin-mediated signaling pathway;cellular process;biological adhesion;cell-substrate adhesion;regulation of biological process;regulation of cellular process;biological regulation	hsa:3691	ko04512;ko04810;ko04510	ECM-receptor interaction;Regulation of actin cytoskeleton;Focal adhesion	K06525	15	15	19	15	15	19	15	15	19	7	13	7	13	7	13	10.9	10.9	10.9	202.15	1822	26.2
IPI00102815.1;IPI00843861.1	28;28	Nucleolar complex protein 3 homolog;NOC3-like protein;Nucleolar complex-associated protein 3-like protein;Factor for adipocyte differentiation 24;Putative uncharacterized protein NOC3L	NOC3L;AD24;C10orf117;FAD24		-0.761018	-1.04246	1.36982	Nucleolar complex protein 3 homolog;Putative uncharacterized protein NOC3L	Q8WTT2;A8K905;B4DXL4;A6NJZ9	NOC3L_HUMAN;A6NJZ9_HUMAN	ENSG00000173145	OTTHUMP00000020124	NP_071896	PF03914;PF07540	CBF;NOC3p	CBF/Mak21 family;Nucleolar complex-associated protein	GO:0005730;GO:0016604;GO:0016607;GO:0043226;GO:0043228;GO:0043229;GO:0043232;GO:0044422;GO:0044424;GO:0044428;GO:0044446;GO:0044451;GO:0044464	nucleolus;nuclear body;nuclear speck;organelle;non-membrane-bounded organelle;intracellular organelle;intracellular non-membrane-bounded organelle;organelle part;intracellular part;nuclear part;intracellular organelle part;nucleoplasm part;cell part	GO:0005488	binding	GO:0009987;GO:0030154;GO:0032502;GO:0045444;GO:0048869	cellular process;cell differentiation;developmental process;fat cell differentiation;cellular developmental process	hsa:64318				28	33	34	28	33	34	28	33	34	14	27	14	27	14	27	39.2	39.2	39.2	92.547	800	20.1
IPI00299254.3	18	Eukaryotic translation initiation factor 5B;Translation initiation factor IF-2	EIF5B;IF2;KIAA0741		-2.53216	-3.4672	1.36927	Eukaryotic translation initiation factor 5B	O60841;A0JLR8;B3KM86;Q05CQ1;Q53RV7;Q53SI8;Q8N5A0	IF2P_HUMAN	ENSG00000158417		NP_056988	PF00009;PF03144	GTP_EFTU;GTP_EFTU_D2	Elongation factor Tu GTP binding domain;Elongation factor Tu domain 2	GO:0005737;GO:0044424;GO:0044464	cytoplasm;intracellular part;cell part	GO:0000166;GO:0003676;GO:0003743;GO:0003824;GO:0003924;GO:0005488;GO:0005515;GO:0005525;GO:0008135;GO:0016462;GO:0016787;GO:0016817;GO:0016818;GO:0017076;GO:0017111;GO:0019001;GO:0032553;GO:0032555;GO:0032561;GO:0045182	nucleotide binding;nucleic acid binding;translation initiation factor activity;catalytic activity;GTPase activity;binding;protein binding;GTP binding;translation factor activity, nucleic acid binding;pyrophosphatase activity;hydrolase activity;hydrolase activity, acting on acid anhydrides;hydrolase activity, acting on acid anhydrides, in phosphorus-containing anhydrides;purine nucleotide binding;…	GO:0006412;GO:0006417;GO:0006446;GO:0008152;GO:0009058;GO:0009059;GO:0009889;GO:0009987;GO:0010468;GO:0010556;GO:0010608;GO:0019222;GO:0019538;GO:0031323;GO:0031326;GO:0032268;GO:0034645;GO:0034960;GO:0034961;GO:0043170;GO:0043283;GO:0043284;GO:0044237;GO:0044238;GO:0044249;GO:0044260;GO:0044267;GO:0050789;GO:0050794;GO:0051246;GO:0060255;GO:0065007;GO:0080090	translation;regulation of translation;regulation of translational initiation;metabolic process;biosynthetic process;macromolecule biosynthetic process;regulation of biosynthetic process;cellular process;regulation of gene expression;regulation of macromolecule biosynthetic process;posttranscriptional regulation of gene expression;regulation of metabolic process;protein metabolic process;regulatio…	hsa:9669			K03243	18	19	20	18	19	20	18	19	20	9	15	9	15	9	15	18.5	18.5	18.5	138.8	1220	21.4
IPI00171903.2;IPI00383296.5;IPI00645920.1	42;42;2	Heterogeneous nuclear ribonucleoprotein M	HNRNPM;HNRPM;NAGR1		2.21086	3.02471	1.36812	Isoform 1 of Heterogeneous nuclear ribonucleoprotein M;Isoform 2 of Heterogeneous nuclear ribonucleoprotein M	P52272-1;P52272;Q59ES8;Q7KYM9;P52272-2;B4DEG4;Q6P2D7;Q8TCM5	HNRPM_HUMAN	ENSG00000099783	OTTHUMP00000076814;OTTHUMP00000076813	NP_005959;NP_112480	PF00076	RRM_1	RNA recognition motif. (a.k.a. RRM, RBD, or RNP domain)	GO:0005681;GO:0005730;GO:0005887;GO:0016021;GO:0030529;GO:0031224;GO:0031226;GO:0032991;GO:0043226;GO:0043228;GO:0043229;GO:0043232;GO:0044422;GO:0044424;GO:0044425;GO:0044428;GO:0044446;GO:0044459;GO:0044464	spliceosome;nucleolus;integral to plasma membrane;integral to membrane;ribonucleoprotein complex;intrinsic to membrane;intrinsic to plasma membrane;macromolecular complex;organelle;non-membrane-bounded organelle;intracellular organelle;intracellular non-membrane-bounded organelle;organelle part;intracellular part;membrane part;nuclear part;intracellular organelle part;plasma membrane part;cell pa…	GO:0000166;GO:0003676;GO:0003723;GO:0005488;GO:0005515;GO:0019904	nucleotide binding;nucleic acid binding;RNA binding;binding;protein binding;protein domain specific binding	GO:0000375;GO:0000377;GO:0000398;GO:0006139;GO:0006396;GO:0006397;GO:0008152;GO:0008380;GO:0009987;GO:0016070;GO:0016071;GO:0034960;GO:0043170;GO:0043283;GO:0044237;GO:0044238;GO:0044260	RNA splicing, via transesterification reactions;RNA splicing, via transesterification reactions with bulged adenosine as nucleophile;nuclear mRNA splicing, via spliceosome;nucleobase, nucleoside, nucleotide and nucleic acid metabolic process;RNA processing;mRNA processing;metabolic process;RNA splicing;cellular process;RNA metabolic process;mRNA metabolic process;cellular biopolymer metabolic pro…	hsa:4670				42	59	98	42	59	98	42	59	98	37	36	37	36	37	36	61.4	61.4	61.4	77.515	730	17.9
IPI00031583.4	6	General vesicular transport factor p115;Protein USO1 homolog;Transcytosis-associated protein;Vesicle-docking protein	USO1;VDP		-2.46315	-3.36277	1.36523	Putative uncharacterized protein DKFZp451D234	O60763;B2RAQ0;Q86TB8	USO1_HUMAN	ENSG00000138768		NP_003706	PF04871;PF04869	Uso1_p115_C;Uso1_p115_head	Uso1 / p115 like vesicle tethering protein, C terminal region;Uso1 / p115 like vesicle tethering protein, head region	GO:0000139;GO:0005829;GO:0016020;GO:0031090;GO:0044422;GO:0044424;GO:0044431;GO:0044444;GO:0044446;GO:0044464	Golgi membrane;cytosol;membrane;organelle membrane;organelle part;intracellular part;Golgi apparatus part;cytoplasmic part;intracellular organelle part;cell part	GO:0005488;GO:0005515	binding;protein binding	GO:0006906;GO:0006944;GO:0006996;GO:0009987;GO:0016043;GO:0016044;GO:0016050;GO:0048280;GO:0048284	vesicle fusion;membrane fusion;organelle organization;cellular process;cellular component organization;membrane organization;vesicle organization;vesicle fusion with Golgi apparatus;organelle fusion	hsa:8615				6	6	6	6	6	6	6	6	6	2	5	2	5	2	5	8.9	8.9	8.9	109.19	973	18.4
IPI00237884.3;IPI00217683.2;IPI00867627.1;IPI00872599.3;IPI00431688.1;IPI00479064.5	25;25;25;25;1;1	A-kinase anchor protein 12;A-kinase anchor protein 250 kDa;Gravin;Myasthenia gravis autoantigen	AKAP12;AKAP250		-3.34015	-4.55331	1.36321	Isoform 1 of A-kinase anchor protein 12;A kinase (PRKA) anchor protein 12 isoform 2;Isoform 2 of A-kinase anchor protein 12;182 kDa protein	Q02952-1;Q02952;Q86TJ9;Q02952-3;A6NEC7;Q5CZB5;Q02952-2	AKA12_HUMAN	ENSG00000131016	OTTHUMP00000017426;OTTHUMP00000017427	NP_005091;NP_653080	PF10522;PF03832	RII_binding_1;WSK	RII binding domain;WSK motif	GO:0005634;GO:0005856;GO:0005886;GO:0005938;GO:0016020;GO:0043226;GO:0043227;GO:0043228;GO:0043229;GO:0043231;GO:0043232;GO:0044424;GO:0044444;GO:0044464	nucleus;cytoskeleton;plasma membrane;cell cortex;membrane;organelle;membrane-bounded organelle;non-membrane-bounded organelle;intracellular organelle;intracellular membrane-bounded organelle;intracellular non-membrane-bounded organelle;intracellular part;cytoplasmic part;cell part	GO:0005488;GO:0005515;GO:0051018	binding;protein binding;protein kinase A binding	GO:0006605;GO:0006810;GO:0006886;GO:0007154;GO:0007165;GO:0007166;GO:0007186;GO:0009987;GO:0015031;GO:0045184;GO:0046907;GO:0050789;GO:0050794;GO:0051234;GO:0051649;GO:0065007	protein targeting;transport;intracellular protein transport;cell communication;signal transduction;cell surface receptor linked signal transduction;G-protein coupled receptor protein signaling pathway;cellular process;protein transport;establishment of protein localization;intracellular transport;regulation of biological process;regulation of cellular process;establishment of localization;establi…					25	27	28	25	27	28	25	27	28	14	21	14	21	14	21	24.1	24.1	24.1	191.48	1782	19.6	3	1
IPI00304692.1;IPI00816796.1;IPI00061178.1;IPI00552938.2;IPI00004450.1;IPI00643486.1;IPI00910774.1	12;11;6;4;2;2;1	Heterogeneous nuclear ribonucleoprotein G;RNA-binding motif protein, X chromosome;Glycoprotein p43;Heterogeneous nuclear ribonucleoprotein G, N-terminally processed;cDNA FLJ38696 fis, clone KIDNE2001931, highly similar to HETEROGENEOUS NUCLEAR RIBONUCLEOPROTEIN G;RBM1	RBMX;HNRPG;RBMXP1;CCBL2;DKFZp547N1117;RBMXL1;RP4-531M19.2-001;hCG_23341		2.37518	3.23694	1.36282	Heterogeneous nuclear ribonucleoprotein G;cDNA FLJ38696 fis, clone KIDNE2001931, highly similar to HETEROGENEOUS NUCLEAR RIBONUCLEOPROTEIN G;kynurenine aminotransferase III isoform 3	P38159;B3KRG5;B4E352;Q8N8Y7;Q2VIN3;Q96E39	HNRPG_HUMAN;Q8N8Y7_HUMAN;Q2VIN3_HUMAN	ENSG00000147274;ENSG00000213516	OTTHUMP00000024132;OTTHUMP00000012390	NP_002130;NP_062556	PF08081;PF00076	RBM1CTR;RRM_1	RBM1CTR (NUC064) family;RNA recognition motif. (a.k.a. RRM, RBD, or RNP domain)	GO:0005681;GO:0030529;GO:0030530;GO:0032991;GO:0044422;GO:0044424;GO:0044428;GO:0044446;GO:0044464	spliceosome;ribonucleoprotein complex;heterogeneous nuclear ribonucleoprotein complex;macromolecular complex;organelle part;intracellular part;nuclear part;intracellular organelle part;cell part	GO:0000166;GO:0003676;GO:0003723;GO:0005488;GO:0005515	nucleotide binding;nucleic acid binding;RNA binding;binding;protein binding	GO:0000375;GO:0000377;GO:0000398;GO:0006139;GO:0006396;GO:0006397;GO:0008152;GO:0008380;GO:0009987;GO:0016070;GO:0016071;GO:0034960;GO:0043170;GO:0043283;GO:0044237;GO:0044238;GO:0044260	RNA splicing, via transesterification reactions;RNA splicing, via transesterification reactions with bulged adenosine as nucleophile;nuclear mRNA splicing, via spliceosome;nucleobase, nucleoside, nucleotide and nucleic acid metabolic process;RNA processing;mRNA processing;metabolic process;RNA splicing;cellular process;RNA metabolic process;mRNA metabolic process;cellular biopolymer metabolic pro…	hsa:27316				12	13	17	12	13	17	9	10	13	8	10	8	10	6	8	28.4	28.4	22.5	42.331	391	12	4	4
IPI00395887.4;IPI00908319.1	5;3	Thioredoxin-related transmembrane protein 1;Thioredoxin domain-containing protein 1;Transmembrane Trx-related protein;cDNA FLJ51570, highly similar to Thioredoxin domain-containing protein 1;Thioredoxin domain containing, isoform CRA_b	TMX1;TMX;TXNDC;TXNDC1;PSEC0085;UNQ235/PRO268;hCG_2042974		0.802731	1.09322	1.36188	Thioredoxin domain-containing protein 1;cDNA FLJ51570, highly similar to Thioredoxin domain-containing protein 1	Q9H3N1;B2R7A4;B4DZX7	TMX1_HUMAN;B4DZX7_HUMAN	ENSG00000139921	OTTHUMP00000028287	NP_110382	PF00085	Thioredoxin	Thioredoxin	GO:0000267;GO:0005624;GO:0005626;GO:0005634;GO:0005789;GO:0016020;GO:0016021;GO:0031090;GO:0031224;GO:0043226;GO:0043227;GO:0043229;GO:0043231;GO:0044422;GO:0044424;GO:0044425;GO:0044432;GO:0044444;GO:0044446;GO:0044464	cell fraction;membrane fraction;insoluble fraction;nucleus;endoplasmic reticulum membrane;membrane;integral to membrane;organelle membrane;intrinsic to membrane;organelle;membrane-bounded organelle;intracellular organelle;intracellular membrane-bounded organelle;organelle part;intracellular part;membrane part;endoplasmic reticulum part;cytoplasmic part;intracellular organelle part;cell part	GO:0003824;GO:0015036;GO:0016491;GO:0016667;GO:0030611;GO:0030612	catalytic activity;disulfide oxidoreductase activity;oxidoreductase activity;oxidoreductase activity, acting on sulfur group of donors;arsenate reductase activity;arsenate reductase (thioredoxin) activity	GO:0001775;GO:0002376;GO:0006091;GO:0006139;GO:0006259;GO:0006260;GO:0006355;GO:0006810;GO:0006888;GO:0006916;GO:0006950;GO:0007154;GO:0007165;GO:0008152;GO:0008283;GO:0009058;GO:0009059;GO:0009889;GO:0009891;GO:0009893;GO:0009987;GO:0010468;GO:0010556;GO:0010557;GO:0010604;GO:0010628;GO:0010941;GO:0016192;GO:0019219;GO:0019222;GO:0019725;GO:0022900;GO:0031323;GO:0031325;GO:0031326;GO:0031328;GO:…	cell activation;immune system process;generation of precursor metabolites and energy;nucleobase, nucleoside, nucleotide and nucleic acid metabolic process;DNA metabolic process;DNA replication;regulation of transcription, DNA-dependent;transport;ER to Golgi vesicle-mediated transport;anti-apoptosis;response to stress;cell communication;signal transduction;metabolic process;cell proliferation;bios…	hsa:81542				5	5	6	5	5	6	5	5	6	4	3	4	3	4	3	23.9	23.9	23.9	31.791	280	8.15
IPI00025815.2;IPI00910355.1;IPI00642429.1;IPI00639819.1;IPI00844544.1;IPI00868796.3	3;3;2;2;1;1	TAR DNA-binding protein 43;cDNA FLJ58188, highly similar to TAR DNA-binding protein 43;TAR DNA binding protein	TARDBP;TDP43;RP4-635E18.2-003		1.59245	2.16851	1.36175	TDP43;cDNA FLJ58188, highly similar to TAR DNA-binding protein 43;34 kDa protein;TAR DNA binding protein	Q13148;A4GUK4;A4GUK5;B2R629;B4DRW3;Q53H27;B4DJ45;B1AKP7	TADBP_HUMAN;B4DJ45_HUMAN;B1AKP7_HUMAN	ENSG00000120948	OTTHUMP00000002171;OTTHUMP00000002173	NP_031401	PF00076	RRM_1	RNA recognition motif. (a.k.a. RRM, RBD, or RNP domain)	GO:0005634;GO:0043226;GO:0043227;GO:0043229;GO:0043231;GO:0044424;GO:0044464	nucleus;organelle;membrane-bounded organelle;intracellular organelle;intracellular membrane-bounded organelle;intracellular part;cell part	GO:0000166;GO:0003676;GO:0003677;GO:0003700;GO:0003723;GO:0005488;GO:0005515;GO:0008017;GO:0008092;GO:0015631;GO:0030528	nucleotide binding;nucleic acid binding;DNA binding;transcription factor activity;RNA binding;binding;protein binding;microtubule binding;cytoskeletal protein binding;tubulin binding;transcription regulator activity	GO:0000280;GO:0006139;GO:0006350;GO:0006351;GO:0006355;GO:0006366;GO:0006396;GO:0006397;GO:0006996;GO:0007067;GO:0008152;GO:0008219;GO:0008380;GO:0009058;GO:0009059;GO:0009889;GO:0009987;GO:0010468;GO:0010556;GO:0016043;GO:0016070;GO:0016071;GO:0016265;GO:0019219;GO:0019222;GO:0022402;GO:0022403;GO:0031323;GO:0031326;GO:0032774;GO:0034645;GO:0034960;GO:0034961;GO:0043170;GO:0043283;GO:0043284;GO:…	nuclear division;nucleobase, nucleoside, nucleotide and nucleic acid metabolic process;transcription;transcription, DNA-dependent;regulation of transcription, DNA-dependent;transcription from RNA polymerase II promoter;RNA processing;mRNA processing;organelle organization;mitosis;metabolic process;cell death;RNA splicing;biosynthetic process;macromolecule biosynthetic process;regulation of biosyn…	hsa:23435				3	3	4	3	3	4	3	3	4	3	3	3	3	3	3	9.4	9.4	9.4	44.991	416	13.1
IPI00003519.1;IPI00903143.1	26;18	116 kDa U5 small nuclear ribonucleoprotein component;U5 snRNP-specific protein, 116 kDa;Elongation factor Tu GTP-binding domain-containing protein 2;cDNA FLJ44205 fis, clone THYMU3001379, highly similar to 116 kDa U5 small nuclear ribonucleoprotein component	EFTUD2;KIAA0031;SNRP116		1.48311	2.01643	1.3596	116 kDa U5 small nuclear ribonucleoprotein component;cDNA FLJ44205 fis, clone THYMU3001379, highly similar to 116 kDa U5 small nuclear ribonucleoprotein component	Q15029;A8KAP3;B3KX19;B4DK30;B4DMC0;B4DZB1;Q6IBM8;Q8IXJ3;B3KWY2	U5S1_HUMAN;B3KWY2_HUMAN	ENSG00000108883	OTTHUMP00000181883	NP_004238	PF00679;PF03764;PF00009;PF03144	EFG_C;EFG_IV;GTP_EFTU;GTP_EFTU_D2	Elongation factor G C-terminus;Elongation factor G, domain IV;Elongation factor Tu GTP binding domain;Elongation factor Tu domain 2	GO:0005681;GO:0030529;GO:0032991;GO:0044422;GO:0044424;GO:0044428;GO:0044446;GO:0044464	spliceosome;ribonucleoprotein complex;macromolecular complex;organelle part;intracellular part;nuclear part;intracellular organelle part;cell part	GO:0000166;GO:0003824;GO:0003924;GO:0005488;GO:0005515;GO:0005525;GO:0016462;GO:0016787;GO:0016817;GO:0016818;GO:0017076;GO:0017111;GO:0019001;GO:0032553;GO:0032555;GO:0032561;GO:0003676	nucleotide binding;catalytic activity;GTPase activity;binding;protein binding;GTP binding;pyrophosphatase activity;hydrolase activity;hydrolase activity, acting on acid anhydrides;hydrolase activity, acting on acid anhydrides, in phosphorus-containing anhydrides;purine nucleotide binding;nucleoside-triphosphatase activity;guanyl nucleotide binding;ribonucleotide binding;purine ribonucleotide bind…	GO:0000375;GO:0000377;GO:0000398;GO:0006139;GO:0006396;GO:0006397;GO:0008152;GO:0008380;GO:0009987;GO:0016070;GO:0016071;GO:0034960;GO:0043170;GO:0043283;GO:0044237;GO:0044238;GO:0044260	RNA splicing, via transesterification reactions;RNA splicing, via transesterification reactions with bulged adenosine as nucleophile;nuclear mRNA splicing, via spliceosome;nucleobase, nucleoside, nucleotide and nucleic acid metabolic process;RNA processing;mRNA processing;metabolic process;RNA splicing;cellular process;RNA metabolic process;mRNA metabolic process;cellular biopolymer metabolic pro…	hsa:9343				26	28	32	25	27	30	25	27	30	23	20	22	19	22	19	33.6	32.6	32.6	109.43	972	21.6
IPI00400922.5	109	Protein RRP5 homolog;Programmed cell death protein 11;NF-kappa-B-binding protein	PDCD11;KIAA0185		-0.442791	-0.601956	1.35946	Protein RRP5 homolog	Q14690;B4DES7;B4DH82;Q2TA92;Q6P2J3	RRP5_HUMAN	ENSG00000148843	OTTHUMP00000020409	NP_055791	PF00575	S1	S1 RNA binding domain	GO:0005730;GO:0043226;GO:0043228;GO:0043229;GO:0043232;GO:0044422;GO:0044424;GO:0044428;GO:0044446;GO:0044464	nucleolus;organelle;non-membrane-bounded organelle;intracellular organelle;intracellular non-membrane-bounded organelle;organelle part;intracellular part;nuclear part;intracellular organelle part;cell part	GO:0003676;GO:0003723;GO:0005488;GO:0005515;GO:0008134	nucleic acid binding;RNA binding;binding;protein binding;transcription factor binding	GO:0006139;GO:0006364;GO:0006396;GO:0008152;GO:0009987;GO:0016070;GO:0016072;GO:0034470;GO:0034660;GO:0034960;GO:0043170;GO:0043283;GO:0044237;GO:0044238;GO:0044260	nucleobase, nucleoside, nucleotide and nucleic acid metabolic process;rRNA processing;RNA processing;metabolic process;cellular process;RNA metabolic process;rRNA metabolic process;ncRNA processing;ncRNA metabolic process;cellular biopolymer metabolic process;macromolecule metabolic process;biopolymer metabolic process;cellular metabolic process;primary metabolic process;cellular macromolecule me…	hsa:22984				109	121	129	109	121	129	109	121	129	66	98	66	98	66	98	61	61	61	208.7	1871	21.7
IPI00022002.6;IPI00909159.1	4;3	28S ribosomal protein S27, mitochondrial;MRP-S27;cDNA FLJ54799, highly similar to Mitochondrial 28S ribosomal protein S27	MRPS27;KIAA0264		0.671384	0.911346	1.35741	cDNA FLJ54536, highly similar to Mitochondrial 28S ribosomal protein S27;cDNA FLJ54799, highly similar to Mitochondrial 28S ribosomal protein S27	Q92552;B4DRT2;B4DT94;Q6PKB3;Q8N6F2;B4DKI9	RT27_HUMAN;B4DKI9_HUMAN	ENSG00000113048	OTTHUMP00000126943	NP_055899	PF10037	MRP-S27	Mitochondrial 28S ribosomal protein S27	GO:0005739;GO:0005840;GO:0030529;GO:0032991;GO:0043226;GO:0043227;GO:0043228;GO:0043229;GO:0043231;GO:0043232;GO:0044424;GO:0044444;GO:0044464	mitochondrion;ribosome;ribonucleoprotein complex;macromolecular complex;organelle;membrane-bounded organelle;non-membrane-bounded organelle;intracellular organelle;intracellular membrane-bounded organelle;intracellular non-membrane-bounded organelle;intracellular part;cytoplasmic part;cell part					hsa:23107				4	5	8	4	5	8	4	5	8	4	2	4	2	4	2	14.5	14.5	14.5	49.149	428	17.1
IPI00014533.1;IPI00220833.1;IPI00384556.1	15;15;12	Nucleolar transcription factor 1;Upstream-binding factor 1;Autoantigen NOR-90;Ribosomal RNA upstream binding transcription factor	UBTF;UBF;UBF1		-0.178812	-0.242396	1.35559	Isoform UBF1 of Nucleolar transcription factor 1;Isoform UBF2 of Nucleolar transcription factor 1;Ribosomal RNA upstream binding transcription factor (Fragment)	P17480-1;P17480;A8K6R8;A8K962;P17480-2;B4DLB0;B4DNQ1;Q05BZ1;Q9BQR2;O00164	UBF1_HUMAN;O00164_HUMAN	ENSG00000108312	OTTHUMP00000181860;OTTHUMP00000181859	NP_055048;NP_001070151;NP_001070152	PF00505	HMG_box	HMG (high mobility group) box	GO:0005654;GO:0005730;GO:0043226;GO:0043228;GO:0043229;GO:0043232;GO:0044422;GO:0044424;GO:0044428;GO:0044446;GO:0044464;GO:0005634;GO:0043227;GO:0043231	nucleoplasm;nucleolus;organelle;non-membrane-bounded organelle;intracellular organelle;intracellular non-membrane-bounded organelle;organelle part;intracellular part;nuclear part;intracellular organelle part;cell part;nucleus;membrane-bounded organelle;intracellular membrane-bounded organelle	GO:0003676;GO:0003677;GO:0003701;GO:0005488;GO:0005515;GO:0030528	nucleic acid binding;DNA binding;RNA polymerase I transcription factor activity;binding;protein binding;transcription regulator activity	GO:0006139;GO:0006350;GO:0006355;GO:0006356;GO:0008152;GO:0009058;GO:0009059;GO:0009889;GO:0009987;GO:0010468;GO:0010556;GO:0019219;GO:0019222;GO:0031323;GO:0031326;GO:0034645;GO:0034960;GO:0034961;GO:0043170;GO:0043283;GO:0043284;GO:0044237;GO:0044238;GO:0044249;GO:0044260;GO:0045449;GO:0050789;GO:0050794;GO:0051252;GO:0060255;GO:0065007;GO:0080090	nucleobase, nucleoside, nucleotide and nucleic acid metabolic process;transcription;regulation of transcription, DNA-dependent;regulation of transcription from RNA polymerase I promoter;metabolic process;biosynthetic process;macromolecule biosynthetic process;regulation of biosynthetic process;cellular process;regulation of gene expression;regulation of macromolecule biosynthetic process;regulati…	hsa:7343			K09273	15	16	16	15	16	16	15	16	16	3	15	3	15	3	15	21.7	21.7	21.7	89.405	764	20.5
IPI00300127.3	56	N-acetyltransferase 10	NAT10;ALP;KIAA1709		-0.471569	-0.638771	1.35457	N-acetyltransferase 10	Q9H0A0;B4DFD5;Q05CW7	NAT10_HUMAN	ENSG00000135372		NP_078938	PF08351;PF05127	DUF1726;DUF699	Domain of unknown function (DUF1726);Putative ATPase (DUF699)	GO:0005730;GO:0043226;GO:0043228;GO:0043229;GO:0043232;GO:0044422;GO:0044424;GO:0044428;GO:0044446;GO:0044464	nucleolus;organelle;non-membrane-bounded organelle;intracellular organelle;intracellular non-membrane-bounded organelle;organelle part;intracellular part;nuclear part;intracellular organelle part;cell part	GO:0000166;GO:0001882;GO:0001883;GO:0003824;GO:0005488;GO:0005515;GO:0005524;GO:0008080;GO:0008415;GO:0016407;GO:0016410;GO:0016740;GO:0016746;GO:0016747;GO:0017076;GO:0030554;GO:0032553;GO:0032555;GO:0032559	nucleotide binding;nucleoside binding;purine nucleoside binding;catalytic activity;binding;protein binding;ATP binding;N-acetyltransferase activity;acyltransferase activity;acetyltransferase activity;N-acyltransferase activity;transferase activity;transferase activity, transferring acyl groups;transferase activity, transferring acyl groups other than amino-acyl groups;purine nucleotide binding;ad…	GO:0008152	metabolic process	hsa:55226				56	67	68	56	67	68	56	67	68	34	52	34	52	34	52	67.5	67.5	67.5	115.7	1025	19.4
IPI00028481.1;IPI00909683.1;IPI00024282.1;IPI00556414.1;IPI00790414.1;IPI00877662.2;IPI00910170.1;IPI00061114.1;IPI00871276.1;IPI00023504.1;IPI00032808.1;IPI00016373.3	4;3;2;2;2;1;1;1;1;1;1;1	Ras-related protein Rab-8A;Oncogene c-mel;cDNA FLJ53028, highly similar to Ras-related protein Rab-8A;Ras-related protein Rab-8B;Mel transforming oncogene variant	RAB8A;MEL;RAB8;RAB8B		0.623305	0.843823	1.35379	Ras-related protein Rab-8A;cDNA FLJ53028, highly similar to Ras-related protein Rab-8A;Ras-related protein Rab-8B;Mel transforming oncogene variant (Fragment);10 kDa protein	P61006;B4DEK7;Q92930;B4DMS1;Q5JPC4;Q59EP4	RAB8A_HUMAN;B4DEK7_HUMAN;RAB8B_HUMAN;Q59EP4_HUMAN	ENSG00000167461;ENSG00000166128	OTTHUMP00000077537;OTTHUMP00000163760;OTTHUMP00000175865;OTTHUMP00000175866	NP_005361;NP_057614	PF00071	Ras	Ras family	GO:0005886;GO:0005929;GO:0016020;GO:0031513;GO:0042995;GO:0044464	plasma membrane;cilium;membrane;nonmotile primary cilium;cell projection;cell part	GO:0000166;GO:0005488;GO:0005515;GO:0005525;GO:0017076;GO:0019001;GO:0032553;GO:0032555;GO:0032561;GO:0003824;GO:0003924;GO:0016462;GO:0016787;GO:0016817;GO:0016818;GO:0017111	nucleotide binding;binding;protein binding;GTP binding;purine nucleotide binding;guanyl nucleotide binding;ribonucleotide binding;purine ribonucleotide binding;guanyl ribonucleotide binding;catalytic activity;GTPase activity;pyrophosphatase activity;hydrolase activity;hydrolase activity, acting on acid anhydrides;hydrolase activity, acting on acid anhydrides, in phosphorus-containing anhydrides;n…	GO:0006810;GO:0006904;GO:0006906;GO:0006944;GO:0006996;GO:0007154;GO:0007165;GO:0007242;GO:0007264;GO:0009987;GO:0010926;GO:0015031;GO:0016043;GO:0016044;GO:0016050;GO:0022406;GO:0022607;GO:0030030;GO:0030031;GO:0042384;GO:0045184;GO:0048210;GO:0048278;GO:0048284;GO:0050789;GO:0050794;GO:0051234;GO:0065007	transport;vesicle docking during exocytosis;vesicle fusion;membrane fusion;organelle organization;cell communication;signal transduction;intracellular signaling cascade;small GTPase mediated signal transduction;cellular process;anatomical structure formation;protein transport;cellular component organization;membrane organization;vesicle organization;membrane docking;cellular component assembly;ce…	hsa:4218;hsa:51762			K07901;K07902	4	4	5	3	3	4	2	2	3	3	3	3	2	2	1	19.8	16.4	12.6	23.668	207	5.9
IPI00007676.3;IPI00788741.1	5;2	Estradiol 17-beta-dehydrogenase 12;17-beta-hydroxysteroid dehydrogenase 12;3-ketoacyl-CoA reductase	HSD17B12		1.15911	1.56862	1.35329	Estradiol 17-beta-dehydrogenase 12	Q53GQ0;A8K9B0;B3KQJ0;B4DWS6	DHB12_HUMAN	ENSG00000149084		NP_057226	PF00106	adh_short	short chain dehydrogenase	GO:0005789;GO:0016020;GO:0016021;GO:0031090;GO:0031224;GO:0044422;GO:0044424;GO:0044425;GO:0044432;GO:0044444;GO:0044446;GO:0044464	endoplasmic reticulum membrane;membrane;integral to membrane;organelle membrane;intrinsic to membrane;organelle part;intracellular part;membrane part;endoplasmic reticulum part;cytoplasmic part;intracellular organelle part;cell part	GO:0003824;GO:0004303;GO:0016229;GO:0016491;GO:0016614;GO:0016616;GO:0033764	catalytic activity;estradiol 17-beta-dehydrogenase activity;steroid dehydrogenase activity;oxidoreductase activity;oxidoreductase activity, acting on CH-OH group of donors;oxidoreductase activity, acting on the CH-OH group of donors, NAD or NADP as acceptor;steroid dehydrogenase activity, acting on the CH-OH group of donors, NAD or NADP as acceptor	GO:0006629;GO:0006694;GO:0008152;GO:0008202;GO:0008610;GO:0009058;GO:0009987;GO:0044237;GO:0044238;GO:0044249;GO:0044255;GO:0055114	lipid metabolic process;steroid biosynthetic process;metabolic process;steroid metabolic process;lipid biosynthetic process;biosynthetic process;cellular process;cellular metabolic process;primary metabolic process;cellular biosynthetic process;cellular lipid metabolic process;oxidation reduction	hsa:51144	ko00150;ko01040	Androgen and estrogen metabolism;Biosynthesis of unsaturated fatty acids	K00044;K10251	5	5	6	5	5	6	5	5	6	3	4	3	4	3	4	26.6	26.6	26.6	34.324	312	11.2
IPI00218782.3;IPI00641107.2;IPI00642256.2;IPI00026185.6;IPI00646047.1;IPI00647677.1;IPI00903103.1	14;14;14;11;8;7;6	Capping protein (Actin filament) muscle Z-line, beta;Capping protein (Actin filament) muscle Z-line, beta, isoform CRA_d;cDNA, FLJ93598, highly similar to Homo sapiens capping protein (actin filament) muscle Z-line, beta (CAPZB), mRNA;F-actin-capping protein subunit beta;CapZ beta;cDNA FLJ43095 fis, clone CORDB2000541, highly similar to F-actin capping protein subunit beta	CAPZB;RP4-657E11.7-008;hCG_41078;RP4-657E11.7-002;RP4-657E11.7-009		-2.2614	-3.05505	1.35096	cDNA FLJ60094, highly similar to F-actin capping protein subunit beta;cDNA, FLJ93598, highly similar to Homo sapiens capping protein (actin filament) muscle Z-line, beta (CAPZB), mRNA;Isoform 2 of F-actin-capping protein subunit beta;Isoform 1 of F-actin-c	B1AK88;B4DWA6;B2R7T8;P47756-2;P47756;B1AK87;Q32Q68;P47756-1;B1AK85;B1AK86;B1AP83	B1AK88_HUMAN;B2R7T8_HUMAN;CAPZB_HUMAN;B1AK85_HUMAN;B1AK86_HUMAN	ENSG00000077549	OTTHUMP00000002656;OTTHUMP00000002652;OTTHUMP00000002654;OTTHUMP00000002653;OTTHUMP00000002657	NP_004921	PF01115	F_actin_cap_B	F-actin capping protein, beta subunit	GO:0008290;GO:0032991;GO:0043234;GO:0044422;GO:0044424;GO:0044430;GO:0044446;GO:0044464;GO:0030027;GO:0042995;GO:0005737	F-actin capping protein complex;macromolecular complex;protein complex;organelle part;intracellular part;cytoskeletal part;intracellular organelle part;cell part;lamellipodium;cell projection;cytoplasm	GO:0003779;GO:0005488;GO:0005515;GO:0008092	actin binding;binding;protein binding;cytoskeletal protein binding	GO:0006996;GO:0007010;GO:0009987;GO:0016043;GO:0030029;GO:0030036;GO:0010926;GO:0022607;GO:0030030;GO:0030031;GO:0030032;GO:0006928;GO:0008064;GO:0009892;GO:0010605;GO:0010639;GO:0019222;GO:0030832;GO:0030833;GO:0030834;GO:0030835;GO:0030837;GO:0031323;GO:0031324;GO:0031333;GO:0032268;GO:0032269;GO:0032271;GO:0032272;GO:0032535;GO:0032956;GO:0032970;GO:0033043;GO:0043242;GO:0043244;GO:0043254;GO:…	organelle organization;cytoskeleton organization;cellular process;cellular component organization;actin filament-based process;actin cytoskeleton organization;anatomical structure formation;cellular component assembly;cell projection organization;cell projection assembly;lamellipodium assembly;cell motion;regulation of actin polymerization or depolymerization;negative regulation of metabolic proc…	hsa:832			K10365	14	17	18	14	17	18	14	17	18	10	12	10	12	10	12	43.6	43.6	43.6	37.482	335	8.56		1
IPI00216737.3;IPI00395527.2;IPI00868858.1;IPI00383332.2	7;7;4;3	MYC-induced nuclear antigen;Mineral dust-induced gene protein;Nucleolar protein 52	MINA;MDIG;MINA53;NO52		4.97035	6.69363	1.34671	Isoform 1 of MYC-induced nuclear antigen;MYC induced nuclear antigen isoform b;Isoform 3 of MYC-induced nuclear antigen	Q8IUF8-1;Q8IUF8;Q8IUF8-3	MINA_HUMAN	ENSG00000170854	OTTHUMP00000171969;OTTHUMP00000171965;OTTHUMP00000171966	NP_001035998;NP_694822;NP_116167	PF08007	Cupin_4	Cupin superfamily protein	GO:0005730;GO:0005737;GO:0043226;GO:0043228;GO:0043229;GO:0043232;GO:0044422;GO:0044424;GO:0044428;GO:0044446;GO:0044464	nucleolus;cytoplasm;organelle;non-membrane-bounded organelle;intracellular organelle;intracellular non-membrane-bounded organelle;organelle part;intracellular part;nuclear part;intracellular organelle part;cell part			GO:0009987;GO:0022613;GO:0042254;GO:0044085	cellular process;ribonucleoprotein complex biogenesis;ribosome biogenesis;cellular component biogenesis	hsa:84864				7	7	7	7	7	7	7	7	7	2	7	2	7	2	7	18.7	18.7	18.7	52.8	465	15.7	3	3
IPI00030320.4	8	Probable ATP-dependent RNA helicase DDX6;DEAD box protein 6;ATP-dependent RNA helicase p54;Oncogene RCK	DDX6;HLR2;RCK		-2.20496	-2.9677	1.34592	Probable ATP-dependent RNA helicase DDX6	P26196;B2R858;Q8IV96	DDX6_HUMAN	ENSG00000110367		NP_004388	PF00270;PF00271	DEAD;Helicase_C	DEAD/DEAH box helicase;Helicase conserved C-terminal domain	GO:0000932;GO:0010494;GO:0030529;GO:0032991;GO:0044424;GO:0044444;GO:0044464	cytoplasmic mRNA processing body;stress granule;ribonucleoprotein complex;macromolecular complex;intracellular part;cytoplasmic part;cell part	GO:0000166;GO:0001882;GO:0001883;GO:0003676;GO:0003723;GO:0003724;GO:0003824;GO:0004386;GO:0005488;GO:0005515;GO:0005524;GO:0008026;GO:0016462;GO:0016787;GO:0016817;GO:0016818;GO:0016887;GO:0017076;GO:0017111;GO:0030554;GO:0032553;GO:0032555;GO:0032559;GO:0042623;GO:0070035	nucleotide binding;nucleoside binding;purine nucleoside binding;nucleic acid binding;RNA binding;RNA helicase activity;catalytic activity;helicase activity;binding;protein binding;ATP binding;ATP-dependent helicase activity;pyrophosphatase activity;hydrolase activity;hydrolase activity, acting on acid anhydrides;hydrolase activity, acting on acid anhydrides, in phosphorus-containing anhydrides;AT…			hsa:1656				8	9	10	8	9	10	8	9	10	4	8	4	8	4	8	23.2	23.2	23.2	54.416	483	15.7
IPI00154590.6;IPI00908705.1	15;8	MKI67 FHA domain-interacting nucleolar phosphoprotein;Nucleolar protein interacting with the FHA domain of pKI-67;Nucleolar phosphoprotein Nopp34;cDNA FLJ57495, highly similar to MKI67 FHA domain-interacting nucleolar phosphoprotein	MKI67IP;NIFK;NOPP34		-0.517007	-0.693224	1.34084	MKI67 FHA domain-interacting nucleolar phosphoprotein;cDNA FLJ57495, highly similar to MKI67 FHA domain-interacting nucleolar phosphoprotein	Q9BYG3;A8K788;B4DSM4	MK67I_HUMAN;B4DSM4_HUMAN	ENSG00000155438	OTTHUMP00000162139	NP_115766	PF00076	RRM_1	RNA recognition motif. (a.k.a. RRM, RBD, or RNP domain)	GO:0000228;GO:0000793;GO:0000794;GO:0005654;GO:0005694;GO:0005730;GO:0005737;GO:0043226;GO:0043228;GO:0043229;GO:0043232;GO:0044422;GO:0044424;GO:0044428;GO:0044446;GO:0044464	nuclear chromosome;condensed chromosome;condensed nuclear chromosome;nucleoplasm;chromosome;nucleolus;cytoplasm;organelle;non-membrane-bounded organelle;intracellular organelle;intracellular non-membrane-bounded organelle;organelle part;intracellular part;nuclear part;intracellular organelle part;cell part	GO:0000166;GO:0003676;GO:0003723;GO:0005488;GO:0005515	nucleotide binding;nucleic acid binding;RNA binding;binding;protein binding	GO:0006139;GO:0006350;GO:0006351;GO:0006461;GO:0008152;GO:0009058;GO:0009059;GO:0009303;GO:0009987;GO:0010926;GO:0016043;GO:0016070;GO:0016072;GO:0022607;GO:0032774;GO:0034645;GO:0034660;GO:0034960;GO:0034961;GO:0043170;GO:0043283;GO:0043284;GO:0043933;GO:0044237;GO:0044238;GO:0044249;GO:0044260;GO:0065003	nucleobase, nucleoside, nucleotide and nucleic acid metabolic process;transcription;transcription, DNA-dependent;protein complex assembly;metabolic process;biosynthetic process;macromolecule biosynthetic process;rRNA transcription;cellular process;anatomical structure formation;cellular component organization;RNA metabolic process;rRNA metabolic process;cellular component assembly;RNA biosyntheti…	hsa:84365				15	16	16	15	16	16	15	16	16	9	15	9	15	9	15	54.9	54.9	54.9	34.222	293	12.7
IPI00024993.4	4	Enoyl-CoA hydratase, mitochondrial;Short chain enoyl-CoA hydratase;Enoyl-CoA hydratase 1	ECHS1		1.40294	1.88025	1.34022	Enoyl-CoA hydratase, mitochondrial	P30084	ECHM_HUMAN	ENSG00000127884	OTTHUMP00000020811	NP_004083	PF00378	ECH	Enoyl-CoA hydratase/isomerase family	GO:0005759;GO:0044422;GO:0044424;GO:0044429;GO:0044444;GO:0044446;GO:0044464	mitochondrial matrix;organelle part;intracellular part;mitochondrial part;cytoplasmic part;intracellular organelle part;cell part	GO:0003824;GO:0004300;GO:0005488;GO:0005515;GO:0016829;GO:0016835;GO:0016836	catalytic activity;enoyl-CoA hydratase activity;binding;protein binding;lyase activity;carbon-oxygen lyase activity;hydro-lyase activity	GO:0006082;GO:0006629;GO:0006631;GO:0006635;GO:0008152;GO:0009056;GO:0009062;GO:0009987;GO:0016042;GO:0016054;GO:0019395;GO:0019752;GO:0030258;GO:0032787;GO:0034440;GO:0042180;GO:0043436;GO:0044237;GO:0044238;GO:0044242;GO:0044248;GO:0044255;GO:0046395	organic acid metabolic process;lipid metabolic process;fatty acid metabolic process;fatty acid beta-oxidation;metabolic process;catabolic process;fatty acid catabolic process;cellular process;lipid catabolic process;organic acid catabolic process;fatty acid oxidation;carboxylic acid metabolic process;lipid modification;monocarboxylic acid metabolic process;lipid oxidation;cellular ketone metaboli…	hsa:1892	ko00640;ko00650;ko00062;ko00071;ko00280;ko00310;ko00380;ko00410;ko00903;ko00930;ko00632	Propanoate metabolism;Butanoate metabolism;Fatty acid elongation in mitochondria;Fatty acid metabolism;Valine, leucine and isoleucine degradation;Lysine degradation;Tryptophan metabolism;beta-Alanine metabolism;Limonene and pinene degradation;Caprolactam degradation;Benzoate degradation via CoA ligation	K07511	4	4	4	4	4	4	4	4	4	4	2	4	2	4	2	21	21	21	31.387	290	7.82
[truncated: 1,711 more rows]
[truncated: 60 more columns]

## Sheet: Suppl Table 1b
Protein IDs	Peptide Counts (all)	Protein Names	Gene Names		Ratio M/L MT	Ratio M/L Eto	Diff
IPI00219445.1;IPI00030243.1;IPI00795743.1	7;7;4	Proteasome activator complex subunit 3;Proteasome activator 28 subunit gamma;Activator of multicatalytic protease subunit 3;11S regulator complex subunit gamma;Ki nuclear autoantigen	PSME3		-2.8247	0.0268709	-0.00951282
IPI00024364.2;IPI00843876.1;IPI00908817.1;IPI00879855.1;IPI00908440.1	9;9;7;1;1	Transportin-1;Importin beta-2;Karyopherin beta-2;M9 region interaction protein;cDNA FLJ58732, highly similar to Transportin-1	TNPO1;KPNB2;MIP1;TRN		-2.2109	0.0422241	-0.0190982
IPI00217943.3;IPI00023526.4;IPI00748927.1;IPI00016891.1;IPI00030304.2;IPI00333133.2	9;8;5;4;2;2	Ras-related protein Rab-6A;Rab6A variant 3	RAB6A;RAB6		-1.00306	0.030548	-0.0304547
[truncated: 90 more rows]

## Sheet: Suppl Table 1c
		KEGG Pathway
		Term	Count	P-Value
		DNA Replication	9	2.2e-10
		RNA Degradation	7	5e-06
		NHEJ	3	0.0047
		NER	4	0.0051
		DNA Replication
		IPI00026215	flap structure-specific endonuclease 1
		IPI00184330	minichromosome maintenance complex component 2
		IPI00013214	minichromosome maintenance complex component 3
[truncated: 23 more rows]

## Sheet: Suppl Table 1d
#	Uniprot ID	Protein Names	Gene Names	Ratio M/L MT	Ratio M/L Eto	Unique Peptides	Sequence Coverage [%]	PEP
[truncated: 23 more rows]
