# Supplementary material for: Quantitative Proteomics Reveals Dynamic Interactions of the Minichromosome Maintenance Complex (MCM) in the Cellular Response to Etoposide Induced DNA Damage
Source: Mol Cell Proteomics. 2015 May 11;14(7):2002–13. doi: 10.1074/mcp.M115.048991 (PMC4587322; doi:10.1074/mcp.M115.048991)
Supplement: Supplemental Data [file supp_M115.048991_mcp.M115.048991-3.xlsx]

## Sheet: MCM2
Protein IDs	Majority protein IDs	Peptide counts (all)	Peptide counts (razor+unique)	Peptide counts (unique)	Protein names	Gene names	Fasta headers	Number of proteins	Peptides	Razor + unique peptides	Unique peptides	Peptides MCM2a	Peptides MCM2b	Razor + unique peptides MCM2a	Razor + unique peptides MCM2b	Unique peptides MCM2a	Unique peptides MCM2b	Sequence coverage [%]	Unique + razor sequence coverage [%]	Unique sequence coverage [%]	Mol. weight [kDa]	Sequence length	Sequence lengths	Fraction average	Fraction 1	Fraction 2	Fraction 3	Fraction 4	Fraction 5	Fraction 6	Fraction 7	Fraction 8	Experiment MCM2a	Experiment MCM2b	PEP	Ratio M/L	Ratio M/L normalized	Ratio M/L variability [%]	Ratio M/L count	Ratio M/L MCM2a	Ratio M/L normalized MCM2a	Ratio M/L variability [%] MCM2a	Ratio M/L count MCM2a	Ratio M/L MCM2b	Ratio M/L normalized MCM2b	Ratio M/L variability [%] MCM2b	Ratio M/L count MCM2b	Sequence coverage MCM2a [%]	Sequence coverage MCM2b [%]
CON__Q9U6Y5	CON__Q9U6Y5	13	13	13			>Q9U6Y5 SWISS-PROT:Q9U6Y5 Green fluorescent protein (GFP-Cter-HisTag)	1	13	13	13	11	10	11	10	11	10	63.1	63.1	63.1	28.106	249	249	4.24	79	192	181	105	124	288	89	25	266	316	7.6881e-211	20.311	10.304	252.8	888	35.988	25.123	224.32	213	21.909	5.9365	225.86	206	60.6	44.2
P33993;P33993-3;P33993-2;C9J8M6	P33993;P33993-3	59;45;26;6	59;45;26;6	59;45;26;6	DNA replication licensing factor MCM7	MCM7	>sp|P33993|MCM7_HUMAN DNA replication licensing factor MCM7 OS=Homo sapiens GN=MCM7 PE=1 SV=4;>sp|P33993-3|MCM7_HUMAN Isoform 3 of DNA replication licensing factor MCM7 OS=Homo sapiens GN=MCM7	4	59	59	59	46	57	46	57	46	57	76.2	76.2	76.2	81.307	719	719;543;389;183	4.11	1	24	326	220	298	34	23	11	204	285	0	14.533	6.0184	182.03	737	25.857	10.378	171.07	152	21.142	4.6259	189.19	163	67.6	70.7
Q14566	Q14566	65	65	65	DNA replication licensing factor MCM6	MCM6	>sp|Q14566|MCM6_HUMAN DNA replication licensing factor MCM6 OS=Homo sapiens GN=MCM6 PE=1 SV=1	1	65	65	65	56	58	56	58	56	58	71.9	71.9	71.9	92.888	821	821	4.14	50	110	355	235	200	258	56	6	253	337	0	11.834	2.9198	208.32	1017	22.5	9.624	212.5	193	21.772	5.3947	208.64	196	61.6	69.1
P49736;H0Y8E6;F8WDM3;C9J013;C9JZ21;H7C4N9	P49736;H0Y8E6	70;56;8;6;6;1	70;56;8;6;6;1	70;56;8;6;6;1	DNA replication licensing factor MCM2	MCM2	>sp|P49736|MCM2_HUMAN DNA replication licensing factor MCM2 OS=Homo sapiens GN=MCM2 PE=1 SV=4;>tr|H0Y8E6|H0Y8E6_HUMAN DNA replication licensing factor MCM2 (Fragment) OS=Homo sapiens GN=MCM2 PE=3 SV=1	6	70	70	70	57	61	57	61	57	61	69.6	69.6	69.6	101.89	904	904;836;146;103;128;91	4.05	274	835	469	449	424	863	237	66	781	1019	0	17.574	1.9092	244.31	3018	21.728	6.9559	243.8	655	17.719	3.2961	228.3	696	61.7	62.4
P25205;B4DWW4;J3KQ69;Q7Z6P5	P25205;B4DWW4;J3KQ69	70;69;63;16	70;69;63;16	70;69;63;16	DNA replication licensing factor MCM3	MCM3	>sp|P25205|MCM3_HUMAN DNA replication licensing factor MCM3 OS=Homo sapiens GN=MCM3 PE=1 SV=3;>tr|B4DWW4|B4DWW4_HUMAN DNA replication licensing factor MCM3 OS=Homo sapiens GN=MCM3 PE=2 SV=1;>tr|J3KQ69|J3KQ69_HUMAN DNA replication licensing factor MCM3 OS=H	4	70	70	70	47	51	47	51	47	51	78	78	78	90.98	808	808;853;762;328	4.07	5	36	248	102	77	128	13	1	98	154	0	4.2971	0.99841	197.67	532	19.197	3.6066	194.01	91	15.841	2.8192	186.81	99	57.7	63.9
P33991;E5RG31;E5RFJ8;E5RFR3;E5RG53	P33991	66;20;9;4;3	66;20;9;4;3	65;20;9;4;3	DNA replication licensing factor MCM4	MCM4	>sp|P33991|MCM4_HUMAN DNA replication licensing factor MCM4 OS=Homo sapiens GN=MCM4 PE=1 SV=5	5	66	66	65	55	56	55	56	55	56	74.4	74.4	73.6	96.557	863	863;279;212;141;81	4.05	22	163	397	222	165	280	41	3	275	386	0	8.987	1.1114	200.56	1050	16.893	4.4341	202.6	212	13.72	1.1244	176.98	243	65.8	68.6
P33992;B1AHB1;B1AHB2;B1AHA9;F8WFD7	P33992;B1AHB1	57;51;13;11;1	57;51;13;11;1	57;51;13;11;1	DNA replication licensing factor MCM5	MCM5	>sp|P33992|MCM5_HUMAN DNA replication licensing factor MCM5 OS=Homo sapiens GN=MCM5 PE=1 SV=5;>tr|B1AHB1|B1AHB1_HUMAN DNA replication licensing factor MCM5 OS=Homo sapiens GN=MCM5 PE=3 SV=1	5	57	57	57	37	47	37	47	37	47	74.9	74.9	74.9	82.285	734	734;691;150;231;57	3.86	1	4	210	58	137	7	4		79	103	0	5.6311	1.4278	175.63	363	15.081	6.7053	184.2	70	12.152	0.78186	167.5	64	50.3	65.8
Q16831;F8WD51;C9J486;C9JIP2;B4DND0;Q86Y75;C9K0J2	Q16831;F8WD51;C9J486;C9JIP2;B4DND0	6;4;4;4;4;2;1	6;4;4;4;4;2;1	6;4;4;4;4;2;1	Uridine phosphorylase 1	UPP1	>sp|Q16831|UPP1_HUMAN Uridine phosphorylase 1 OS=Homo sapiens GN=UPP1 PE=1 SV=1;>tr|F8WD51|F8WD51_HUMAN Uridine phosphorylase 1 OS=Homo sapiens GN=UPP1 PE=2 SV=1;>tr|C9J486|C9J486_HUMAN Uridine phosphorylase 1 (Fragment) OS=Homo sapiens GN=UPP1 PE=2 SV=1;>	7	6	6	6	4	6	4	6	4	6	21.9	21.9	21.9	33.934	310	310;85;144;146;171;173;29	5			7		1	14			5	10	1.5362e-13	7.3365	9.4459	56.906	11	13.802	16.882	87.99	4				0	14.8	21.9
Q9BTE3	Q9BTE3	16	16	1	Mini-chromosome maintece complex-binding protein	MCMBP	>sp|Q9BTE3|MCMBP_HUMAN Mini-chromosome maintece complex-binding protein OS=Homo sapiens GN=MCMBP PE=1 SV=2	1	16	16	1	3	4	3	4	0	0	28	28	2	72.979	642	642	4.18			9	15	16				4	5	1.6323e-59	2.8555	0.77591	168.24	34	12.143	0.2189	227.33	4	6.8463	0.1254	52.234	2	4.4	5.6
O95816;B4DXE2;A2A296	O95816;B4DXE2	9;8;3	9;8;3	9;8;3	BAG family molecular chaperone regulator 2	BAG2	>sp|O95816|BAG2_HUMAN BAG family molecular chaperone regulator 2 OS=Homo sapiens GN=BAG2 PE=1 SV=1;>tr|B4DXE2|B4DXE2_HUMAN BAG family molecular chaperone regulator 2 OS=Homo sapiens GN=BAG2 PE=2 SV=1	3	9	9	9	5	7	5	7	5	7	39.8	39.8	39.8	23.772	211	211;178;108	4.49		17				3	15		7	9	5.3051e-57	7.171	17.68	107.6	35	12.095	20.396	150.79	7	10.948	15.72	59.186	9	23.7	35.5
Q9Y294;K7ES22;Q9NVP2	Q9Y294	4;1;1	4;1;1	4;1;1	Histone chaperone ASF1A	ASF1A	>sp|Q9Y294|ASF1A_HUMAN Histone chaperone ASF1A OS=Homo sapiens GN=ASF1A PE=1 SV=1	3	4	4	4	1	2	1	2	1	2	30.4	30.4	30.4	22.968	204	204;143;202	5.12		3					5		2	3	1.2067e-47	9.624	16.263	80.912	7	10.538	12.91	12.831	2	8.6552	11.566	48.194	2	7.4	12.7
P08670;B0YJC4;B0YJC5;Q5JVS8;P17661;H7C5W5;P41219;P41219-2;P14136-3;P14136;P14136-2;K7EKH6;F8W835;Q16352;P07197-2;P07196	P08670;B0YJC4;B0YJC5	34;32;17;10;5;4;4;4;2;2;2;1;1;1;1;1	31;29;15;10;3;2;2;2;1;1;1;1;1;1;1;1	30;28;14;10;2;2;2;2;1;1;1;1;1;0;0;0	Vimentin	VIM	>sp|P08670|VIME_HUMAN Vimentin OS=Homo sapiens GN=VIM PE=1 SV=4;>tr|B0YJC4|B0YJC4_HUMAN Vimentin OS=Homo sapiens GN=VIM PE=3 SV=1;>tr|B0YJC5|B0YJC5_HUMAN Vimentin OS=Homo sapiens GN=VIM PE=3 SV=1	16	34	31	30	18	22	15	19	14	18	69.1	65.7	63.7	53.651	466	466;431;228;173;470;200;470;471;431;432;438;191;207;499;540;543	4.06				108	7				21	31	6.8118e-246	4.97	5.0473	196.22	110	6.8372	5.1708	155.91	23	5.5505	4.709	170.84	17	36.9	47.9
P37802;C9J5W6;Q9UI15	P37802	9;1;1	9;1;1	9;1;1	Transgelin-2	TAGLN2	>sp|P37802|TAGL2_HUMAN Transgelin-2 OS=Homo sapiens GN=TAGLN2 PE=1 SV=3	3	9	9	9	2	4	2	4	2	4	52.8	52.8	52.8	22.391	199	199;115;199	4.5		12					12		3	7	2.0551e-48	2.5144	11.286	57.307	21	6.2885	12.208	72.773	3	5.5101	8.0498	61.723	4	11.6	21.1
P32320	P32320	3	3	3	Cytidine deaminase	CDA	>sp|P32320|CDD_HUMAN Cytidine deaminase OS=Homo sapiens GN=CDA PE=1 SV=2	1	3	3	3	1	1	1	1	1	1	32.9	32.9	32.9	16.185	146	146	3.25	5						3		2	1	6.4752e-22	1.0978	2.6263	63.781	8	6.2795	7.6931	5.2222	2				1	11.6	11.6
Q9NRW3;Q6ICH2;Q8IUX4;Q96AK3	Q9NRW3	4;1;1;1	4;1;1;1	4;1;1;1	DNA dC->dU-editing enzyme APOBEC-3C	APOBEC3C	>sp|Q9NRW3|ABC3C_HUMAN DNA dC->dU-editing enzyme APOBEC-3C OS=Homo sapiens GN=APOBEC3C PE=1 SV=2	4	4	4	4	3	3	3	3	3	3	28.9	28.9	28.9	22.826	190	190;202;373;386	4.5		12					12		4	7	2.2238e-47	2.2085	7.9244	66.515	22	5.5575	6.8086	27.624	4	4.675	6.2475	90.257	5	21.6	21.6
P62987;J3QS39;J3QTR3;F5H6Q2;F5GYU3;F5H2Z3;M0R2S1;F5H265;F5H7Y5;B4DV12;F5H388;F5H747;F5GXK7;J3QKN0;P0CG47;Q96C32;F5H7K6;F5H041;P0CG48;M0R1V7;F5H4D8;M0R1M6;J3QLP7;J3QRK5;J3QSA3;K7EMA8;F5GZ39;J3KSM4	P62987;J3QS39;J3QTR3;F5H6Q2;F5GYU3;F5H2Z3;M0R2S1;F5H265;F5H7Y5;B4DV12;F5H388;F5H747;F5GXK7;J3QKN0;P0CG47;Q96C32;F5H7K6;F5H041;P0CG48;M0R1V7;F5H4D8;M0R1M6;J3QLP7;J3QRK5	5;4;4;4;4;4;4;4;4;4;4;4;4;4;4;4;4;4;4;3;3;3;3;3;2;2;2;1	5;4;4;4;4;4;4;4;4;4;4;4;4;4;4;4;4;4;4;3;3;3;3;3;2;2;2;1	1;0;0;0;0;0;1;0;0;0;0;0;0;0;0;0;0;0;0;0;0;0;0;0;0;0;0;0	Ubiquitin-60S ribosomal protein L40;Ubiquitin;60S ribosomal protein L40;Polyubiquitin-B;Ubiquitin;Polyubiquitin-C;Ubiquitin	UBA52;UBB;RPS27A;UBC;UBBP4	>sp|P62987|RL40_HUMAN Ubiquitin-60S ribosomal protein L40 OS=Homo sapiens GN=UBA52 PE=1 SV=2;>tr|J3QS39|J3QS39_HUMAN Ubiquitin (Fragment) OS=Homo sapiens GN=UBB PE=4 SV=1;>tr|J3QTR3|J3QTR3_HUMAN Ubiquitin (Fragment) OS=Homo sapiens GN=RPS27A PE=1 SV=1;>tr|	28	5	5	1	3	4	3	4	0	1	44.5	44.5	7.8	14.728	128	128;93;106;123;134;136;138;149;153;153;155;161;169;206;229;305;533;609;685;63;88;114;224;229;43;53;61;98	4.79	9	10	11	14	11	11	16	13	20	16	2.0359e-57	3.9855	2.759	228.99	94	5.4051	1.9829	170.25	20	4.7617	0.74453	185.28	15	26.6	34.4
Q16527;F8VQR7;F8VW96	Q16527;F8VQR7;F8VW96	10;9;9	10;9;9	10;9;9	Cysteine and glycine-rich protein 2	CSRP2	>sp|Q16527|CSRP2_HUMAN Cysteine and glycine-rich protein 2 OS=Homo sapiens GN=CSRP2 PE=1 SV=3;>tr|F8VQR7|F8VQR7_HUMAN Cysteine and glycine-rich protein 2 OS=Homo sapiens GN=CSRP2 PE=2 SV=1;>tr|F8VW96|F8VW96_HUMAN Cysteine and glycine-rich protein 2 OS=Homo	3	10	10	10	9	9	9	9	9	9	62.7	62.7	62.7	20.954	193	193;187;243	4.61		26				6	25		14	17	9.1326e-103	1.9529	6.0271	42.863	49	4.3561	6.553	39.161	12	4.4632	5.6233	33.366	14	62.7	62.2
B4DEM7;P50990;B4DQH4;H7C4C8;H7C2U0	B4DEM7;P50990;B4DQH4;H7C4C8	19;19;16;10;5	19;19;16;10;5	19;19;16;10;5	T-complex protein 1 subunit theta	CCT8	>tr|B4DEM7|B4DEM7_HUMAN T-complex protein 1 subunit theta OS=Homo sapiens GN=CCT8 PE=2 SV=1;>sp|P50990|TCPQ_HUMAN T-complex protein 1 subunit theta OS=Homo sapiens GN=CCT8 PE=1 SV=4;>tr|B4DQH4|B4DQH4_HUMAN T-complex protein 1 subunit theta OS=Homo sapiens	5	19	19	19	8	10	8	10	8	10	40.8	40.8	40.8	57.645	529	529;548;475;323;107	4				54					8	16	5.2149e-131	1.7834	1.9625	148.03	51	4.2871	3.1593	31.132	8	3.2465	3.3249	25.899	15	16.1	18.9
P40227;B4DPJ8;P40227-2;J3KRI6	P40227;B4DPJ8;P40227-2	16;15;14;1	16;15;14;1	12;11;11;0	T-complex protein 1 subunit zeta	CCT6A	>sp|P40227|TCPZ_HUMAN T-complex protein 1 subunit zeta OS=Homo sapiens GN=CCT6A PE=1 SV=3;>tr|B4DPJ8|B4DPJ8_HUMAN T-complex protein 1 subunit zeta OS=Homo sapiens GN=CCT6A PE=2 SV=1;>sp|P40227-2|TCPZ_HUMAN Isoform 2 of T-complex protein 1 subunit zeta OS=H	4	16	16	12	5	6	5	6	5	5	37.9	37.9	30.1	58.024	531	531;500;486;128	4				38					6	8	3.3261e-105	0.49039	0.535	164.26	36	4.1332	4.412	16.248	6	2.9555	3.169	36.092	7	10.5	13.9
Q14315;Q14315-2	Q14315;Q14315-2	58;57	58;57	50;49	Filamin-C	FLNC	>sp|Q14315|FLNC_HUMAN Filamin-C OS=Homo sapiens GN=FLNC PE=1 SV=3;>sp|Q14315-2|FLNC_HUMAN Isoform 2 of Filamin-C OS=Homo sapiens GN=FLNC	2	58	58	50	4	8	4	8	2	5	29	29	25.6	291.02	2725	2725;2692	1.91	70	2		1			12		5	8	4.9263e-286	0.12656	0.10625	167.83	73	3.9593	5.2236	5.9812	2	4.1673	5.5495	41.969	3	1.7	3
O75369-2;O75369-9;O75369;O75369-8;O75369-6;O75369-3;O75369-5;O75369-4;E7EN95;O75369-7	O75369-2;O75369-9;O75369;O75369-8;O75369-6;O75369-3;O75369-5;O75369-4;E7EN95;O75369-7	13;13;13;13;12;12;11;11;9;9	5;5;5;5;5;5;5;5;5;5	5;5;5;5;5;5;5;5;5;5	Filamin-B	FLNB	>sp|O75369-2|FLNB_HUMAN Isoform 2 of Filamin-B OS=Homo sapiens GN=FLNB;>sp|O75369-9|FLNB_HUMAN Isoform 9 of Filamin-B OS=Homo sapiens GN=FLNB;>sp|O75369|FLNB_HUMAN Filamin-B OS=Homo sapiens GN=FLNB PE=1 SV=2;>sp|O75369-8|FLNB_HUMAN Isoform 8 of Filamin-B O	10	13	5	5	2	6	0	1	0	1	5.9	2.6	2.6	275.66	2578	2578;2591;2602;2633;2537;2561;2146;2150;2409;2422	3.33	3		1				2			1	1.5269e-36	1.1258	1.5483	170.13	25	3.9593	5.2236	5.9812	2	2.4407	3.9136	37.964	5	0.7	2.1
Q7LG56;H0YAV1;Q7LG56-2;Q7LG56-5;Q7LG56-3;C9JXC1;P31350;P31350-2	Q7LG56;H0YAV1;Q7LG56-2	7;6;4;2;1;1;1;1	7;6;4;2;1;1;1;1	7;6;4;2;1;1;1;1	Ribonucleoside-diphosphate reductase subunit M2 B	RRM2B	>sp|Q7LG56|RIR2B_HUMAN Ribonucleoside-diphosphate reductase subunit M2 B OS=Homo sapiens GN=RRM2B PE=1 SV=1;>tr|H0YAV1|H0YAV1_HUMAN Ribonucleoside-diphosphate reductase subunit M2 B (Fragment) OS=Homo sapiens GN=RRM2B PE=4 SV=1;>sp|Q7LG56-2|RIR2B_HUMAN Iso	8	7	7	7	2	3	2	3	2	3	25.4	25.4	25.4	40.736	351	351;408;299;43;139;289;389;449	3.57			15		6				2	4	2.8282e-20	0.95259	1.0156	69.613	21	3.9219	3.6369	78.716	2	4.0023	3.2435	46.334	4	5.7	9.4
P48643;E7ENZ3;B7ZAR1;E9PCA1;B4DYD8;D6RIZ7	P48643;E7ENZ3;B7ZAR1;E9PCA1;B4DYD8	11;10;10;10;9;1	11;10;10;10;9;1	11;10;10;10;9;1	T-complex protein 1 subunit epsilon	CCT5	>sp|P48643|TCPE_HUMAN T-complex protein 1 subunit epsilon OS=Homo sapiens GN=CCT5 PE=1 SV=1;>tr|E7ENZ3|E7ENZ3_HUMAN T-complex protein 1 subunit epsilon OS=Homo sapiens GN=CCT5 PE=2 SV=1;>tr|B7ZAR1|B7ZAR1_HUMAN T-complex protein 1 subunit epsilon OS=Homo sa	6	11	11	11	2	3	2	3	2	3	22.6	22.6	22.6	59.67	541	541;486;503;520;448;44	4.11				17	2				2	3	3.9775e-49	0.18618	0.14996	150.58	19	3.8973	4.18	39.75	2	3.2989	2.6968	27.852	3	4.4	6.7
P54652	P54652	14	1	1	Heat shock-related 70 kDa protein 2	HSPA2	>sp|P54652|HSP72_HUMAN Heat shock-related 70 kDa protein 2 OS=Homo sapiens GN=HSPA2 PE=1 SV=1	1	14	1	1	9	12	0	0	0	0	18.6	1.7	1.7	70.02	639	639	5					1						1.0303e-98	3.3025	1.1569	160.66	102	3.7058	1.1903	153.38	16	3.6834	0.89405	149.55	16	13.5	16.9
P50991;P50991-2;B7Z9L0;B7Z2F4	P50991;P50991-2;B7Z9L0;B7Z2F4	21;20;19;16	21;20;19;16	21;20;19;16	T-complex protein 1 subunit delta	CCT4	>sp|P50991|TCPD_HUMAN T-complex protein 1 subunit delta OS=Homo sapiens GN=CCT4 PE=1 SV=4;>sp|P50991-2|TCPD_HUMAN Isoform 2 of T-complex protein 1 subunit delta OS=Homo sapiens GN=CCT4;>tr|B7Z9L0|B7Z9L0_HUMAN T-complex protein 1 subunit delta OS=Homo sapie	4	21	21	21	2	7	2	7	2	7	44.7	44.7	44.7	57.924	539	539;509;483;389	4				36					2	8	2.1736e-87	0.20378	0.14592	161.05	35	3.5332	3.7895	23.261	2	3.3005	3.1656	19.384	7	4.3	14.8
P17066;P48741	P17066;P48741	12;6	2;1	2;1	Heat shock 70 kDa protein 6;Putative heat shock 70 kDa protein 7	HSPA6;HSPA7	>sp|P17066|HSP76_HUMAN Heat shock 70 kDa protein 6 OS=Homo sapiens GN=HSPA6 PE=1 SV=2;>sp|P48741|HSP77_HUMAN Putative heat shock 70 kDa protein 7 OS=Homo sapiens GN=HSPA7 PE=5 SV=2	2	12	2	2	5	7	1	2	1	2	17	3	3	71.027	643	643;367	4.23			4	4	4		1		2	3	2.3034e-86	2.848	0.35158	181.8	67	3.4694	0.35158	182.24	9	3.1122	0.064416	187.37	9	9	12.8
P78371;F5GWF6;F8VQ14;P78371-2	P78371;F5GWF6;F8VQ14;P78371-2	20;19;18;18	20;19;18;18	20;19;18;18	T-complex protein 1 subunit beta	CCT2	>sp|P78371|TCPB_HUMAN T-complex protein 1 subunit beta OS=Homo sapiens GN=CCT2 PE=1 SV=4;>tr|F5GWF6|F5GWF6_HUMAN T-complex protein 1 subunit beta OS=Homo sapiens GN=CCT2 PE=2 SV=2;>tr|F8VQ14|F8VQ14_HUMAN T-complex protein 1 subunit beta OS=Homo sapiens GN=	4	20	20	20	6	8	6	8	6	8	43.2	43.2	43.2	57.488	535	535;530;416;488	4				48					6	9	5.385e-118	0.25896	1.1556	151.54	47	3.4014	2.8798	41.954	6	3.1754	3.4048	23.794	9	15.3	19.8
P11142;E9PKE3;P11142-2;E9PNE6;E9PN89;A8K7Q2;E9PLF4;E9PQQ4;E9PQK7;E9PK54;E9PPY6;E9PS65;E9PI65;E9PN25;E9PM13	P11142;E9PKE3;P11142-2;E9PNE6;E9PN89;A8K7Q2	36;35;28;25;20;20;14;13;13;13;11;11;10;9;8	36;35;28;25;20;20;14;13;13;13;11;11;10;9;8	22;21;17;15;13;12;10;10;10;10;8;6;6;6;4	Heat shock cognate 71 kDa protein	HSPA8	>sp|P11142|HSP7C_HUMAN Heat shock cognate 71 kDa protein OS=Homo sapiens GN=HSPA8 PE=1 SV=1;>tr|E9PKE3|E9PKE3_HUMAN Heat shock cognate 71 kDa protein OS=Homo sapiens GN=HSPA8 PE=2 SV=1;>sp|P11142-2|HSP7C_HUMAN Isoform 2 of Heat shock cognate 71 kDa protein	15	36	36	22	23	26	23	26	14	14	57.3	57.3	39.5	70.897	646	646;627;493;500;312;410;187;171;178;184;137;223;168;132;151	4.19			76	47	120		1		40	39	1.0207e-296	3.2054	1.2039	159.84	238	3.2796	1.255	145.12	40	3.2984	0.98438	141.66	37	40.7	42.9
P08107;P08107-2;E7EP94;Q5SP16	P08107;P08107-2;E7EP94;Q5SP16	27;25;23;20	22;20;20;17	10;8;8;7	Heat shock 70 kDa protein 1A/1B	HSPA1A	>sp|P08107|HSP71_HUMAN Heat shock 70 kDa protein 1A/1B OS=Homo sapiens GN=HSPA1A PE=1 SV=5;>sp|P08107-2|HSP71_HUMAN Isoform 2 of Heat shock 70 kDa protein 1A/1B OS=Homo sapiens GN=HSPA1A;>tr|E7EP94|E7EP94_HUMAN Heat shock 70 kDa protein 1A/1B OS=Homo sapie	4	27	22	10	6	9	4	6	1	2	50.7	45.1	22.3	70.051	641	641;586;550;476	4.39			10	31	42				7	11	4.2899e-118	2.5696	0.92525	185.99	100	3.2195	1.966	180.03	11	2.9182	0.073724	196.58	13	10.6	16.2
P49368;B4DUR8;P49368-2;Q5SZX6;E9PRC8;Q5SZX9;E9PQ35;E9PM09;Q5SZW8	P49368;B4DUR8;P49368-2	15;14;14;5;3;2;1;1;1	15;14;14;5;3;2;1;1;1	15;14;14;5;3;2;1;1;1	T-complex protein 1 subunit gamma	CCT3	>sp|P49368|TCPG_HUMAN T-complex protein 1 subunit gamma OS=Homo sapiens GN=CCT3 PE=1 SV=4;>tr|B4DUR8|B4DUR8_HUMAN T-complex protein 1 subunit gamma OS=Homo sapiens GN=CCT3 PE=2 SV=1;>sp|P49368-2|TCPG_HUMAN Isoform 2 of T-complex protein 1 subunit gamma OS=	9	15	15	15	4	6	4	6	4	6	30.3	30.3	30.3	60.533	545	545;500;507;276;234;161;144;154;188	4.15			1	26	6				5	7	3.1329e-101	0.72745	0.15716	183.62	33	3.2042	2.6925	172.97	5	2.9595	3.0174	13.648	7	7.3	11.4
P07355;P07355-2;H0YN42;H0YMD0;H0YMU9;A6NMY6;H0YM50;H0YKS4;H0YNP5;H0YN28;H0YL33;H0YMM1;H0YKZ7;H0YLV6;H0YMT9;H0YKX9;H0YNA0;H0YKL9;H0YMW4;H0YN52;H0YKV8;H0YMD9;H0YNB8;H0YKN4;H0YLE2	P07355;P07355-2;H0YN42;H0YMD0;H0YMU9;A6NMY6;H0YM50;H0YKS4;H0YNP5;H0YN28;H0YL33	33;32;28;26;26;25;22;19;18;17;17;13;11;11;11;11;10;10;10;8;8;7;5;5;3	33;32;28;26;26;25;22;19;18;17;17;13;11;11;11;11;10;10;10;8;8;7;5;5;3	33;32;28;26;26;25;22;19;18;17;17;13;11;11;11;11;10;10;10;8;8;7;5;5;3	Annexin A2;Annexin;Putative annexin A2-like protein	ANXA2;ANXA2P2	>sp|P07355|ANXA2_HUMAN Annexin A2 OS=Homo sapiens GN=ANXA2 PE=1 SV=2;>sp|P07355-2|ANXA2_HUMAN Isoform 2 of Annexin A2 OS=Homo sapiens GN=ANXA2;>tr|H0YN42|H0YN42_HUMAN Annexin (Fragment) OS=Homo sapiens GN=ANXA2 PE=2 SV=1;>tr|H0YMD0|H0YMD0_HUMAN Annexin (Fr	25	33	33	33	27	29	27	29	27	29	82.9	82.9	82.9	38.604	339	339;357;256;227;230;339;248;176;175;139;142;149;119;132;133;134;79;110;146;59;81;65;47;69;45	4.51	1	1	102	4	96	73	2		72	78	0	2.1688	2.1962	63.758	275	3.1426	3.3202	36.118	71	2.9754	3.09	31.505	76	72.3	77.9
P11021	P11021	25	23	23	78 kDa glucose-regulated protein	HSPA5	>sp|P11021|GRP78_HUMAN 78 kDa glucose-regulated protein OS=Homo sapiens GN=HSPA5 PE=1 SV=2	1	25	23	23	5	10	4	8	4	8	46	45	45	72.332	654	654	4.17			16	23	27				5	11	2.2518e-187	1.7949	0.46427	179.26	74	2.8803	1.5572	185.7	6	2.8002	0.062134	164.54	11	7.3	15.1
P35579;P35579-2;P35580;P35580-2;F8W6L6;P35580-3;P35580-4;P35749-4;P35749-3;P35749;P35749-2;Q5BKV1;B1AH99	P35579;P35579-2	39;24;6;6;6;6;6;4;4;4;4;3;2	39;24;6;6;6;6;6;4;4;4;4;3;2	35;21;4;4;4;4;4;0;0;0;0;3;2	Myosin-9	MYH9	>sp|P35579|MYH9_HUMAN Myosin-9 OS=Homo sapiens GN=MYH9 PE=1 SV=4;>sp|P35579-2|MYH9_HUMAN Isoform 2 of Myosin-9 OS=Homo sapiens GN=MYH9	13	39	39	35	7	11	7	11	5	8	23	23	20.8	226.53	1960	1960;1382;1976;1992;1992;1997;2007;1938;1945;1972;1979;218;103	2.98	56				1		27		9	14	0	0.99678	1.1426	132.11	82	2.8562	3.9035	39.517	8	2.9277	4.1105	26.131	14	4.6	7
Q14192;J3KNW4	Q14192;J3KNW4	5;5	5;5	5;5	Four and a half LIM domains protein 2	FHL2	>sp|Q14192|FHL2_HUMAN Four and a half LIM domains protein 2 OS=Homo sapiens GN=FHL2 PE=1 SV=3;>tr|J3KNW4|J3KNW4_HUMAN Four and a half LIM domains protein 2 OS=Homo sapiens GN=FHL2 PE=4 SV=1	2	5	5	5	2	3	2	3	2	3	17.6	17.6	17.6	32.193	279	279;389	5.57			1			6			2	3	6.5391e-11	2.5194	3.2599	29.138	6	2.5194	3.2062	0.66605	2	2.9922	3.849	22.933	3	6.8	10.4
P05783;F8VZY9;CON__H-INV:HIT000015463	P05783;F8VZY9	32;30;3	31;29;3	18;16;3	Keratin, type I cytoskeletal 18	KRT18	>sp|P05783|K1C18_HUMAN Keratin, type I cytoskeletal 18 OS=Homo sapiens GN=KRT18 PE=1 SV=2;>tr|F8VZY9|F8VZY9_HUMAN Keratin, type I cytoskeletal 18 OS=Homo sapiens GN=KRT18 PE=2 SV=1	3	32	31	18	27	27	26	26	17	15	69.3	67.7	46.3	48.057	430	430;391;295	4.33		1	4	135	62	1	3		51	63	0	1.7586	1.7431	128.52	217	2.3728	1.7849	99.765	53	2.2079	1.7677	101.32	64	59.5	59.8
P17987;E7ERF2;E7EQR6;F5H282;F5GZ03;F5H136;F5H726;F5GZI8;F5H676;F5GYL4;F5H7Y1	P17987;E7ERF2;E7EQR6;F5H282	24;17;15;14;8;7;5;5;5;3;2	24;17;15;14;8;7;5;5;5;3;2	24;17;15;14;8;7;5;5;5;3;2	T-complex protein 1 subunit alpha	TCP1	>sp|P17987|TCPA_HUMAN T-complex protein 1 subunit alpha OS=Homo sapiens GN=TCP1 PE=1 SV=1;>tr|E7ERF2|E7ERF2_HUMAN T-complex protein 1 subunit alpha OS=Homo sapiens GN=TCP1 PE=2 SV=1;>tr|E7EQR6|E7EQR6_HUMAN T-complex protein 1 subunit alpha OS=Homo sapiens	11	24	24	24	6	10	6	10	6	10	49.5	49.5	49.5	60.343	556	556;433;401;332;221;136;91;100;111;65;59	4.09				43	4				6	11	3.793e-151	0.28992	0.20854	143.65	45	2.2108	1.5552	50.264	5	2.3974	2.5465	29.237	11	13.1	23.2
Q7Z406;Q7Z406-6;F2Z2U8;Q7Z406-2;G8JLL9;Q7Z406-5;Q7Z406-4;M0QY43	Q7Z406;Q7Z406-6;F2Z2U8;Q7Z406-2;G8JLL9;Q7Z406-5;Q7Z406-4;M0QY43	5;5;5;5;5;4;4;3	1;1;1;1;1;1;1;1	1;1;1;1;1;1;1;1	Myosin-14	MYH14	>sp|Q7Z406|MYH14_HUMAN Myosin-14 OS=Homo sapiens GN=MYH14 PE=1 SV=2;>sp|Q7Z406-6|MYH14_HUMAN Isoform 6 of Myosin-14 OS=Homo sapiens GN=MYH14;>tr|F2Z2U8|F2Z2U8_HUMAN Myosin-14 OS=Homo sapiens GN=MYH14 PE=2 SV=1;>sp|Q7Z406-2|MYH14_HUMAN Isoform 2 of Myosin-1	8	5	1	1	2	3	0	0	0	0	2.8	0.6	0.6	227.87	1995	1995;2003;2028;2036;2036;1478;1779;1003	1	1										3.8443e-16	2.1021	2.9541	156.31	10	2.1569	3.1921	21.65	3	2.2985	3.4293	13.594	4	1.4	1.9
P09382;F8WEI7	P09382	9;2	9;2	9;2	Galectin-1	LGALS1	>sp|P09382|LEG1_HUMAN Galectin-1 OS=Homo sapiens GN=LGALS1 PE=1 SV=2	2	9	9	9	8	8	8	8	8	8	74.8	74.8	74.8	14.716	135	135;38	4.64	29						12	23	14	13	3.2847e-107	1.3787	2.6663	92.004	64	2.0966	2.9701	20.45	14	1.9451	2.6921	27.991	13	71.9	71.9
Q5HY54;P21333-2;P21333;E9PHF0;F8WE98;H0Y5C6;H0Y5F3;Q8WXT3;H7C2E7;H7C5L4	Q5HY54;P21333-2;P21333	55;55;55;16;15;5;2;1;1;1	49;49;49;16;11;5;2;1;1;1	47;47;47;14;11;4;2;0;1;0	Filamin-A	FLNA	>tr|Q5HY54|Q5HY54_HUMAN Filamin-A OS=Homo sapiens GN=FLNA PE=2 SV=1;>sp|P21333-2|FLNA_HUMAN Isoform 2 of Filamin-A OS=Homo sapiens GN=FLNA;>sp|P21333|FLNA_HUMAN Filamin-A OS=Homo sapiens GN=FLNA PE=1 SV=4	10	55	49	47	10	19	8	16	8	14	30	27.7	27.1	276.55	2607	2607;2639;2647;780;604;281;232;72;90;135	3.34	61						39		8	20	4.2586e-261	0.95238	1.0307	134.48	115	1.9447	2.3126	45.804	10	1.9155	2.7081	29.319	19	4.3	7.9
Q96AB3-3;Q96AB3;Q96AB3-2;K7EKW4;K7ENV7	Q96AB3-3;Q96AB3;Q96AB3-2;K7EKW4	5;5;5;3;2	5;5;5;3;2	5;5;5;3;2	Isochorismatase domain-containing protein 2, mitochondrial	ISOC2	>sp|Q96AB3-3|ISOC2_HUMAN Isoform 3 of Isochorismatase domain-containing protein 2, mitochondrial OS=Homo sapiens GN=ISOC2;>sp|Q96AB3|ISOC2_HUMAN Isochorismatase domain-containing protein 2, mitochondrial OS=Homo sapiens GN=ISOC2 PE=1 SV=1;>sp|Q96AB3-2|ISOC	5	5	5	5	3	3	3	3	3	3	59.3	59.3	59.3	14.765	135	135;205;221;178;175	4		9					6		3	3	1.9131e-23	0.63763	2.8728	48.91	14	1.904	3.1813	14.615	3	2.2474	3.0033	15.162	3	47.4	42.2
Q9NS86	Q9NS86	10	10	10	LanC-like protein 2	LANCL2	>sp|Q9NS86|LANC2_HUMAN LanC-like protein 2 OS=Homo sapiens GN=LANCL2 PE=1 SV=1	1	10	10	10	8	5	8	5	8	5	29.1	29.1	29.1	50.854	450	450	4.38				29	18				15	9	1.4996e-61	1.4511	1.5352	34.944	47	1.8683	1.634	37.257	15	2.3076	2.1067	17.383	9	23.8	11.8
P17812;B4DR64;B7Z9C4;Q9NRF8	P17812;B4DR64	25;17;10;3	25;17;10;3	25;17;10;3	CTP synthase 1	CTPS1	>sp|P17812|PYRG1_HUMAN CTP synthase 1 OS=Homo sapiens GN=CTPS1 PE=1 SV=2;>tr|B4DR64|B4DR64_HUMAN CTP synthase 1 OS=Homo sapiens GN=CTPS1 PE=2 SV=1	4	25	25	25	10	13	10	13	10	13	46.7	46.7	46.7	66.69	591	591;360;314;586	4.32			27	7	56				12	16	2.5791e-190	1.2969	0.98814	178.44	86	1.8261	0.71066	173.18	12	1.7104	0.043678	167.88	13	17.1	24.2
Q9BS26	Q9BS26	12	12	12	Endoplasmic reticulum resident protein 44	ERP44	>sp|Q9BS26|ERP44_HUMAN Endoplasmic reticulum resident protein 44 OS=Homo sapiens GN=ERP44 PE=1 SV=1	1	12	12	12	4	3	4	3	4	3	39.2	39.2	39.2	46.971	406	406	4.81			2	4	25		1		4	4	1.2605e-261	0.18318	1.09	65.024	32	1.7677	1.0383	33.46	4	1.7826	1.2901	24.72	4	14.5	7.6
P63208;E5RJR5;E7ERH2;F8W8N3;P63208-2;E5RGM3;E5RHM3;E5RGM4;E5RI56	P63208;E5RJR5;E7ERH2;F8W8N3;P63208-2	7;6;5;5;5;3;1;1;1	7;6;5;5;5;3;1;1;1	7;6;5;5;5;3;1;1;1	S-phase kinase-associated protein 1	SKP1	>sp|P63208|SKP1_HUMAN S-phase kinase-associated protein 1 OS=Homo sapiens GN=SKP1 PE=1 SV=2;>tr|E5RJR5|E5RJR5_HUMAN S-phase kinase-associated protein 1 OS=Homo sapiens GN=SKP1 PE=2 SV=1;>tr|E7ERH2|E7ERH2_HUMAN S-phase kinase-associated protein 1 (Fragment)	9	7	7	7	2	2	2	2	2	2	48.5	48.5	48.5	18.658	163	163;163;142;158;160;102;39;41;91	5.77	1	2					10		2	2	6.9104e-47	0.54773	2.0296	49.657	12	1.5811	2.4383	19.661	2				1	15.3	10.4
P60866;P60866-2;E5RJX2;E5RIP1;G3XAN0	P60866;P60866-2;E5RJX2	3;3;2;1;1	3;3;2;1;1	3;3;2;1;1	40S ribosomal protein S20	RPS20	>sp|P60866|RS20_HUMAN 40S ribosomal protein S20 OS=Homo sapiens GN=RPS20 PE=1 SV=1;>sp|P60866-2|RS20_HUMAN Isoform 2 of 40S ribosomal protein S20 OS=Homo sapiens GN=RPS20;>tr|E5RJX2|E5RJX2_HUMAN 40S ribosomal protein S20 OS=Homo sapiens GN=RPS20 PE=4 SV=1	5	3	3	3	3	1	3	1	3	1	25.2	25.2	25.2	13.373	119	119;142;61;46;64	6.42	3						9	7	5	5	1.0551e-12	1.2892	1.8197	80.505	18	1.5548	1.9516	36.936	5	1.7219	2.1957	30.089	4	25.2	9.2
P09661;H0YKK0;H0YMA0;H0YLR3	P09661;H0YKK0;H0YMA0	6;4;3;2	6;4;3;2	6;4;3;2	U2 small nuclear ribonucleoprotein A	SNRPA1	>sp|P09661|RU2A_HUMAN U2 small nuclear ribonucleoprotein A OS=Homo sapiens GN=SNRPA1 PE=1 SV=2;>tr|H0YKK0|H0YKK0_HUMAN Small nuclear ribonucleoprotein polypeptide A, isoform CRA_a OS=Homo sapiens GN=SNRPA1 PE=4 SV=1;>tr|H0YMA0|H0YMA0_HUMAN U2 small nucle	4	6	6	6	4	1	4	1	4	1	32.2	32.2	32.2	28.415	255	255;154;142;89	4.27		5				5	1		5	1	3.4528e-20	1.3724	1.7441	79.439	11	1.5381	1.6364	31.561	5				1	18	6.7
P23396;P23396-2;E9PL09;E9PL45;H0YEU2;E9PPU1;F2Z2S8;H0YCJ7;H0YF32;E9PQ96;E9PJH4;E9PK82;E9PSF4;E9PQX2;H0YES8;E9PJN9	P23396;P23396-2;E9PL09;E9PL45;H0YEU2;E9PPU1;F2Z2S8;H0YCJ7	16;15;14;10;10;9;8;8;7;5;5;5;4;2;1;1	16;15;14;10;10;9;8;8;7;5;5;5;4;2;1;1	16;15;14;10;10;9;8;8;7;5;5;5;4;2;1;1	40S ribosomal protein S3	RPS3	>sp|P23396|RS3_HUMAN 40S ribosomal protein S3 OS=Homo sapiens GN=RPS3 PE=1 SV=2;>sp|P23396-2|RS3_HUMAN Isoform 2 of 40S ribosomal protein S3 OS=Homo sapiens GN=RPS3;>tr|E9PL09|E9PL09_HUMAN 40S ribosomal protein S3 OS=Homo sapiens GN=RPS3 PE=2 SV=1;>tr|E9PL	16	16	16	16	7	12	7	12	7	12	70	70	70	26.688	243	243;259;231;164;171;158;117;135;123;91;115;128;103;44;33;36	4.32		22			3	26	2		8	14	6.7631e-100	1.5127	1.9307	156.31	49	1.5125	1.5747	22.074	8	1.4755	1.5794	25.031	12	34.2	45.7
K7EIN2;Q9BRJ7;K7ENA3;Q9BRJ7-2;Q96DE0-3;Q96DE0	K7EIN2;Q9BRJ7;K7ENA3;Q9BRJ7-2	6;6;4;3;1;1	6;6;4;3;1;1	6;6;4;3;1;1	Protein syndesmos	NUDT16L1	>tr|K7EIN2|K7EIN2_HUMAN Protein syndesmos (Fragment) OS=Homo sapiens GN=NUDT16L1 PE=4 SV=1;>sp|Q9BRJ7|SDOS_HUMAN Protein syndesmos OS=Homo sapiens GN=NUDT16L1 PE=1 SV=1;>tr|K7ENA3|K7ENA3_HUMAN Protein syndesmos OS=Homo sapiens GN=NUDT16L1 PE=4 SV=1;>sp|Q9B	6	6	6	6	5	5	5	5	5	5	37.4	37.4	37.4	21.809	198	198;211;171;247;159;195	4.94		7					10		5	5	5.0191e-32	1.0947	2.6455	40.73	16	1.4736	2.4709	36.786	5	1.5085	2.4092	24.495	4	31.8	31.8
Q9UBN7;B4DZH6;Q9UBN7-2;A6NDI8;E7EPS2;C9J172;E9PEH1;E7EP63;E7ER52;C9JEF4;E7EUZ1;H7C0Z9	Q9UBN7;B4DZH6;Q9UBN7-2	15;14;12;4;4;3;3;3;3;2;2;1	15;14;12;4;4;3;3;3;3;2;2;1	15;14;12;4;4;3;3;3;3;2;2;1	Histone deacetylase 6	HDAC6	>sp|Q9UBN7|HDAC6_HUMAN Histone deacetylase 6 OS=Homo sapiens GN=HDAC6 PE=1 SV=2;>tr|B4DZH6|B4DZH6_HUMAN Histone deacetylase 6 OS=Homo sapiens GN=HDAC6 PE=2 SV=1;>sp|Q9UBN7-2|HDAC6_HUMAN Isoform 2 of Histone deacetylase 6 OS=Homo sapiens GN=HDAC6	12	15	15	15	4	12	4	12	4	12	16.7	16.7	16.7	131.42	1215	1215;1229;1063;210;269;142;161;167;171;51;296;84	4.1		20	4		1	21	2		5	19	3.114e-99	0.72695	0.012264	109.98	43	1.4669	0.030736	85.407	4	1.3306	0.028293	44.72	17	4.5	12.9
A6NHL2-2	A6NHL2-2	5	1	1			>sp|A6NHL2-2|TBAL3_HUMAN Isoform 2 of Tubulin alpha chain-like 3 OS=Homo sapiens GN=TUBAL3	1	5	1	1	2	2	0	0	0	0	8.9	1.7	1.7	45.517	406	406	6						1					5.6917e-19	0.87286	1	80.402	20	1.3951	0.98135	26.72	3	1.3767	1.1683	10.608	3	4.9	4.9
P47755;C9JUG7;B4DG50;F8W9N7	P47755;C9JUG7;B4DG50;F8W9N7	4;3;3;3	3;2;2;2	3;2;2;2	F-actin-capping protein subunit alpha-2	CAPZA2	>sp|P47755|CAZA2_HUMAN F-actin-capping protein subunit alpha-2 OS=Homo sapiens GN=CAPZA2 PE=1 SV=3;>tr|C9JUG7|C9JUG7_HUMAN F-actin-capping protein subunit alpha-2 OS=Homo sapiens GN=CAPZA2 PE=2 SV=1;>tr|B4DG50|B4DG50_HUMAN F-actin-capping protein subunit a	4	4	3	3	2	1	1	0	1	0	19.9	16.4	16.4	32.949	286	286;146;172;174	3.6			4			1			1		1.9579e-11	0.37026	0.42741	72.645	12	1.3902	0.90862	53.281	3	1.5157	1.2845	36.014	2	8.7	3.5
P52907	P52907	8	8	7	F-actin-capping protein subunit alpha-1	CAPZA1	>sp|P52907|CAZA1_HUMAN F-actin-capping protein subunit alpha-1 OS=Homo sapiens GN=CAPZA1 PE=1 SV=3	1	8	8	7	7	5	7	5	6	4	39.9	39.9	36.4	32.922	286	286	4.38			17		9	11			10	7	2.2775e-47	0.57066	0.90862	62.864	35	1.3899	1.3352	28.195	10	1.1975	1.1251	27.012	7	35.7	27.3
P11413;P11413-2;P11413-3;E7EUI8;E7EM57;E9PD92	P11413;P11413-2;P11413-3;E7EUI8;E7EM57;E9PD92	14;14;13;10;9;8	14;14;13;10;9;8	14;14;13;10;9;8	Glucose-6-phosphate 1-dehydrogenase	G6PD	>sp|P11413|G6PD_HUMAN Glucose-6-phosphate 1-dehydrogenase OS=Homo sapiens GN=G6PD PE=1 SV=4;>sp|P11413-2|G6PD_HUMAN Isoform Long of Glucose-6-phosphate 1-dehydrogenase OS=Homo sapiens GN=G6PD;>sp|P11413-3|G6PD_HUMAN Isoform 3 of Glucose-6-phosphate 1-dehyd	6	14	14	14	5	5	5	5	5	5	29.3	29.3	29.3	59.256	515	515;561;545;339;320;256	4				24					5	5	8.4275e-39	0.48544	0.65878	72.432	22	1.3281	0.93423	22.001	5	1.1021	1.0318	18.573	4	12.2	9.5
P14618;P14618-2;P14618-3;H3BTN5;H3BQ34;Q504U3;H3BUW1;H3BTJ2;H3BT25;H3BU13;H3BN34;H3BQZ3;P30613-2;P30613	P14618;P14618-2;P14618-3;H3BTN5;H3BQ34	22;20;19;18;14;10;8;8;7;2;1;1;1;1	22;20;19;18;14;10;8;8;7;2;1;1;1;1	22;20;19;18;14;10;8;8;7;2;1;1;1;1	Pyruvate kinase isozymes M1/M2;Pyruvate kinase	PKM	>sp|P14618|KPYM_HUMAN Pyruvate kinase isozymes M1/M2 OS=Homo sapiens GN=PKM PE=1 SV=4;>sp|P14618-2|KPYM_HUMAN Isoform M1 of Pyruvate kinase isozymes M1/M2 OS=Homo sapiens GN=PKM;>sp|P14618-3|KPYM_HUMAN Isoform 3 of Pyruvate kinase isozymes M1/M2 OS=Homo sa	14	22	22	22	3	3	3	3	3	3	48.6	48.6	48.6	57.936	531	531;531;516;485;281;366;162;168;151;82;52;69;543;574	4.27				35	13				3	3	4.4233e-263	0.22975	0.55622	116.03	47	1.2885	0.9703	30.926	3	1.1971	1.1834	19.055	3	7.5	5.6
P46109	P46109	18	18	18	Crk-like protein	CRKL	>sp|P46109|CRKL_HUMAN Crk-like protein OS=Homo sapiens GN=CRKL PE=1 SV=1	1	18	18	18	14	16	14	16	14	16	55.1	55.1	55.1	33.777	303	303	4.47			35		37	21			25	33	1.9975e-168	0.9829	1.1058	38.63	91	1.2614	1.2021	31.439	25	1.1807	1.1563	23.778	31	49.2	54.8
P68133;P68032;Q5T8M8;A6NL76;P63267;P62736;F8WB63;B8ZZJ2;C9JFL5;F6UVQ4;F6QUT6	P68133;P68032;Q5T8M8;A6NL76;P63267;P62736;F8WB63;B8ZZJ2;C9JFL5;F6UVQ4;F6QUT6	14;14;13;13;13;13;8;8;8;8;8	1;1;1;1;1;1;1;1;1;1;1	1;1;1;1;1;1;1;1;1;1;1	Actin, alpha skeletal muscle;Actin, alpha cardiac muscle 1;Actin, gamma-enteric smooth muscle;Actin, aortic smooth muscle	ACTA1;ACTC1;ACTG2;ACTA2	>sp|P68133|ACTS_HUMAN Actin, alpha skeletal muscle OS=Homo sapiens GN=ACTA1 PE=1 SV=1;>sp|P68032|ACTC_HUMAN Actin, alpha cardiac muscle 1 OS=Homo sapiens GN=ACTC1 PE=1 SV=1;>tr|Q5T8M8|Q5T8M8_HUMAN Actin, alpha skeletal muscle OS=Homo sapiens GN=ACTA1 PE=2	11	14	1	1	13	11	1	1	1	1	31.8	4.2	4.2	42.051	377	377;377;287;289;376;377;105;119;145;151;151	4			5		5				2	2	6.6616e-77	0.62863	0.78288	49.383	108	1.2545	0.94178	41.055	20	1.0278	0.8526	56.382	26	28.9	27.1
P63261;I3L3I0;I3L1U9;K7EM38;I3L3R2;J3KT65;I3L4N8	P63261;I3L3I0;I3L1U9;K7EM38;I3L3R2;J3KT65;I3L4N8	19;13;13;10;10;10;10	1;1;1;1;1;1;1	1;1;1;1;1;1;1	Actin, cytoplasmic 2;Actin, cytoplasmic 2, N-terminally processed	ACTG1	>sp|P63261|ACTG_HUMAN Actin, cytoplasmic 2 OS=Homo sapiens GN=ACTG1 PE=1 SV=1;>tr|I3L3I0|I3L3I0_HUMAN Actin, cytoplasmic 2, N-terminally processed (Fragment) OS=Homo sapiens GN=ACTG1 PE=2 SV=1;>tr|I3L1U9|I3L1U9_HUMAN Actin, cytoplasmic 2, N-terminally proc	7	19	1	1	16	14	1	0	1	0	56.8	4.5	4.5	41.792	375	375;214;214;133;164;198;242	3.4			4		1				1		1.3954e-159	0.54622	0.73204	54.435	153	1.2509	0.86748	34.853	25	1.0184	0.81764	55.055	32	40.3	41.9
P62269;J3JS69	P62269	7;2	7;2	7;2	40S ribosomal protein S18	RPS18	>sp|P62269|RS18_HUMAN 40S ribosomal protein S18 OS=Homo sapiens GN=RPS18 PE=1 SV=3	2	7	7	7	5	7	5	7	5	7	42.8	42.8	42.8	17.718	152	152;82	5.96	4						19		5	10	2.1979e-34	0.98622	1.5322	43.926	22	1.2455	1.5259	15.556	5	0.99687	1.4562	22.083	9	28.9	42.8
Q562R1	Q562R1	6	1	1	Beta-actin-like protein 2	ACTBL2	>sp|Q562R1|ACTBL_HUMAN Beta-actin-like protein 2 OS=Homo sapiens GN=ACTBL2 PE=1 SV=2	1	6	1	1	5	4	1	1	1	1	16.2	4.8	4.8	42.003	376	376	5			1	3	1	1	2		1	3	9.2802e-45	0.51689	0.61587	51.963	42	1.2332	0.82226	49.113	7	0.85829	0.69543	57.829	10	13.3	13
Q13509;A8K854;G3V2A3;G3V5W4;G3V2R8;G3V3R4;G3V2N6;G3V3J6;G3V3W7	Q13509;A8K854	14;12;5;2;2;2;2;1;1	1;0;0;1;1;1;1;1;1	1;0;0;1;1;1;1;1;1	Tubulin beta-3 chain	TUBB3	>sp|Q13509|TBB3_HUMAN Tubulin beta-3 chain OS=Homo sapiens GN=TUBB3 PE=1 SV=2;>tr|A8K854|A8K854_HUMAN HCG1983504, isoform CRA_f OS=Homo sapiens GN=TUBB3 PE=2 SV=1	9	14	1	1	11	11	0	0	0	0	33.6	6	6	50.432	450	450;378;189;97;118;148;164;55;87	5					1						1.2015e-271	0.80401	0.89648	68.013	89	1.2046	0.86306	34.307	17	1.1187	0.96907	36.482	14	24.2	24.2
P68371;Q3ZCM7	P68371	25;9	25;9	1;0	Tubulin beta-4B chain	TUBB4B	>sp|P68371|TBB4B_HUMAN Tubulin beta-4B chain OS=Homo sapiens GN=TUBB4B PE=1 SV=1	2	25	25	1	18	19	18	19	1	1	75.1	75.1	2.7	49.83	445	445;444	4.3			4	138	35	2	7		33	33	0	0.80964	0.96225	72.804	180	1.1887	0.86306	22.408	33	1.1574	1.0011	26.009	30	50.1	52.1
P04350;M0R2D3;M0QYM7;M0R278;M0QY85;M0R042;M0QZL7;M0R0X0;M0QY37;M0QX14;M0R1I1;K7ES63;M0R2T4	P04350	20;7;5;5;4;4;4;3;3;3;2;2;1	2;0;1;1;0;1;0;0;0;0;1;2;0	0;0;0;0;0;0;0;0;0;0;0;0;0	Tubulin beta-4A chain	TUBB4A	>sp|P04350|TBB4A_HUMAN Tubulin beta-4A chain OS=Homo sapiens GN=TUBB4A PE=1 SV=2	13	20	2	0	14	15	1	2	0	0	64.9	5.9	0	49.585	444	444;155;161;167;107;144;158;103;109;110;74;116;104	4.25				6	2				1	2	2.698e-261	0.80922	0.93725	73.413	139	1.1855	0.84195	29.061	24	1.0646	0.91013	39.617	23	42.8	42.8
Q9Y285;B4E363;K7ER00;K7ER16;K7EPH2;K7ERS0;K7EK06	Q9Y285;B4E363;K7ER00	10;9;9;4;4;2;2	10;9;9;4;4;2;2	10;9;9;4;4;2;2	Phenylalanine--tRNA ligase alpha subunit	FARSA	>sp|Q9Y285|SYFA_HUMAN Phenylalanine--tRNA ligase alpha subunit OS=Homo sapiens GN=FARSA PE=1 SV=3;>tr|B4E363|B4E363_HUMAN Phenylalanine--tRNA ligase alpha subunit OS=Homo sapiens GN=FARSA PE=2 SV=1;>tr|K7ER00|K7ER00_HUMAN Phenylalanine--tRNA ligase alpha s	7	10	10	10	3	5	3	5	3	5	24.4	24.4	24.4	57.563	508	508;477;548;235;379;159;169	4				27					3	5	7.0558e-33	0.38884	0.48062	63.872	27	1.1821	0.83151	13.447	3	0.95789	0.87952	42.084	5	4.9	9.6
Q9BVA1;Q13885;F5H0I4;Q5SQY0;I3L2F9;A6NNZ2;A6NKZ8;Q9H4B7;CON__ENSEMBL:ENSBTAP00000025008	Q9BVA1;Q13885	20;19;8;8;8;8;6;5;5	1;1;0;0;0;0;0;0;0	1;1;0;0;0;0;0;0;0	Tubulin beta-2B chain;Tubulin beta-2A chain	TUBB2B;TUBB2A	>sp|Q9BVA1|TBB2B_HUMAN Tubulin beta-2B chain OS=Homo sapiens GN=TUBB2B PE=1 SV=1;>sp|Q13885|TBB2A_HUMAN Tubulin beta-2A chain OS=Homo sapiens GN=TUBB2A PE=1 SV=1	9	20	1	1	14	16	0	0	0	0	56.4	2	2	49.953	445	445;445;372;410;410;444;372;451;536	5					1						0	0.8171	0.95383	69.951	148	1.1441	0.85101	20.779	26	1.075	0.98668	26.671	26	38.9	44.7
B1AK87;P47756-2;B1AK88;P47756;F6USW4;B1AK85;F6Q0E3	B1AK87;P47756-2;B1AK88;P47756;F6USW4;B1AK85	10;10;10;9;7;7;3	10;10;10;9;7;7;3	10;10;10;9;7;7;3	F-actin-capping protein subunit beta	CAPZB	>tr|B1AK87|B1AK87_HUMAN Capping protein (Actin filament) muscle Z-line, beta, isoform CRA_a OS=Homo sapiens GN=CAPZB PE=4 SV=1;>sp|P47756-2|CAPZB_HUMAN Isoform 2 of F-actin-capping protein subunit beta OS=Homo sapiens GN=CAPZB;>tr|B1AK88|B1AK88_HUMAN Cappi	7	10	10	10	5	8	5	8	5	8	42.7	42.7	42.7	29.295	260	260;272;301;277;206;260;121	4.56			15		1	16			7	10	1.6973e-40	0.66179	0.99536	60.794	31	1.1355	1.4001	7.0085	6	1.0382	1.2659	17.68	10	21.2	33.1
Q5JP53;P07437;Q5ST81;E9PBJ4	Q5JP53;P07437;Q5ST81	24;24;21;10	5;5;2;4	4;4;2;3	Tubulin beta chain	TUBB	>tr|Q5JP53|Q5JP53_HUMAN Tubulin beta chain OS=Homo sapiens GN=TUBB PE=3 SV=1;>sp|P07437|TBB5_HUMAN Tubulin beta chain OS=Homo sapiens GN=TUBB PE=1 SV=2;>tr|Q5ST81|Q5ST81_HUMAN Tubulin beta chain OS=Homo sapiens GN=TUBB PE=3 SV=1	4	24	5	4	20	19	5	3	4	2	74.4	20.2	16.7	47.766	426	426;444;372;243	4.28			1	37	6	1	2		9	6	0	0.80242	0.92688	71.23	201	1.1341	0.89799	22.2	38	1.075	0.98668	22.088	32	62.2	55.2
P63167;Q96FJ2;F8VXL2;F8VRV5	P63167;Q96FJ2	4;3;1;1	4;3;1;1	4;3;1;1	Dynein light chain 1, cytoplasmic;Dynein light chain 2, cytoplasmic	DYNLL1;DYNLL2	>sp|P63167|DYL1_HUMAN Dynein light chain 1, cytoplasmic OS=Homo sapiens GN=DYNLL1 PE=1 SV=1;>sp|Q96FJ2|DYL2_HUMAN Dynein light chain 2, cytoplasmic OS=Homo sapiens GN=DYNLL2 PE=1 SV=1	4	4	4	4	4	3	4	3	4	3	33.7	33.7	33.7	10.366	89	89;89;47;67	6.38	3							10	5	5	1.2597e-12	1.0625	1.3459	17.031	11	1.1293	1.325	19.588	4	1.0896	1.4228	19.066	4	33.7	32.6
Q9BUF5;K7ESM5;K7EL29;K7ESQ3;K7EQT3;K7EJ64;K7ERA8;K7EJZ4;K7EN98;K7EPE5	Q9BUF5;K7ESM5	16;14;5;4;4;4;4;4;4;4	6;4;4;4;4;4;4;4;4;4	5;3;4;4;4;4;4;4;4;4	Tubulin beta-6 chain	TUBB6	>sp|Q9BUF5|TBB6_HUMAN Tubulin beta-6 chain OS=Homo sapiens GN=TUBB6 PE=1 SV=1;>tr|K7ESM5|K7ESM5_HUMAN Tubulin beta-6 chain (Fragment) OS=Homo sapiens GN=TUBB6 PE=3 SV=1	10	16	6	5	8	10	1	2	0	1	51.1	23.5	21.5	49.857	446	446;338;130;96;104;104;110;115;136;141	4.46				7	6				1	2	6.3569e-140	0.90158	0.97772	64.128	80	1.1054	0.83169	43.84	13	0.98486	0.80509	64.464	15	19.1	23.5
Q71U36-2;Q71U36;F8VQQ4	Q71U36-2;Q71U36;F8VQQ4	27;27;14	1;1;1	0;0;0	Tubulin alpha-1A chain	TUBA1A	>sp|Q71U36-2|TBA1A_HUMAN Isoform 2 of Tubulin alpha-1A chain OS=Homo sapiens GN=TUBA1A;>sp|Q71U36|TBA1A_HUMAN Tubulin alpha-1A chain OS=Homo sapiens GN=TUBA1A PE=1 SV=1;>tr|F8VQQ4|F8VQQ4_HUMAN Tubulin alpha-1A chain (Fragment) OS=Homo sapiens GN=TUBA1A PE=	3	27	1	0	16	16	0	0	0	0	79.1	3.4	0	46.297	416	416;451;219	5.33					4	2					0	0.54362	0.98303	86.137	172	1.1048	0.98209	26.37	20	1.0793	1.0052	24.56	23	45.2	45.2
P25398	P25398	6	6	6	40S ribosomal protein S12	RPS12	>sp|P25398|RS12_HUMAN 40S ribosomal protein S12 OS=Homo sapiens GN=RPS12 PE=1 SV=3	1	6	6	6	4	5	4	5	4	5	56.8	56.8	56.8	14.515	132	132	6	4							10	6	6	1.2978e-27	0.82698	1.3078	27.036	14	1.0891	1.3734	14.314	6	0.82484	1.2297	30.396	6	34.1	45.5
M0R210;P62249;M0R3H0;M0R1M5;M0QX76;Q6IPX4	M0R210;P62249;M0R3H0;M0R1M5;M0QX76;Q6IPX4	8;8;6;5;4;4	8;8;6;5;4;4	8;8;6;5;4;4	40S ribosomal protein S16	RPS16	>tr|M0R210|M0R210_HUMAN 40S ribosomal protein S16 OS=Homo sapiens GN=RPS16 PE=3 SV=1;>sp|P62249|RS16_HUMAN 40S ribosomal protein S16 OS=Homo sapiens GN=RPS16 PE=1 SV=2;>tr|M0R3H0|M0R3H0_HUMAN 40S ribosomal protein S16 OS=Homo sapiens GN=RPS16 PE=3 SV=1;>tr	6	8	8	8	3	3	3	3	3	3	52.7	52.7	52.7	14.419	129	129;146;100;85;50;152	5.24	6					1	14		3	3	1.3833e-22	0.81185	1.2788	65.486	20	1.0889	1.432	5.0263	3	1.0559	1.411	10.812	3	21.7	21.7
Q9BQE3;F5H5D3;F8VVB9;F8VRZ4;F8VS66;F8VWV9;F8VX09;F8VRK0;F8VXZ7;F8W0F6	Q9BQE3;F5H5D3	27;27;13;7;7;6;5;2;1;1	4;4;0;0;0;0;0;0;0;0	3;3;0;0;0;0;0;0;0;0	Tubulin alpha-1C chain	TUBA1C	>sp|Q9BQE3|TBA1C_HUMAN Tubulin alpha-1C chain OS=Homo sapiens GN=TUBA1C PE=1 SV=1;>tr|F5H5D3|F5H5D3_HUMAN Tubulin alpha-1C chain OS=Homo sapiens GN=TUBA1C PE=2 SV=1	10	27	4	3	16	16	1	1	0	0	72.8	16.3	13.4	49.895	449	449;519;247;112;130;81;75;49;26;231	4.4				6	4				1	1	0	0.54362	0.9805	90.119	174	1.0864	0.98282	27.354	19	1.0793	1.0052	24.442	23	41.2	41.2
Q13748;Q13748-2;Q6PEY2	Q13748;Q13748-2;Q6PEY2	23;20;17	2;2;2	2;2;2	Tubulin alpha-3C/D chain;Tubulin alpha-3E chain	TUBA3C;TUBA3E	>sp|Q13748|TBA3C_HUMAN Tubulin alpha-3C/D chain OS=Homo sapiens GN=TUBA3C PE=1 SV=3;>sp|Q13748-2|TBA3C_HUMAN Isoform 2 of Tubulin alpha-3C/D chain OS=Homo sapiens GN=TUBA3C;>sp|Q6PEY2|TBA3E_HUMAN Tubulin alpha-3E chain OS=Homo sapiens GN=TUBA3E PE=1 SV=2	3	23	2	2	13	13	0	0	0	0	57.6	5.3	5.3	49.959	450	450;418;450	4.75				1	3						0	0.50418	0.98324	84.433	137	1.0853	0.99087	28.699	16	1.0483	1.0027	26.125	18	34.4	34.4
A8MUB1;P68366;C9JDS9;C9JEV8;C9JQ00;C9JJQ8;C9JDL2;A6NHL2;C9K0S6;Q9H853	A8MUB1;P68366	22;22;9;7;7;7;5;4;3;2	1;1;0;1;1;1;1;0;0;0	1;1;0;1;1;1;1;0;0;0	Tubulin alpha-4A chain	TUBA4A	>tr|A8MUB1|A8MUB1_HUMAN Tubulin alpha-4A chain OS=Homo sapiens GN=TUBA4A PE=2 SV=1;>sp|P68366|TBA4A_HUMAN Tubulin alpha-4A chain OS=Homo sapiens GN=TUBA4A PE=1 SV=1	10	22	1	1	13	13	0	0	0	0	54.7	3.5	3.5	48.328	433	433;448;156;153;180;198;120;446;47;241	5					1						0	0.60249	0.94983	84.915	138	1.0842	0.94784	19.158	17	1.0483	0.99693	20.304	20	34.2	34.2
P08238;Q58FF7;Q5T9W8;Q58FF6;F8W026	P08238	22;5;4;2;1	22;5;4;2;1	12;3;1;0;0	Heat shock protein HSP 90-beta	HSP90AB1	>sp|P08238|HS90B_HUMAN Heat shock protein HSP 90-beta OS=Homo sapiens GN=HSP90AB1 PE=1 SV=4	5	22	22	12	4	5	4	5	3	2	36.2	36.2	20.9	83.263	724	724;597;168;505;49	3.79			31	6	19				4	5	8.3909e-173	0.36163	0.14082	134.24	54	1.0841	0.11515	181.95	4	1.21	0.030356	159.47	5	6.1	7.3
P04792;F8WE04;C9J3N8	P04792	7;3;2	7;3;2	7;3;2	Heat shock protein beta-1	HSPB1	>sp|P04792|HSPB1_HUMAN Heat shock protein beta-1 OS=Homo sapiens GN=HSPB1 PE=1 SV=2	3	7	7	7	2	3	2	3	2	3	40.5	40.5	40.5	22.782	205	205;186;37	4.56		7			3	3	5		3	3	1.398e-34	0.60289	1.6665	118.71	16	1.0669	1.1612	12.809	3	0.9771	1.3058	7.2146	2	9.8	14.6
Q71UM5;H0YMV8;C9JLI6	Q71UM5;H0YMV8;C9JLI6	4;4;3	2;2;2	2;2;2	40S ribosomal protein S27-like;40S ribosomal protein S27	RPS27L	>sp|Q71UM5|RS27L_HUMAN 40S ribosomal protein S27-like OS=Homo sapiens GN=RPS27L PE=1 SV=3;>tr|H0YMV8|H0YMV8_HUMAN 40S ribosomal protein S27 OS=Homo sapiens GN=RPS27L PE=2 SV=1;>tr|C9JLI6|C9JLI6_HUMAN 40S ribosomal protein S27 OS=Homo sapiens GN=RPS27L PE=2	3	4	2	2	3	4	1	2	1	2	40.5	15.5	15.5	9.4771	84	84;100;97	5.2	2							3	1	2	2.1537e-23	0.96051	1.6219	36.846	18	1.0658	1.3857	42.677	4	1.2323	1.4993	44.134	5	38.1	40.5
P62857	P62857	3	3	3	40S ribosomal protein S28	RPS28	>sp|P62857|RS28_HUMAN 40S ribosomal protein S28 OS=Homo sapiens GN=RPS28 PE=1 SV=1	1	3	3	3	2	1	2	1	2	1	46.4	46.4	46.4	7.8409	69	69	3.8	6							4	2	1	5.7532e-28	0.75621	1.6672	34.12	10	1.0651	1.3369	4.0263	2				1	33.3	15.9
O14933-2;O14933;E9PKW8;E9PQT7	O14933-2;O14933	3;3;1;1	3;3;1;1	3;3;1;1	Ubiquitin/ISG15-conjugating enzyme E2 L6	UBE2L6	>sp|O14933-2|UB2L6_HUMAN Isoform 2 of Ubiquitin/ISG15-conjugating enzyme E2 L6 OS=Homo sapiens GN=UBE2L6;>sp|O14933|UB2L6_HUMAN Ubiquitin/ISG15-conjugating enzyme E2 L6 OS=Homo sapiens GN=UBE2L6 PE=1 SV=4	4	3	3	3	2	2	2	2	2	2	47.1	47.1	47.1	10.086	87	87;153;65;127	4	4						4		2	2	2.8845e-08	0.44256	1.1558	88.823	7	1.0558	3.6998	143.37	2				1	29.9	29.9
P39019;M0R2L9;M0QXK4;M0QYF7;M0R140	P39019;M0R2L9;M0QXK4;M0QYF7;M0R140	7;4;4;4;4	7;4;4;4;4	7;4;4;4;4	40S ribosomal protein S19	RPS19	>sp|P39019|RS19_HUMAN 40S ribosomal protein S19 OS=Homo sapiens GN=RPS19 PE=1 SV=2;>tr|M0R2L9|M0R2L9_HUMAN 40S ribosomal protein S19 (Fragment) OS=Homo sapiens GN=RPS19 PE=4 SV=1;>tr|M0QXK4|M0QXK4_HUMAN 40S ribosomal protein S19 (Fragment) OS=Homo sapiens	5	7	7	7	2	2	2	2	2	2	37.9	37.9	37.9	16.06	145	145;71;76;100;102	5.88	3						13		2	3	1.2005e-21	0.56688	1.5627	62.19	15	1.0478	1.6158	4.7254	2	0.98548	1.4397	17.426	2	13.1	12.4
P35080-2;G5E9Q6;C9J0J7	P35080-2;G5E9Q6;C9J0J7	9;9;8	9;9;8	4;4;4	Profilin	PFN2	>sp|P35080-2|PROF2_HUMAN Isoform IIb of Profilin-2 OS=Homo sapiens GN=PFN2;>tr|G5E9Q6|G5E9Q6_HUMAN Profilin OS=Homo sapiens GN=PFN2 PE=3 SV=1;>tr|C9J0J7|C9J0J7_HUMAN Profilin-2 OS=Homo sapiens GN=PFN2 PE=4 SV=1	3	9	9	4	7	7	7	7	3	3	68.6	68.6	20	15.088	140	140;188;91	4.94	15						2	18	10	10	9.743e-154	0.78751	1.3251	31.371	34	1.0142	1.2047	19.275	9	0.9647	1.3417	16.359	10	45	45
Q9HA64;I3L139;F5H4E4;I3L407;I3L3W5;I3L2G3;I3L2K8;I3L378	Q9HA64;I3L139;F5H4E4	7;4;4;3;3;2;1;1	7;4;4;3;3;2;1;1	7;4;4;3;3;2;1;1	Ketosamine-3-kinase	FN3KRP	>sp|Q9HA64|KT3K_HUMAN Ketosamine-3-kinase OS=Homo sapiens GN=FN3KRP PE=1 SV=2;>tr|I3L139|I3L139_HUMAN Ketosamine-3-kinase OS=Homo sapiens GN=FN3KRP PE=2 SV=1;>tr|F5H4E4|F5H4E4_HUMAN Ketosamine-3-kinase OS=Homo sapiens GN=FN3KRP PE=2 SV=1	8	7	7	7	5	5	5	5	5	5	24.6	24.6	24.6	34.412	309	309;145;259;56;102;127;50;125	4.52			10		1	10			5	6	1.052e-17	0.70495	0.78937	51.277	21	0.96071	1.0776	16.952	5	1.041	1.0053	25.387	6	19.4	18.1
P35080;C9J712;C9J2N0;C9JQ45	P35080;C9J712;C9J2N0;C9JQ45	8;7;6;5	3;3;2;0	3;3;2;0	Profilin-2;Profilin	PFN2	>sp|P35080|PROF2_HUMAN Profilin-2 OS=Homo sapiens GN=PFN2 PE=1 SV=3;>tr|C9J712|C9J712_HUMAN Profilin-2 OS=Homo sapiens GN=PFN2 PE=4 SV=1;>tr|C9J2N0|C9J2N0_HUMAN Profilin OS=Homo sapiens GN=PFN2 PE=2 SV=1;>tr|C9JQ45|C9JQ45_HUMAN Profilin OS=Homo sapiens GN=	4	8	3	3	7	7	3	3	3	3	62.1	13.6	13.6	15.046	140	140;91;125;110	5.85	4							9	4	5	8.6647e-155	0.86882	1.2952	30.679	34	0.94925	1.2783	21.519	10	0.94443	1.3118	15.081	10	44.3	44.3
P62937;F8WE65;C9J5S7;Q567Q0;E5RIZ5;Q9Y536;F5H284	P62937;F8WE65;C9J5S7;Q567Q0	11;8;8;6;2;1;1	11;8;8;6;2;1;1	11;8;8;6;2;1;1	Peptidyl-prolyl cis-trans isomerase A;Peptidyl-prolyl cis-trans isomerase	PPIA	>sp|P62937|PPIA_HUMAN Peptidyl-prolyl cis-trans isomerase A OS=Homo sapiens GN=PPIA PE=1 SV=2;>tr|F8WE65|F8WE65_HUMAN Peptidyl-prolyl cis-trans isomerase OS=Homo sapiens GN=PPIA PE=2 SV=1;>tr|C9J5S7|C9J5S7_HUMAN Peptidyl-prolyl cis-trans isomerase OS=Homo	7	11	11	11	6	9	6	9	6	9	66.1	66.1	66.1	18.012	165	165;120;121;105;58;164;164	4.7	18						29		10	14	2.8493e-113	0.67329	1.3245	44.443	45	0.93629	1.435	51.067	10	0.93211	1.382	40.623	13	42.4	41.2
P22061;P22061-2;J3KP72;H7BY58;B7Z972;C9J0F2;F8WDT3;F8WAV5;F8WAX2;H7C4X2	P22061;P22061-2;J3KP72;H7BY58;B7Z972	6;6;6;6;5;2;2;2;2;1	6;6;6;6;5;2;2;2;2;1	6;6;6;6;5;2;2;2;2;1	Protein-L-isoaspartate(D-aspartate) O-methyltransferase;Protein-L-isoaspartate O-methyltransferase	PCMT1	>sp|P22061|PIMT_HUMAN Protein-L-isoaspartate(D-aspartate) O-methyltransferase OS=Homo sapiens GN=PCMT1 PE=1 SV=4;>sp|P22061-2|PIMT_HUMAN Isoform 2 of Protein-L-isoaspartate(D-aspartate) O-methyltransferase OS=Homo sapiens GN=PCMT1;>tr|J3KP72|J3KP72_HUMAN P	10	6	6	6	4	3	4	3	4	3	30.4	30.4	30.4	24.636	227	227;228;285;286;192;96;120;124;130;67	4.5		8					8		4	3	3.5915e-15	0.47137	1.2695	30.049	16	0.92478	1.133	11.518	4	0.77982	1.2454	22.769	3	22.5	14.5
Q9ULA0;E7ETB3;E7EMB6;C9JBE1;B9ZVU2;F8WAN0;E7EPX3;E5RJ35;C9JRG3;C9J1E2	Q9ULA0;E7ETB3;E7EMB6;C9JBE1;B9ZVU2;F8WAN0	12;12;9;7;6;6;5;3;2;2	12;12;9;7;6;6;5;3;2;2	12;12;9;7;6;6;5;3;2;2	Aspartyl aminopeptidase	DNPEP	>sp|Q9ULA0|DNPEP_HUMAN Aspartyl aminopeptidase OS=Homo sapiens GN=DNPEP PE=1 SV=1;>tr|E7ETB3|E7ETB3_HUMAN Aspartyl aminopeptidase OS=Homo sapiens GN=DNPEP PE=2 SV=1;>tr|E7EMB6|E7EMB6_HUMAN Aspartyl aminopeptidase OS=Homo sapiens GN=DNPEP PE=2 SV=1;>tr|C9JB	10	12	12	12	6	8	6	8	6	8	36.2	36.2	36.2	52.428	475	475;493;410;331;270;273;224;89;117;138	4				34					6	10	1.1097e-33	0.48438	0.51671	43.457	33	0.8979	0.63162	30.349	6	0.90059	0.78176	28.711	9	17.3	19.4
P23528;G3V1A4;E9PP50;E9PK25;E9PQB7;E9PLJ3;E9PS23;Q9Y281-3;Q9Y281	P23528;G3V1A4;E9PP50;E9PK25;E9PQB7;E9PLJ3;E9PS23	17;16;16;16;13;10;10;4;4	17;16;16;16;13;10;10;4;4	16;15;15;15;12;10;10;3;3	Cofilin-1	CFL1	>sp|P23528|COF1_HUMAN Cofilin-1 OS=Homo sapiens GN=CFL1 PE=1 SV=3;>tr|G3V1A4|G3V1A4_HUMAN Cofilin 1 (Non-muscle), isoform CRA_a OS=Homo sapiens GN=CFL1 PE=4 SV=1;>tr|E9PP50|E9PP50_HUMAN Cofilin-1 (Fragment) OS=Homo sapiens GN=CFL1 PE=2 SV=1;>tr|E9PK25|E9PK	9	17	17	16	11	13	11	13	11	12	79.5	79.5	75.3	18.502	166	166;149;160;204;122;79;91;149;166	3.96	25	25				2	39		15	21	4.9327e-297	0.58139	1.4048	58.559	91	0.89182	1.6925	38.928	15	0.89852	1.4415	45.154	21	66.9	78.9
Q9UL46;H0YM70;H0YKU2;H0YLG1;H0YLD2	Q9UL46;H0YM70	10;8;3;1;1	10;8;3;1;1	10;8;3;1;1	Proteasome activator complex subunit 2	PSME2	>sp|Q9UL46|PSME2_HUMAN Proteasome activator complex subunit 2 OS=Homo sapiens GN=PSME2 PE=1 SV=4;>tr|H0YM70|H0YM70_HUMAN Proteasome activator complex subunit 2 OS=Homo sapiens GN=PSME2 PE=2 SV=1	5	10	10	10	4	4	4	4	4	4	54	54	54	27.401	239	239;228;85;39;48	3.64		13				9			4	5	1.5632e-49	0.39937	1.0556	61.783	22	0.88497	1.0766	7.7377	4	0.82383	1.0323	22.7	5	24.7	24.7
P46783;F6U211;Q9NQ39	P46783;F6U211	4;3;1	4;3;1	4;3;1	40S ribosomal protein S10	RPS10	>sp|P46783|RS10_HUMAN 40S ribosomal protein S10 OS=Homo sapiens GN=RPS10 PE=1 SV=1;>tr|F6U211|F6U211_HUMAN 40S ribosomal protein S10 OS=Homo sapiens GN=RPS10 PE=2 SV=1	3	4	4	4	2	1	2	1	2	1	32.1	32.1	32.1	18.898	165	165;172;176	7							7		2	1	8.0113e-16	0.1793	0.93723	31.624	7	0.88083	1.3584	52.484	2				1	14.5	5.5
D6RB09;D6RG13;D6RAT0;P61247;D6RAS7;D6R9B6;F5H4F9;H0Y8L7;E9PFI5;H0Y9Y4;D6RGE0;D6RED7	D6RB09;D6RG13;D6RAT0;P61247;D6RAS7;D6R9B6;F5H4F9;H0Y8L7;E9PFI5;H0Y9Y4	3;3;3;3;2;2;2;2;2;2;1;1	3;3;3;3;2;2;2;2;2;2;1;1	3;3;3;3;2;2;2;2;2;2;1;1	40S ribosomal protein S3a	RPS3A	>tr|D6RB09|D6RB09_HUMAN 40S ribosomal protein S3a (Fragment) OS=Homo sapiens GN=RPS3A PE=2 SV=1;>tr|D6RG13|D6RG13_HUMAN 40S ribosomal protein S3a (Fragment) OS=Homo sapiens GN=RPS3A PE=2 SV=1;>tr|D6RAT0|D6RAT0_HUMAN 40S ribosomal protein S3a OS=Homo sapien	12	3	3	3	2	2	2	2	2	2	17	17	17	22.572	194	194;223;227;264;125;145;175;190;205;208;65;101	6						8			3	3	3.3539e-09	0.81379	0.91794	130.27	6	0.86944	0.92502	11.614	2	0.8269	0.96878	7.4678	3	12.4	9.8
P62280;M0QZC5;M0R1H5;M0R1H6	P62280;M0QZC5	10;9;4;2	10;9;4;2	10;9;4;2	40S ribosomal protein S11	RPS11	>sp|P62280|RS11_HUMAN 40S ribosomal protein S11 OS=Homo sapiens GN=RPS11 PE=1 SV=3;>tr|M0QZC5|M0QZC5_HUMAN 40S ribosomal protein S11 OS=Homo sapiens GN=RPS11 PE=4 SV=1	4	10	10	10	6	5	6	5	6	5	57.6	57.6	57.6	18.431	158	158;118;79;88	5.54		7					17		6	5	1.5908e-24	0.84606	1.3875	84.475	24	0.86125	1.4275	21.913	6	0.83989	1.1926	10.058	5	40.5	35.4
Q15149;Q15149-7;Q15149-8;Q15149-9;Q15149-5;Q15149-6;Q15149-2;Q15149-3;E9PMV1;E9PKG0;H0YDN1;E9PIA2;E9PQ28	Q15149;Q15149-7;Q15149-8;Q15149-9;Q15149-5;Q15149-6;Q15149-2;Q15149-3	174;173;173;173;173;173;173;172;21;8;5;4;3	1;0;0;0;0;0;0;0;0;0;0;0;0	1;0;0;0;0;0;0;0;0;0;0;0;0	Plectin	PLEC	>sp|Q15149|PLEC_HUMAN Plectin OS=Homo sapiens GN=PLEC PE=1 SV=3;>sp|Q15149-7|PLEC_HUMAN Isoform 7 of Plectin OS=Homo sapiens GN=PLEC;>sp|Q15149-8|PLEC_HUMAN Isoform 8 of Plectin OS=Homo sapiens GN=PLEC;>sp|Q15149-9|PLEC_HUMAN Isoform 9 of Plectin OS=Homo s	13	174	1	1	83	132	0	1	0	1	42.5	0.4	0.4	531.78	4684	4684;4515;4525;4533;4547;4551;4574;4570;703;190;200;174;83	4				1						1	0	0.75347	1	46.355	521	0.85866	1.0464	31.614	87	0.79851	1.0661	30.771	137	22.1	32.7
Q15149-4	Q15149-4	174	174	1			>sp|Q15149-4|PLEC_HUMAN Isoform 4 of Plectin OS=Homo sapiens GN=PLEC	1	174	174	1	83	131	83	131	0	0	43.6	43.6	0.2	516.19	4547	4547	4.57	256						72	215	94	141	0	0.75325	1	44.794	521	0.85866	1.0464	31.614	87	0.79679	1.0646	21.081	136	22.7	33.2
P14174	P14174	4	4	4	Macrophage migration inhibitory factor	MIF	>sp|P14174|MIF_HUMAN Macrophage migration inhibitory factor OS=Homo sapiens GN=MIF PE=1 SV=4	1	4	4	4	3	3	3	3	3	3	41.7	41.7	41.7	12.476	115	115	4.46	18				1	1	7	12	11	9	4.1693e-41	0.48765	1.0121	32.725	33	0.85784	1.0768	58.803	9	0.88437	1.1818	22.192	7	35.7	23.5
P33316-2;H0YNW5;H0YKC5;P33316;H0YMP1;H0YMM5;H0YNJ9;H0YKI0;H0Y477	P33316-2;H0YNW5;H0YKC5;P33316;H0YMP1;H0YMM5;H0YNJ9;H0YKI0	3;3;3;3;2;2;2;2;1	3;3;3;3;2;2;2;2;1	3;3;3;3;2;2;2;2;1	Deoxyuridine 5-triphosphate nucleotidohydrolase, mitochondrial	DUT	>sp|P33316-2|DUT_HUMAN Isoform 2 of Deoxyuridine 5-triphosphate nucleotidohydrolase, mitochondrial OS=Homo sapiens GN=DUT;>tr|H0YNW5|H0YNW5_HUMAN Deoxyuridine 5-triphosphate nucleotidohydrolase, mitochondrial OS=Homo sapiens GN=DUT PE=2 SV=1;>tr|H0YKC5|H	9	3	3	3	2	2	2	2	2	2	26.2	26.2	26.2	17.748	164	164;167;221;252;107;133;143;226;105	3.67	5						4		2	2	6.5437e-18	0.5484	1.2351	27.653	9	0.8511	1.3125	12.745	2	0.69049	1.0087	28.626	2	17.7	15.9
Q5T7N0;P46777	Q5T7N0;P46777	2;2	2;2	2;2	60S ribosomal protein L5	RPL5	>tr|Q5T7N0|Q5T7N0_HUMAN 60S ribosomal protein L5 (Fragment) OS=Homo sapiens GN=RPL5 PE=2 SV=2;>sp|P46777|RL5_HUMAN 60S ribosomal protein L5 OS=Homo sapiens GN=RPL5 PE=1 SV=3	2	2	2	2	2	1	2	1	2	1	21.5	21.5	21.5	14.114	130	130;297	6						6			2	2	1.7028e-14	0.65653	0.69451	103.71	6	0.83697	0.89047	23.238	2	0.68363	0.71906	16.822	2	21.5	7.7
P60981;P60981-2;F6RFD5	P60981;P60981-2;F6RFD5	10;9;8	9;8;7	9;8;7	Destrin	DSTN	>sp|P60981|DEST_HUMAN Destrin OS=Homo sapiens GN=DSTN PE=1 SV=3;>sp|P60981-2|DEST_HUMAN Isoform 2 of Destrin OS=Homo sapiens GN=DSTN;>tr|F6RFD5|F6RFD5_HUMAN Destrin OS=Homo sapiens GN=DSTN PE=2 SV=1	3	10	9	9	5	9	5	8	5	8	53.9	49.7	49.7	18.506	165	165;148;135	4.67	8	3					16		5	10	3.6909e-132	0.50019	1.0436	41.956	28	0.83611	1.4455	41.607	5	0.7685	1.1953	26.635	8	28.5	53.9
Q15365;F8VTZ0;H3BSP4;C9K0A2;F8WC71;C9IZV9;C9J7A9;C9JSA6;C9J5V4;C9JTY5;C9JZY3;C9J0A4;P57723-2;P57723	Q15365	10;2;1;1;1;1;1;1;1;1;1;1;1;1	10;2;1;1;1;1;1;1;1;1;1;1;1;1	7;0;0;0;0;0;0;0;0;0;0;0;0;0	Poly(rC)-binding protein 1	PCBP1	>sp|Q15365|PCBP1_HUMAN Poly(rC)-binding protein 1 OS=Homo sapiens GN=PCBP1 PE=1 SV=2	14	10	10	7	7	8	7	8	5	7	36.8	36.8	25.8	37.497	356	356;64;36;46;57;75;86;92;107;124;168;323;360;403	3.95			21		19				8	8	3.6704e-74	0.5717	0.59175	36.632	40	0.83278	0.60666	41.3	8	0.81875	0.78744	27.652	8	26.1	28.9
P05387;H0YDD8	P05387;H0YDD8	3;2	3;2	3;2	60S acidic ribosomal protein P2	RPLP2	>sp|P05387|RLA2_HUMAN 60S acidic ribosomal protein P2 OS=Homo sapiens GN=RPLP2 PE=1 SV=1;>tr|H0YDD8|H0YDD8_HUMAN 60S acidic ribosomal protein P2 (Fragment) OS=Homo sapiens GN=RPLP2 PE=3 SV=1	2	3	3	3	2	1	2	1	2	1	53	53	53	11.665	115	115;92	5.6	3						3	4	3	2	8.8798e-08	0.6213	1.2212	40.087	9	0.82315	1.2212	32.506	3	0.58403	0.87373	13.431	2	39.1	10.4
P69891	P69891	6	6	1	Hemoglobin subunit gamma-1	HBG1	>sp|P69891|HBG1_HUMAN Hemoglobin subunit gamma-1 OS=Homo sapiens GN=HBG1 PE=1 SV=2	1	6	6	1	3	4	3	4	0	1	54.4	54.4	8.2	16.14	147	147	7.1	1						2	7	4	6	1.3101e-25	0.8226	1.0695	157.34	2	0.8226	1.0695	157.34	2				0	28.6	32.7
C9J9K3;P08865;A6NE09;C9JQR9	C9J9K3;P08865;A6NE09	7;7;6;1	7;7;6;1	7;7;6;1	40S ribosomal protein SA	RPSA;RPSAP58	>tr|C9J9K3|C9J9K3_HUMAN 40S ribosomal protein SA (Fragment) OS=Homo sapiens GN=RPSA PE=2 SV=1;>sp|P08865|RSSA_HUMAN 40S ribosomal protein SA OS=Homo sapiens GN=RPSA PE=1 SV=4;>tr|A6NE09|A6NE09_HUMAN 40S ribosomal protein SA OS=Homo sapiens GN=RPSAP58 PE=3	4	7	7	7	3	3	3	3	3	3	38.3	38.3	38.3	29.505	264	264;295;295;73	4.21			8		10	1			3	3	1.1859e-51	0.813	0.82826	61.479	19	0.813	0.53137	1.9814	3	0.94135	0.64281	22.577	3	14.4	13.3
P05388;F8VU65;Q3B7A4;F8VWS0;F8VPE8;G3V210;F8VW21;Q8NHW5;F8VS58;F8VQY6;F8VRK7;F8VZS0;F8VWV4;F8W1K8	P05388;F8VU65;Q3B7A4;F8VWS0;F8VPE8;G3V210;F8VW21;Q8NHW5;F8VS58;F8VQY6;F8VRK7;F8VZS0	6;5;5;5;4;4;4;4;3;3;3;3;2;1	6;5;5;5;4;4;4;4;3;3;3;3;2;1	6;5;5;5;4;4;4;4;3;3;3;3;2;1	60S acidic ribosomal protein P0;60S acidic ribosomal protein P0-like	RPLP0;RPLP0P6	>sp|P05388|RLA0_HUMAN 60S acidic ribosomal protein P0 OS=Homo sapiens GN=RPLP0 PE=1 SV=1;>tr|F8VU65|F8VU65_HUMAN 60S acidic ribosomal protein P0 (Fragment) OS=Homo sapiens GN=RPLP0 PE=2 SV=1;>tr|Q3B7A4|Q3B7A4_HUMAN 60S acidic ribosomal protein P0 OS=Homo s	14	6	6	6	2	2	2	2	2	2	27.1	27.1	27.1	34.273	317	317;247;255;281;153;166;244;317;121;142;156;246;111;107	4.94			4		5	7			3	2	1.8978e-41	0.35016	0.79438	94.906	14	0.80912	0.98964	21.492	3				1	6.9	6.9
P62851	P62851	5	5	5	40S ribosomal protein S25	RPS25	>sp|P62851|RS25_HUMAN 40S ribosomal protein S25 OS=Homo sapiens GN=RPS25 PE=1 SV=1	1	5	5	5	3	4	3	4	3	4	29.6	29.6	29.6	13.742	125	125	7							13		3	4	5.1277e-24	0.73764	1.0514	35.096	13	0.80328	1.3593	24.976	3	0.87619	1.2394	18.98	4	24	29.6
P05141;Q9H0C2	P05141	15;3	15;3	6;0	ADP/ATP translocase 2	SLC25A5	>sp|P05141|ADT2_HUMAN ADP/ATP translocase 2 OS=Homo sapiens GN=SLC25A5 PE=1 SV=7	2	15	15	6	12	13	12	13	5	6	43	43	19.5	32.852	298	298;315	5.18			16		16	39	3		22	25	9.0609e-90	0.70627	0.86304	93.583	73	0.77102	0.93078	31.358	22	0.76826	0.91806	27.109	24	37.6	37.9
P63173;J3KT73;J3QL01;J3KSP2	P63173;J3KT73;J3QL01	5;4;4;2	5;4;4;2	5;4;4;2	60S ribosomal protein L38	RPL38	>sp|P63173|RL38_HUMAN 60S ribosomal protein L38 OS=Homo sapiens GN=RPL38 PE=1 SV=2;>tr|J3KT73|J3KT73_HUMAN 60S ribosomal protein L38 OS=Homo sapiens GN=RPL38 PE=3 SV=1;>tr|J3QL01|J3QL01_HUMAN 60S ribosomal protein L38 OS=Homo sapiens GN=RPL38 PE=3 SV=1	4	5	5	5	5	5	5	5	5	5	50	50	50	8.2178	70	70;64;67;21	5.2	12							18	8	8	1.2765e-57	0.66473	0.79896	39.043	29	0.76997	0.79121	34.834	8	0.78785	1.05	28.588	8	50	50
P62829;C9JD32;J3KT29;J3KTJ3;B9ZVP7;J3QQT9	P62829;C9JD32;J3KT29;J3KTJ3	7;5;5;4;3;2	7;5;5;4;3;2	7;5;5;4;3;2	60S ribosomal protein L23	RPL23	>sp|P62829|RL23_HUMAN 60S ribosomal protein L23 OS=Homo sapiens GN=RPL23 PE=1 SV=1;>tr|C9JD32|C9JD32_HUMAN 60S ribosomal protein L23 (Fragment) OS=Homo sapiens GN=RPL23 PE=2 SV=1;>tr|J3KT29|J3KT29_HUMAN 60S ribosomal protein L23 OS=Homo sapiens GN=RPL23 PE	6	7	7	7	5	7	5	7	5	7	50	50	50	14.865	140	140;91;122;81;114;34	6.75	3						19	10	10	14	9.5609e-100	0.75315	1.1212	62.168	32	0.75315	1.2102	23.064	10	0.78516	1.1212	33.599	14	44.3	50
P62701;A6NH36;C9JEH7;Q8TD47;P22090;C9JQ55	P62701	9;4;3;3;3;2	9;4;3;3;3;2	9;4;3;3;3;2	40S ribosomal protein S4, X isoform	RPS4X	>sp|P62701|RS4X_HUMAN 40S ribosomal protein S4, X isoform OS=Homo sapiens GN=RPS4X PE=1 SV=2	6	9	9	9	2	8	2	8	2	8	27.8	27.8	27.8	29.597	263	263;122;262;263;263;273	5.73		1				14			2	8	1.8318e-17	0.61225	0.70178	118.32	14	0.74407	0.84879	18.708	2	0.61339	0.6623	20.357	7	7.6	27
Q06323;H0YNE3;Q06323-2;H0YKK6;H0YLU2	Q06323;H0YNE3;Q06323-2;H0YKK6	5;4;4;3;1	5;4;4;3;1	5;4;4;3;1	Proteasome activator complex subunit 1	PSME1	>sp|Q06323|PSME1_HUMAN Proteasome activator complex subunit 1 OS=Homo sapiens GN=PSME1 PE=1 SV=1;>tr|H0YNE3|H0YNE3_HUMAN Proteasome activator complex subunit 1 OS=Homo sapiens GN=PSME1 PE=2 SV=1;>sp|Q06323-2|PSME1_HUMAN Isoform 2 of Proteasome activator co	5	5	5	5	2	4	2	4	2	4	19.7	19.7	19.7	28.723	249	249;233;250;90;114	4.7		1	3			6			2	4	5.0767e-13	0.61881	0.76079	62.626	10	0.71388	0.81435	14.023	2	0.6836	0.88928	12.345	4	7.6	16.5
P12236;I7HJJ0;P12235	P12236;I7HJJ0;P12235	13;9;7	4;2;1	4;2;1	ADP/ATP translocase 3;ADP/ATP translocase 1	SLC25A6;SLC25A4	>sp|P12236|ADT3_HUMAN ADP/ATP translocase 3 OS=Homo sapiens GN=SLC25A6 PE=1 SV=4;>tr|I7HJJ0|I7HJJ0_HUMAN ADP/ATP translocase 3 (Fragment) OS=Homo sapiens GN=SLC25A6 PE=4 SV=1;>sp|P12235|ADT1_HUMAN ADP/ATP translocase 1 OS=Homo sapiens GN=SLC25A4 PE=1 SV=4	3	13	4	4	10	11	3	4	3	4	43	16.4	16.4	32.866	298	298;158;298	6						9			3	5	5.313e-40	0.66657	0.81181	95.384	51	0.71106	0.83078	22.23	15	0.73653	0.80807	23.604	17	34.6	37.9
Q05639	Q05639	13	3	3	Elongation factor 1-alpha 2	EEF1A2	>sp|Q05639|EF1A2_HUMAN Elongation factor 1-alpha 2 OS=Homo sapiens GN=EEF1A2 PE=1 SV=1	1	13	3	3	10	10	0	0	0	0	43.2	17.5	17.5	50.47	463	463	5					4						1.2386e-106	0.5567	0.79444	103.28	125	0.70434	0.91433	98.085	29	0.71629	0.76232	76.441	27	25.7	25.7
P61978-3;P61978;P61978-2;Q5T6W5;Q5T6W2;Q5T6W1	P61978-3;P61978;P61978-2;Q5T6W5;Q5T6W2;Q5T6W1	17;17;17;16;13;9	17;17;17;16;13;9	17;17;17;16;13;9	Heterogeneous nuclear ribonucleoprotein K	HNRNPK	>sp|P61978-3|HNRPK_HUMAN Isoform 3 of Heterogeneous nuclear ribonucleoprotein K OS=Homo sapiens GN=HNRNPK;>sp|P61978|HNRPK_HUMAN Heterogeneous nuclear ribonucleoprotein K OS=Homo sapiens GN=HNRNPK PE=1 SV=1;>sp|P61978-2|HNRPK_HUMAN Isoform 2 of Heterogeneo	6	17	17	17	4	5	4	5	4	5	45	45	45	48.562	440	440;463;464;428;379;306	4.04				51	2				5	5	1.3902e-169	0.36042	0.49959	116.32	53	0.70285	0.54564	28.782	5	0.72386	0.67025	28.152	5	12.5	12.7
P58107;E9PPU0	P58107;E9PPU0	10;8	4;2	4;2	Epiplakin	EPPK1	>sp|P58107|EPIPL_HUMAN Epiplakin OS=Homo sapiens GN=EPPK1 PE=1 SV=2;>tr|E9PPU0|E9PPU0_HUMAN Epiplakin OS=Homo sapiens GN=EPPK1 PE=4 SV=1	2	10	4	4	5	6	0	1	0	1	13.2	5.8	5.8	555.61	5090	5090;2420	4.8	1				3			1		1	1.6159e-50	0.56657	0.84718	43.223	27	0.6954	0.86874	7.9457	5	0.69199	0.91326	48.553	6	6.2	9
P68104;Q5VTE0;Q5JR01;A6PW80	P68104;Q5VTE0	22;21;6;5	22;21;6;5	12;11;1;1	Elongation factor 1-alpha 1;Putative elongation factor 1-alpha-like 3	EEF1A1;EEF1A1P5	>sp|P68104|EF1A1_HUMAN Elongation factor 1-alpha 1 OS=Homo sapiens GN=EEF1A1 PE=1 SV=1;>sp|Q5VTE0|EF1A3_HUMAN Putative elongation factor 1-alpha-like 3 OS=Homo sapiens GN=EEF1A1P5 PE=5 SV=1	4	22	22	12	14	18	14	18	4	8	62.3	62.3	36.6	50.14	462	462;462;145;107	4.6	2	3	9	92	66	16	11	3	39	48	1.1502e-161	0.48655	0.76739	91.002	193	0.69265	0.80991	97.551	39	0.68452	0.72805	70.98	45	42	45.5
P23526;P23526-2	P23526;P23526-2	7;6	7;6	7;6	Adenosylhomocysteinase	AHCY	>sp|P23526|SAHH_HUMAN Adenosylhomocysteinase OS=Homo sapiens GN=AHCY PE=1 SV=4;>sp|P23526-2|SAHH_HUMAN Isoform 2 of Adenosylhomocysteinase OS=Homo sapiens GN=AHCY	2	7	7	7	2	2	2	2	2	2	18.8	18.8	18.8	47.716	432	432;404	4.47				10	9				2	2	5.8829e-21	0.27132	0.58268	41.945	17	0.68796	0.90518	16.269	2	0.61576	0.77687	42.007	2	5.6	4.9
P62277;J3KMX5;E9PS50	P62277;J3KMX5	7;5;3	7;5;3	7;5;3	40S ribosomal protein S13	RPS13	>sp|P62277|RS13_HUMAN 40S ribosomal protein S13 OS=Homo sapiens GN=RPS13 PE=1 SV=2;>tr|J3KMX5|J3KMX5_HUMAN 40S ribosomal protein S13 OS=Homo sapiens GN=RPS13 PE=4 SV=1	3	7	7	7	3	5	3	5	3	5	50.3	50.3	50.3	17.222	151	151;148;116	6.62	1						15		3	5	1.4872e-17	0.6041	0.84916	40.512	13	0.67748	0.82999	7.5257	3	0.62093	0.82978	23.448	4	20.5	37.7
F8VPD4;P27708;H7C3Z5;H7C2E4;H7BZB3	F8VPD4;P27708	31;31;3;3;1	31;31;3;3;1	31;31;3;3;1	CAD protein;Glutamine-dependent carbamoyl-phosphate synthase;Aspartate carbamoyltransferase;Dihydroorotase	CAD	>tr|F8VPD4|F8VPD4_HUMAN DNA fragmentation factor subunit beta OS=Homo sapiens GN=CAD PE=2 SV=1;>sp|P27708|PYR1_HUMAN CAD protein OS=Homo sapiens GN=CAD PE=1 SV=3	5	31	31	31	2	3	2	3	2	3	20.9	20.9	20.9	236.02	2162	2162;2225;269;293;280	1.84	37	1					6		2	3	6.7691e-215	0.14664	0.10622	101.37	44	0.66832	0.78603	11.373	2	0.62807	0.76725	20.277	3	1.1	1.6
O43813;E9PHS0;F8WDS9;H7C2E3	O43813;E9PHS0	16;10;3;2	16;10;3;2	16;10;3;2	LanC-like protein 1	LANCL1	>sp|O43813|LANC1_HUMAN LanC-like protein 1 OS=Homo sapiens GN=LANCL1 PE=1 SV=1;>tr|E9PHS0|E9PHS0_HUMAN LanC-like protein 1 (Fragment) OS=Homo sapiens GN=LANCL1 PE=2 SV=1	4	16	16	16	2	2	2	2	2	2	53.6	53.6	53.6	45.283	399	399;196;82;148	5.18			2		25	2	4		2	2	1.2637e-107	0.18126	1.207	86.638	30	0.65797	0.43004	3.184	2	0.59098	0.40356	9.8492	2	6.5	6.5
H7C2W9;C9JU56;B7Z4E3;P62899-3;P62899;P62899-2;B7Z4C8;B8ZZK4	H7C2W9;C9JU56;B7Z4E3;P62899-3;P62899;P62899-2;B7Z4C8;B8ZZK4	3;3;3;3;3;3;3;2	3;3;3;3;3;3;3;2	3;3;3;3;3;3;3;2	60S ribosomal protein L31	RPL31	>tr|H7C2W9|H7C2W9_HUMAN 60S ribosomal protein L31 (Fragment) OS=Homo sapiens GN=RPL31 PE=4 SV=1;>tr|C9JU56|C9JU56_HUMAN 60S ribosomal protein L31 (Fragment) OS=Homo sapiens GN=RPL31 PE=2 SV=1;>tr|B7Z4E3|B7Z4E3_HUMAN 60S ribosomal protein L31 OS=Homo sapien	8	3	3	3	2	1	2	1	2	1	28.7	28.7	28.7	12.701	108	108;115;120;121;125;128;130;79	7							7		2	1	3.6029e-16	0.20059	1.0779	12.199	7	0.65239	1.0061	10.505	2				1	21.3	8.3
P49327;J3KTF0	P49327	70;1	70;1	70;1	Fatty acid synthase;[Acyl-carrier-protein] S-acetyltransferase;[Acyl-carrier-protein] S-malonyltransferase;3-oxoacyl-[acyl-carrier-protein] synthase;3-oxoacyl-[acyl-carrier-protein] reductase;3-hydroxyacyl-[acyl-carrier-protein] dehydratase;Enoyl-[acyl-carrier-protein] reductase;Oleoyl-[acyl-carrier-protein] hydrolase	FASN	>sp|P49327|FAS_HUMAN Fatty acid synthase OS=Homo sapiens GN=FASN PE=1 SV=3	2	70	70	70	25	35	25	35	25	35	37.6	37.6	37.6	273.42	2511	2511;78	4.42	87				2		115		26	38	0	0.26468	0.29357	66.706	198	0.6378	0.83198	33.161	25	0.5847	0.79338	29.182	36	14	17.8
P62263;H0YB22;E5RH77	P62263;H0YB22;E5RH77	3;2;2	3;2;2	3;2;2	40S ribosomal protein S14	RPS14	>sp|P62263|RS14_HUMAN 40S ribosomal protein S14 OS=Homo sapiens GN=RPS14 PE=1 SV=3;>tr|H0YB22|H0YB22_HUMAN 40S ribosomal protein S14 (Fragment) OS=Homo sapiens GN=RPS14 PE=4 SV=1;>tr|E5RH77|E5RH77_HUMAN 40S ribosomal protein S14 OS=Homo sapiens GN=RPS14 PE	3	3	3	3	3	2	3	2	3	2	22.5	22.5	22.5	16.273	151	151;120;134	5.29	4						10		3	2	6.4767e-15	0.64298	1.0321	61.473	14	0.6342	0.79862	31.256	3	0.82522	1.2056	21.639	2	22.5	15.2
P10599;P10599-2	P10599;P10599-2	6;5	6;5	6;5	Thioredoxin	TXN	>sp|P10599|THIO_HUMAN Thioredoxin OS=Homo sapiens GN=TXN PE=1 SV=3;>sp|P10599-2|THIO_HUMAN Isoform 2 of Thioredoxin OS=Homo sapiens GN=TXN	2	6	6	6	6	6	6	6	6	6	51.4	51.4	51.4	11.737	105	105;85	5.93	7				3		2	17	8	11	1.8398e-28	0.54145	0.85948	113.84	26	0.63281	0.8541	18.801	7	0.64858	0.94725	32.359	10	51.4	51.4
P04080	P04080	6	6	6	Cystatin-B	CSTB	>sp|P04080|CYTB_HUMAN Cystatin-B OS=Homo sapiens GN=CSTB PE=1 SV=2	1	6	6	6	4	5	4	5	4	5	88.8	88.8	88.8	11.139	98	98	4.79	11							13	6	7	7.2614e-33	0.34882	0.6029	51.992	24	0.62408	0.81138	15.345	6	0.58592	0.8211	26.143	7	55.1	64.3
P62913;P62913-2;Q5VVC8;Q5VVC9	P62913;P62913-2;Q5VVC8;Q5VVC9	9;8;7;6	9;8;7;6	9;8;7;6	60S ribosomal protein L11	RPL11	>sp|P62913|RL11_HUMAN 60S ribosomal protein L11 OS=Homo sapiens GN=RPL11 PE=1 SV=2;>sp|P62913-2|RL11_HUMAN Isoform 2 of 60S ribosomal protein L11 OS=Homo sapiens GN=RPL11;>tr|Q5VVC8|Q5VVC8_HUMAN 60S ribosomal protein L11 (Fragment) OS=Homo sapiens GN=RPL11	4	9	9	9	5	7	5	7	5	7	44.4	44.4	44.4	20.252	178	178;177;174;131	4.9		13					18		5	7	4.3046e-79	0.78959	1.1647	82.355	30	0.59995	1.1399	4.5341	4	0.63524	1.0491	18.722	7	28.1	36.5
P36542;B4DL14;P36542-2	P36542;B4DL14;P36542-2	6;5;5	6;5;5	6;5;5	ATP synthase subunit gamma, mitochondrial;ATP synthase subunit gamma	ATP5C1	>sp|P36542|ATPG_HUMAN ATP synthase subunit gamma, mitochondrial OS=Homo sapiens GN=ATP5C1 PE=1 SV=1;>tr|B4DL14|B4DL14_HUMAN ATP synthase subunit gamma OS=Homo sapiens GN=ATP5C1 PE=2 SV=1;>sp|P36542-2|ATPG_HUMAN Isoform Heart of ATP synthase subunit gamma,	3	6	6	6	2	3	2	3	2	3	23.2	23.2	23.2	32.996	298	298;250;297	5.5			1			5			2	3	1.9556e-14	0.55767	0.70378	32.148	5	0.58757	0.71866	2.9587	2	0.38941	0.50658	50.789	2	7.7	12.1
P22392-2;Q32Q12;J3KPD9;E7ERL0;P22392;E5RHP0;F6XY72;O60361;C9K028	P22392-2;Q32Q12;J3KPD9;E7ERL0;P22392	11;11;9;8;8;5;4;4;3	11;11;9;8;8;5;4;4;3	3;3;1;0;3;0;2;2;0	Nucleoside diphosphate kinase;Nucleoside diphosphate kinase B	NME1-NME2;NME2;NME1	>sp|P22392-2|NDKB_HUMAN Isoform 3 of Nucleoside diphosphate kinase B OS=Homo sapiens GN=NME2;>tr|Q32Q12|Q32Q12_HUMAN Nucleoside diphosphate kinase OS=Homo sapiens GN=NME1-NME2 PE=2 SV=1;>tr|J3KPD9|J3KPD9_HUMAN Nucleoside diphosphate kinase B OS=Homo sapien	9	11	11	3	6	9	6	9	2	3	62.9	62.9	13.1	30.137	267	267;292;197;139;152;82;77;137;60	5.15	8						18		7	9	4.6218e-25	0.37176	0.64128	55.869	26	0.58705	0.7969	34.867	7	0.40209	0.67443	28.72	9	35.6	55.1
Q15366-6;Q15366-3;Q15366;Q15366-2;B4DLC0;H3BRU6;G3V0E8;F8VZX2;B4DXP5;Q15366-4;Q15366-5;F8W0G4;F8VXH9;F8W1G6;J3QT27;P57721-2;P57721-3;P57721-5;E9PFP8;P57721-4;P57721;H3BSS4;F8VRH0;H3BND9	Q15366-6;Q15366-3;Q15366;Q15366-2;B4DLC0;H3BRU6;G3V0E8;F8VZX2;B4DXP5;Q15366-4;Q15366-5;F8W0G4;F8VXH9	9;9;9;9;8;8;8;8;8;8;8;5;5;4;4;4;4;4;4;4;4;3;3;1	6;6;6;6;5;5;5;5;5;5;5;2;3;2;1;1;1;1;1;1;1;3;3;1	6;6;6;6;5;5;5;5;5;5;5;2;3;2;1;1;1;1;1;1;1;3;3;1	Poly(rC)-binding protein 2	PCBP2	>sp|Q15366-6|PCBP2_HUMAN Isoform 6 of Poly(rC)-binding protein 2 OS=Homo sapiens GN=PCBP2;>sp|Q15366-3|PCBP2_HUMAN Isoform 3 of Poly(rC)-binding protein 2 OS=Homo sapiens GN=PCBP2;>sp|Q15366|PCBP2_HUMAN Poly(rC)-binding protein 2 OS=Homo sapiens GN=PCBP2 P	24	9	6	6	5	4	3	3	3	3	32.1	21.3	21.3	38.15	361	361;362;365;366;301;301;318;321;322;331;335;158;160;202;322;345;346;351;361;370;371;184;310;112	4.13			11		10	2			4	4	1.8819e-32	0.42592	0.47731	59.502	32	0.58392	0.47258	22.057	5	0.55036	0.48809	18.805	5	19.7	14.1
H7C123;H7C2C5;F8W7C6;Q96L21;P27635;H7C2U2;B8A6G2;A6QRI9	H7C123;H7C2C5;F8W7C6;Q96L21;P27635;H7C2U2;B8A6G2;A6QRI9	2;2;2;2;2;1;1;1	2;2;2;2;2;1;1;1	2;2;2;2;2;1;1;1	60S ribosomal protein L10-like;60S ribosomal protein L10	RPL10;RPL10L	>tr|H7C123|H7C123_HUMAN 60S ribosomal protein L10 (Fragment) OS=Homo sapiens GN=RPL10 PE=2 SV=1;>tr|H7C2C5|H7C2C5_HUMAN 60S ribosomal protein L10 (Fragment) OS=Homo sapiens GN=RPL10 PE=2 SV=1;>tr|F8W7C6|F8W7C6_HUMAN 60S ribosomal protein L10 OS=Homo sapien	8	2	2	2	2	1	2	1	2	1	22	22	22	10.028	91	91;131;163;214;214;28;108;181	7							3		2	1	0.0012126	0.62378	1.0508	36.689	3	0.57901	0.79952	46.841	2				1	22	13.2
Q92841-1;Q92841-3;Q92841-2;C9JMU5;Q92841;H3BLZ8;G5E9L5	Q92841-1;Q92841-3;Q92841-2;C9JMU5;Q92841;H3BLZ8	8;8;8;8;8;8;1	5;5;5;5;5;5;1	5;5;5;5;5;5;1	Probable ATP-dependent RNA helicase DDX17	DDX17	>sp|Q92841-1|DDX17_HUMAN Isoform 2 of Probable ATP-dependent RNA helicase DDX17 OS=Homo sapiens GN=DDX17;>sp|Q92841-3|DDX17_HUMAN Isoform 4 of Probable ATP-dependent RNA helicase DDX17 OS=Homo sapiens GN=DDX17;>sp|Q92841-2|DDX17_HUMAN Isoform 3 of Probable	7	8	5	5	1	3	0	1	0	1	15.8	10.5	10.5	72.371	650	650;652;652;652;729;731;181	3.83			1	5						1	1.2344e-18	0.5761	0.20008	176.83	13	0.57499	0.064751	236.98	2	0.5761	0.41009	228.2	3	1.8	5.2
B4DLW8;P17844;J3KTA4;J3KRZ1;J3QSF1;J3QRQ7;J3QR02;J3KRX8	B4DLW8;P17844;J3KTA4	11;11;11;5;3;3;1;1	11;11;11;5;3;3;1;1	8;8;8;3;2;2;1;1	Probable ATP-dependent RNA helicase DDX5	DDX5	>tr|B4DLW8|B4DLW8_HUMAN Probable ATP-dependent RNA helicase DDX5 OS=Homo sapiens GN=DDX5 PE=2 SV=1;>sp|P17844|DDX5_HUMAN Probable ATP-dependent RNA helicase DDX5 OS=Homo sapiens GN=DDX5 PE=1 SV=1;>tr|J3KTA4|J3KTA4_HUMAN Probable ATP-dependent RNA helicase	8	11	11	8	1	4	1	4	0	2	22.4	22.4	15.9	60.563	535	535;614;614;166;153;212;99;120	4.28			3	17	12				2	5	2.9701e-42	0.62233	0.070371	175.45	30	0.57499	0.064751	236.98	2	0.56666	0.46667	176.71	5	2.2	7.5
P30050;P30050-2	P30050;P30050-2	7;5	7;5	7;5	60S ribosomal protein L12	RPL12	>sp|P30050|RL12_HUMAN 60S ribosomal protein L12 OS=Homo sapiens GN=RPL12 PE=1 SV=1;>sp|P30050-2|RL12_HUMAN Isoform 2 of 60S ribosomal protein L12 OS=Homo sapiens GN=RPL12	2	7	7	7	5	4	5	4	5	4	58.2	58.2	58.2	17.818	165	165;132	6.45	2						20		6	4	4.2463e-45	0.45798	0.76875	44.374	19	0.57249	0.81263	27.129	4	0.51396	0.77314	7.8866	4	49.1	32.7
E9PCY7;P31943;G8JLB6;H0YB39;D6RIT2;D6RIU0;H0YBG7;H0YBD7;D6RBM0;P55795;E7EQJ0;D6RAM1;E5RGV0;F5GZT4;D6R9T0;D6RFM3;E7EN40;D6RDU3;D6RJ04;D6RIH9;D6RF17;D6RDL0;E5RGH4;D6R9D3;H0YAQ2	E9PCY7;P31943;G8JLB6;H0YB39;D6RIT2;D6RIU0;H0YBG7;H0YBD7;D6RBM0;P55795	8;8;8;5;4;4;4;4;4;4;3;3;3;3;3;3;3;3;3;3;2;2;2;1;1	8;8;8;5;4;4;4;4;4;4;3;3;3;3;3;3;3;3;3;3;2;2;2;1;1	6;6;6;3;4;4;2;2;4;3;3;3;3;1;3;3;3;3;3;3;2;2;2;1;1	Heterogeneous nuclear ribonucleoprotein H;Heterogeneous nuclear ribonucleoprotein H, N-terminally processed;Heterogeneous nuclear ribonucleoprotein H2	HNRNPH1;HNRNPH2	>tr|E9PCY7|E9PCY7_HUMAN Heterogeneous nuclear ribonucleoprotein H OS=Homo sapiens GN=HNRNPH1 PE=2 SV=1;>sp|P31943|HNRH1_HUMAN Heterogeneous nuclear ribonucleoprotein H OS=Homo sapiens GN=HNRNPH1 PE=1 SV=4;>tr|G8JLB6|G8JLB6_HUMAN Heterogeneous nuclear ribon	25	8	8	6	6	4	6	4	4	2	26.6	26.6	20.3	47.087	429	429;449;472;277;164;168;185;195;212;449;115;130;155;159;162;163;166;171;172;184;49;84;100;40;131	4.24				36	8		1		9	6	9.313e-203	0.46309	0.60128	49.097	45	0.55455	0.3901	41.873	9	0.53806	0.40201	30.93	6	21.4	12.4
E9PJD9;E9PLL6;P46776;E9PLX7	E9PJD9;E9PLL6;P46776	3;3;3;1	3;3;3;1	3;3;3;1	60S ribosomal protein L27a	RPL27A	>tr|E9PJD9|E9PJD9_HUMAN 60S ribosomal protein L27a OS=Homo sapiens GN=RPL27A PE=3 SV=1;>tr|E9PLL6|E9PLL6_HUMAN 60S ribosomal protein L27a OS=Homo sapiens GN=RPL27A PE=2 SV=1;>sp|P46776|RL27A_HUMAN 60S ribosomal protein L27a OS=Homo sapiens GN=RPL27A PE=1 S	4	3	3	3	2	2	2	2	2	2	36.3	36.3	36.3	10.127	91	91;108;148;113	7							7		2	2	7.8918e-15	0.41779	0.7518	37.832	7	0.54251	0.83664	4.394	2	0.55098	0.73632	2.0018	2	24.2	23.1
M0R3D6;M0R1A7;M0R117;Q02543;M0R0P7	M0R3D6;M0R1A7;M0R117;Q02543;M0R0P7	6;6;6;6;4	6;6;6;6;4	6;6;6;6;4	60S ribosomal protein L18a	RPL18A	>tr|M0R3D6|M0R3D6_HUMAN 60S ribosomal protein L18a (Fragment) OS=Homo sapiens GN=RPL18A PE=4 SV=1;>tr|M0R1A7|M0R1A7_HUMAN 60S ribosomal protein L18a OS=Homo sapiens GN=RPL18A PE=3 SV=1;>tr|M0R117|M0R117_HUMAN 60S ribosomal protein L18a OS=Homo sapiens GN=R	5	6	6	6	2	3	2	3	2	3	43.3	43.3	43.3	16.714	141	141;147;154;176;137	7							12		2	4	3.5941e-31	0.1286	0.82822	20.897	10	0.53053	1.0299	2.0776	2	0.47894	0.76492	22.166	2	16.3	18.4
Q9H3K6;Q9H3K6-2;H3BV85;H3BTW0;H3BVE0	Q9H3K6;Q9H3K6-2	5;3;2;2;2	5;3;2;2;2	5;3;2;2;2	BolA-like protein 2	BOLA2	>sp|Q9H3K6|BOLA2_HUMAN BolA-like protein 2 OS=Homo sapiens GN=BOLA2 PE=1 SV=1;>sp|Q9H3K6-2|BOLA2_HUMAN Isoform 2 of BolA-like protein 2 OS=Homo sapiens GN=BOLA2	5	5	5	5	5	4	5	4	5	4	72.1	72.1	72.1	10.116	86	86;58;88;89;249	4.82	10							12	6	6	1.5763e-34	0.43192	0.70845	36.179	20	0.52072	0.70121	31.424	5	0.54669	0.71576	23.062	5	72.1	50
E5RI99;P62888;E5RJH3	E5RI99;P62888	5;5;2	5;5;2	5;5;2	60S ribosomal protein L30	RPL30	>tr|E5RI99|E5RI99_HUMAN 60S ribosomal protein L30 (Fragment) OS=Homo sapiens GN=RPL30 PE=2 SV=1;>sp|P62888|RL30_HUMAN 60S ribosomal protein L30 OS=Homo sapiens GN=RPL30 PE=1 SV=2	3	5	5	5	4	5	4	5	4	5	58.8	58.8	58.8	12.656	114	114;115;56	5.04	10						4	11	6	6	1.0534e-47	0.47653	0.79272	48.967	25	0.50942	0.67749	18.836	6	0.44628	0.62114	16.166	6	48.2	58.8
J3QQT2;J3KRX5;P18621;P18621-3;J3QS96;P18621-2;J3QLC8;J3KRB3;J3KSJ0	J3QQT2;J3KRX5;P18621;P18621-3;J3QS96;P18621-2;J3QLC8;J3KRB3	4;4;4;4;3;3;3;2;1	4;4;4;4;3;3;3;2;1	4;4;4;4;3;3;3;2;1	60S ribosomal protein L17	RPL17	>tr|J3QQT2|J3QQT2_HUMAN 60S ribosomal protein L17 (Fragment) OS=Homo sapiens GN=RPL17 PE=3 SV=1;>tr|J3KRX5|J3KRX5_HUMAN 60S ribosomal protein L17 (Fragment) OS=Homo sapiens GN=RPL17 PE=3 SV=1;>sp|P18621|RL17_HUMAN 60S ribosomal protein L17 OS=Homo sapiens	9	4	4	4	2	4	2	4	2	4	28.7	28.7	28.7	19.786	171	171;174;184;228;138;146;174;106;56	7							11		2	4	8.2693e-41	0.39782	0.89632	28.165	9	0.46533	0.85248	30.357	2	0.54837	0.91978	5.6129	3	17.5	28.7
Q06830;H7C3T4;Q13162	Q06830	23;3;3	23;3;3	22;3;3	Peroxiredoxin-1	PRDX1	>sp|Q06830|PRDX1_HUMAN Peroxiredoxin-1 OS=Homo sapiens GN=PRDX1 PE=1 SV=1	3	23	23	22	16	19	16	19	15	18	92	92	86.4	22.11	199	199;161;271	4.78	6	56			7	21	61	5	38	40	6.7733e-209	0.29131	0.74991	44.349	153	0.46434	0.77395	35.17	37	0.46107	0.67839	30.355	39	75.4	91.5
Q9P258	Q9P258	13	13	13	Protein RCC2	RCC2	>sp|Q9P258|RCC2_HUMAN Protein RCC2 OS=Homo sapiens GN=RCC2 PE=1 SV=2	1	13	13	13	6	4	6	4	6	4	31.2	31.2	31.2	56.084	522	522	4				29					7	5	6.3224e-47	0.30664	0.32522	33.854	29	0.46232	0.3837	11.761	7	0.48241	0.41	16.757	5	13.4	7.7
P32119;A6NIW5;P32119-2	P32119;A6NIW5	10;6;2	9;6;2	9;6;2	Peroxiredoxin-2	PRDX2	>sp|P32119|PRDX2_HUMAN Peroxiredoxin-2 OS=Homo sapiens GN=PRDX2 PE=1 SV=5;>tr|A6NIW5|A6NIW5_HUMAN Peroxiredoxin 2, isoform CRA_a OS=Homo sapiens GN=PRDX2 PE=4 SV=2	3	10	9	9	6	9	5	8	5	8	52.5	47	47	21.892	198	198;136;142	4.78		15			3	1	18		5	9	3.1063e-67	0.19763	0.64473	36.114	46	0.46031	0.55983	31.56	7	0.47807	0.66406	22.753	11	40.4	40.4
P52597	P52597	4	2	2	Heterogeneous nuclear ribonucleoprotein F;Heterogeneous nuclear ribonucleoprotein F, N-terminally processed	HNRNPF	>sp|P52597|HNRPF_HUMAN Heterogeneous nuclear ribonucleoprotein F OS=Homo sapiens GN=HNRNPF PE=1 SV=3	1	4	2	2	2	2	0	0	0	0	14.5	8	8	45.671	415	415	5					4						6.0934e-131	0.43267	0.5783	70.361	25	0.45914	0.32298	19.141	4	0.47895	0.36316	11.08	4	6.5	6.5
P31153;B4DN45	P31153;B4DN45	4;3	4;3	4;3	S-adenosylmethionine synthase isoform type-2;S-adenosylmethionine synthase	MAT2A	>sp|P31153|METK2_HUMAN S-adenosylmethionine synthase isoform type-2 OS=Homo sapiens GN=MAT2A PE=1 SV=1;>tr|B4DN45|B4DN45_HUMAN S-adenosylmethionine synthase OS=Homo sapiens GN=MAT2A PE=2 SV=1	2	4	4	4	3	3	3	3	3	3	12.2	12.2	12.2	43.66	395	395;299	4.5				6	6				3	3	5.2246e-14	0.50373	0.57104	44.761	12	0.44918	0.29358	26.912	3	0.48463	0.33094	28.757	3	9.9	8.4
F8VVM2;Q00325-2;Q00325;F8VZL5;F8VWR4;F8VWQ0	F8VVM2;Q00325-2;Q00325;F8VZL5;F8VWR4;F8VWQ0	3;3;3;2;2;2	3;3;3;2;2;2	3;3;3;2;2;2	Phosphate carrier protein, mitochondrial	SLC25A3	>tr|F8VVM2|F8VVM2_HUMAN Phosphate carrier protein, mitochondrial OS=Homo sapiens GN=SLC25A3 PE=2 SV=1;>sp|Q00325-2|MPCP_HUMAN Isoform B of Phosphate carrier protein, mitochondrial OS=Homo sapiens GN=SLC25A3;>sp|Q00325|MPCP_HUMAN Phosphate carrier protein,	6	3	3	3	3	2	3	2	3	2	9.6	9.6	9.6	36.161	324	324;361;362;153;154;156	5.44	1					8			3	2	1.211e-28	0.38437	0.44962	88.79	8	0.44761	0.53253	6.4738	3	0.38437	0.44962	1.3862	2	9.6	7.1
P26599;P26599-2;P26599-3;A6NLN1;K7EK45;K7ES59;K7EKJ7;K7ELW5;O95758-7;O95758-1;O95758-6;O95758-2;O95758;O95758-5;O95758-4	P26599;P26599-2;P26599-3	12;11;11;5;5;4;4;2;2;2;2;2;2;2;2	12;11;11;5;5;4;4;2;2;2;2;2;2;2;2	11;11;11;5;5;4;4;2;2;2;2;2;2;2;2	Polypyrimidine tract-binding protein 1	PTBP1	>sp|P26599|PTBP1_HUMAN Polypyrimidine tract-binding protein 1 OS=Homo sapiens GN=PTBP1 PE=1 SV=1;>sp|P26599-2|PTBP1_HUMAN Isoform 2 of Polypyrimidine tract-binding protein 1 OS=Homo sapiens GN=PTBP1;>sp|P26599-3|PTBP1_HUMAN Isoform 3 of Polypyrimidine trac	15	12	12	11	2	3	2	3	2	3	40.7	40.7	31.6	57.221	531	531;550;557;197;256;209;236;233;457;521;524;547;552;555;558	4				15					2	3	1.6153e-42	0.32096	0.28516	110.28	14	0.41717	0.28516	18.299	2	0.52022	0.55779	25.91	3	5.3	9.8
P69892;E9PBW4	P69892;E9PBW4	6;5	1;1	1;1	Hemoglobin subunit gamma-2	HBG2	>sp|P69892|HBG2_HUMAN Hemoglobin subunit gamma-2 OS=Homo sapiens GN=HBG2 PE=1 SV=2;>tr|E9PBW4|E9PBW4_HUMAN Hemoglobin subunit gamma-2 OS=Homo sapiens GN=HBG2 PE=2 SV=1	2	6	1	1	4	4	1	1	1	1	54.4	8.2	8.2	16.126	147	147;137	8								3	1	2	1.0381e-21	0.34066	0.42761	108.96	4	0.41436	0.52012	118.79	3				1	36.7	32.7
P15531;P15531-2	P15531;P15531-2	9;9	1;1	1;1	Nucleoside diphosphate kinase A	NME1	>sp|P15531|NDKA_HUMAN Nucleoside diphosphate kinase A OS=Homo sapiens GN=NME1 PE=1 SV=1;>sp|P15531-2|NDKA_HUMAN Isoform 2 of Nucleoside diphosphate kinase A OS=Homo sapiens GN=NME1	2	9	1	1	4	7	0	1	0	1	65.8	9.2	9.2	17.149	152	152;177	3.4	3						2			1	1.2959e-42	0.32396	0.58703	61.026	25	0.40295	0.62712	26.323	5	0.45041	0.71935	30.01	7	26.3	52.6
Q07021;I3L3Q7;I3L3B0	Q07021;I3L3Q7;I3L3B0	2;1;1	2;1;1	2;1;1	Complement component 1 Q subcomponent-binding protein, mitochondrial	C1QBP	>sp|Q07021|C1QBP_HUMAN Complement component 1 Q subcomponent-binding protein, mitochondrial OS=Homo sapiens GN=C1QBP PE=1 SV=1;>tr|I3L3Q7|I3L3Q7_HUMAN Complement component 1 Q subcomponent-binding protein, mitochondrial (Fragment) OS=Homo sapiens GN=C1QBP	3	2	2	2	1	0	1	0	1	0	12.1	12.1	12.1	31.362	282	282;177;178	4.67		1				2			2		0.00027085	0.38378	0.53131	44.425	3	0.40293	0.50607	6.8841	2				0	5	0
P42677;Q5T4L4;C9J1C5	P42677;Q5T4L4	5;4;1	5;4;1	3;3;0	40S ribosomal protein S27	RPS27	>sp|P42677|RS27_HUMAN 40S ribosomal protein S27 OS=Homo sapiens GN=RPS27 PE=1 SV=3;>tr|Q5T4L4|Q5T4L4_HUMAN 40S ribosomal protein S27 OS=Homo sapiens GN=RPS27 PE=2 SV=1	3	5	5	3	5	5	5	5	3	3	40.5	40.5	15.5	9.461	84	84;66;52	5.2	10							15	7	8	5.5892e-33	0.55604	1.0885	68.819	25	0.40272	0.54231	74.836	7	0.36812	0.48529	54.621	8	40.5	40.5
D6RAW0;D6RFM0;P62837-2;D6RAH7;H9KV45;P62837;P61077;P61077-2;P61077-3;D6RA11;Q9UQL0;C9J9H9;Q9Y2X8;P51668	D6RAW0;D6RFM0;P62837-2;D6RAH7;H9KV45;P62837;P61077;P61077-2;P61077-3;D6RA11;Q9UQL0;C9J9H9;Q9Y2X8;P51668	2;2;2;2;2;2;2;2;2;1;1;1;1;1	2;2;2;2;2;2;2;2;2;1;1;1;1;1	2;2;2;2;2;2;2;2;2;1;1;1;1;1	Ubiquitin-conjugating enzyme E2 D2;Ubiquitin-conjugating enzyme E2 D3;Ubiquitin-conjugating enzyme E2 D4;Ubiquitin-conjugating enzyme E2 D1	UBE2D3;UBE2D2;UBE2D4;UBE2D1	>tr|D6RAW0|D6RAW0_HUMAN Ubiquitin-conjugating enzyme E2 D3 (Fragment) OS=Homo sapiens GN=UBE2D3 PE=2 SV=1;>tr|D6RFM0|D6RFM0_HUMAN Ubiquitin-conjugating enzyme E2 D2 (Fragment) OS=Homo sapiens GN=UBE2D2 PE=2 SV=1;>sp|P62837-2|UB2D2_HUMAN Isoform 2 of Ubiqui	14	2	2	2	1	1	1	1	1	1	40.3	40.3	40.3	8.2133	72	72;98;118;118;141;147;147;148;149;96;109;122;147;147	4.17	3						2	1	2	1	9.6129e-06	0.31193	0.65104	31.78	6	0.39899	0.6451	48.322	2				1	15.3	15.3
B4DP11;Q15185;B4DP21;B4DDC6;B4DHP2	B4DP11;Q15185;B4DP21	5;5;4;2;1	5;5;4;2;1	5;5;4;2;1	Prostaglandin E synthase 3	PTGES3	>tr|B4DP11|B4DP11_HUMAN Prostaglandin E synthase 3 OS=Homo sapiens GN=PTGES3 PE=2 SV=1;>sp|Q15185|TEBP_HUMAN Prostaglandin E synthase 3 OS=Homo sapiens GN=PTGES3 PE=1 SV=1;>tr|B4DP21|B4DP21_HUMAN Prostaglandin E synthase 3 OS=Homo sapiens GN=PTGES3 PE=2 SV	5	5	5	5	2	3	2	3	2	3	42.4	42.4	42.4	16.476	139	139;160;130;124;127	3.5	7						5		2	3	2.4967e-14	0.28082	0.47864	25.606	12	0.3974	0.61286	36.223	2	0.3857	0.54247	14.951	3	14.4	21.6
P22626-2;P22626	P22626-2;P22626	11;11	11;11	10;10	Heterogeneous nuclear ribonucleoproteins A2/B1	HNRNPA2B1	>sp|P22626-2|ROA2_HUMAN Isoform A2 of Heterogeneous nuclear ribonucleoproteins A2/B1 OS=Homo sapiens GN=HNRNPA2B1;>sp|P22626|ROA2_HUMAN Heterogeneous nuclear ribonucleoproteins A2/B1 OS=Homo sapiens GN=HNRNPA2B1 PE=1 SV=2	2	11	11	10	8	7	8	7	7	6	36.1	36.1	36.1	36.006	341	341;353	4.88			9		19	13			12	17	2.5085e-76	0.40263	0.3781	74.734	39	0.37295	0.34966	26.668	12	0.35947	0.31493	21.734	17	26.4	23.5
P09651-3;P09651-2;F8W6I7;P09651;F8VZ49;Q32P51;F8VYN5;F8VTQ5;H0YH80;F8W646	P09651-3;P09651-2;F8W6I7;P09651;F8VZ49;Q32P51;F8VYN5;F8VTQ5;H0YH80	6;6;6;6;4;4;3;3;3;2	5;5;5;5;3;3;2;2;3;2	5;5;5;5;3;3;2;2;3;2	Heterogeneous nuclear ribonucleoprotein A1;Heterogeneous nuclear ribonucleoprotein A1-like 2	HNRNPA1;HNRNPA1L2	>sp|P09651-3|ROA1_HUMAN Isoform 2 of Heterogeneous nuclear ribonucleoprotein A1 OS=Homo sapiens GN=HNRNPA1;>sp|P09651-2|ROA1_HUMAN Isoform A1-A of Heterogeneous nuclear ribonucleoprotein A1 OS=Homo sapiens GN=HNRNPA1;>tr|F8W6I7|F8W6I7_HUMAN Heterogeneous n	10	6	5	5	6	3	5	2	5	2	30.7	27.3	27.3	29.386	267	267;320;320;372;231;320;113;145;191;156	5.33			1		7	7			8	4	1.9137e-30	0.33833	0.33097	103.36	18	0.33462	0.32663	70.668	8	0.32694	0.29556	21.509	7	30.7	13.1
P22102;P22102-2;F8WD69;C9JZG2;C9JKQ7;C9JBJ1;C9JTV6;B4DJ93;H7C489	P22102;P22102-2	10;8;4;3;3;3;3;2;1	10;8;4;3;3;3;3;2;1	10;8;4;3;3;3;3;2;1	Trifunctional purine biosynthetic protein adenosine-3;Phosphoribosylamine--glycine ligase;Phosphoribosylformylglycinamidine cyclo-ligase;Phosphoribosylglycinamide formyltransferase	GART	>sp|P22102|PUR2_HUMAN Trifunctional purine biosynthetic protein adenosine-3 OS=Homo sapiens GN=GART PE=1 SV=1;>sp|P22102-2|PUR2_HUMAN Isoform Short of Trifunctional purine biosynthetic protein adenosine-3 OS=Homo sapiens GN=GART	9	10	10	10	3	3	3	3	3	3	15.1	15.1	15.1	107.77	1010	1010;433;306;136;138;232;241;562;223	4			1	14	1				3	3	9.5054e-19	0.21592	0.25575	76.391	15	0.33313	0.32466	32.279	3	1.7419	1.4239	119.12	3	3.3	4
P51991-2;P51991;H7C1J8	P51991-2;P51991	4;4;1	4;4;1	4;4;1	Heterogeneous nuclear ribonucleoprotein A3	HNRNPA3	>sp|P51991-2|ROA3_HUMAN Isoform 2 of Heterogeneous nuclear ribonucleoprotein A3 OS=Homo sapiens GN=HNRNPA3;>sp|P51991|ROA3_HUMAN Heterogeneous nuclear ribonucleoprotein A3 OS=Homo sapiens GN=HNRNPA3 PE=1 SV=2	3	4	4	4	2	4	2	4	2	4	17.1	17.1	17.1	37.029	356	356;378;115	5					6				2	4	3.1965e-21	0.34401	0.27074	57.285	5	0.30796	0.16852	49.514	2	0.34401	0.34994	37.756	3	10.7	17.1
P00390-2;P00390-3;P00390;P00390-5;P00390-4;H0YBD4;H0YC68;E5RI06	P00390-2;P00390-3;P00390;P00390-5;P00390-4	16;16;16;14;14;7;4;4	16;16;16;14;14;7;4;4	16;16;16;14;14;7;4;4	Glutathione reductase, mitochondrial	GSR	>sp|P00390-2|GSHR_HUMAN Isoform Cytoplasmic of Glutathione reductase, mitochondrial OS=Homo sapiens GN=GSR;>sp|P00390-3|GSHR_HUMAN Isoform 2 of Glutathione reductase, mitochondrial OS=Homo sapiens GN=GSR;>sp|P00390|GSHR_HUMAN Glutathione reductase, mitocho	8	16	16	16	9	12	9	12	9	12	50.3	50.3	50.3	51.7	479	479;493;522;440;469;301;131;145	4.03				35	1				9	13	3.1539e-95	0.25318	0.25562	62.939	36	0.28411	0.26583	58.078	9	0.29486	0.31169	39.784	13	23.4	35.5
G3V4W0;B4DY08;G3V4C1;P07910-2;G3V2Q1;P07910;G3V576;P07910-4;G3V555;G3V575;P07910-3;G3V5X6;G3V3K6;G3V251;B4DSU6;G3V5V7;G3V2D6;O60812;G3V4M8;G3V2H6;E5RG71;B3KT61;Q86SE5;G3V129	G3V4W0;B4DY08;G3V4C1;P07910-2;G3V2Q1;P07910;G3V576;P07910-4;G3V555;G3V575;P07910-3;G3V5X6;G3V3K6;G3V251;B4DSU6;G3V5V7;G3V2D6	10;10;10;10;10;10;9;9;6;6;6;5;5;5;5;5;5;4;3;2;1;1;1;1	10;10;10;10;10;10;9;9;6;6;6;5;5;5;5;5;5;4;3;2;1;1;1;1	10;10;10;10;10;10;9;9;6;6;6;5;5;5;5;5;5;4;3;2;1;1;1;1	Heterogeneous nuclear ribonucleoproteins C1/C2	HNRNPC	>tr|G3V4W0|G3V4W0_HUMAN Heterogeneous nuclear ribonucleoproteins C1/C2 (Fragment) OS=Homo sapiens GN=HNRNPC PE=2 SV=1;>tr|B4DY08|B4DY08_HUMAN Heterogeneous nuclear ribonucleoproteins C1/C2 OS=Homo sapiens GN=HNRNPC PE=2 SV=1;>tr|G3V4C1|G3V4C1_HUMAN Heterog	24	10	10	10	6	7	6	7	6	7	38.9	38.9	38.9	28.916	262	262;288;292;293;305;306;231;250;175;187;226;117;121;126;147;180;214;293;66;54;85;280;291;304	4.59			8	1	15	5			8	11	3.591e-66	0.30527	0.38392	57.485	28	0.28325	0.32948	26.045	8	0.29233	0.2767	26.119	10	26	29.4
P14923	P14923	22	17	15	Junction plakoglobin	JUP	>sp|P14923|PLAK_HUMAN Junction plakoglobin OS=Homo sapiens GN=JUP PE=1 SV=3	1	22	17	15	2	4	1	4	1	4	38	30.1	27.8	81.744	745	745	4.97			1	1	26		1		1	4	1.3267e-156	0.0571	0.29346	123.04	23	0.22615	0.14781	62.824	2				1	5.1	7.4
P06748;P06748-3;P06748-2;E5RI98;E5RGW4	P06748;P06748-3;P06748-2	10;9;9;3;1	10;9;9;3;1	10;9;9;3;1	Nucleophosmin	NPM1	>sp|P06748|NPM_HUMAN Nucleophosmin OS=Homo sapiens GN=NPM1 PE=1 SV=2;>sp|P06748-3|NPM_HUMAN Isoform 3 of Nucleophosmin OS=Homo sapiens GN=NPM1;>sp|P06748-2|NPM_HUMAN Isoform 2 of Nucleophosmin OS=Homo sapiens GN=NPM1	5	10	10	10	5	6	5	6	5	6	38.4	38.4	38.4	32.575	294	294;259;265;111;59	4.31			22	3	17	9	1		14	15	8.7415e-99	0.30105	0.27602	121.93	52	0.19789	0.18378	41.053	14	0.15477	0.1505	28.525	15	22.1	22.4
P38159;P38159-2;H0Y6E7;H3BT71;Q96E39;B3KRG5;H3BUY5;H3BR27;P38159-3;H3BNC1;O75526;Q8N7X1	P38159;P38159-2;H0Y6E7;H3BT71;Q96E39;B3KRG5;H3BUY5	6;5;4;4;4;3;3;2;2;1;1;1	6;5;4;4;4;3;3;2;2;1;1;1	6;5;4;4;4;3;3;2;2;1;1;1	RNA-binding motif protein, X chromosome;RNA-binding motif protein, X chromosome, N-terminally processed;RNA binding motif protein, X-linked-like-1	RBMX;RBMXL1	>sp|P38159|RBMX_HUMAN RNA-binding motif protein, X chromosome OS=Homo sapiens GN=RBMX PE=1 SV=3;>sp|P38159-2|RBMX_HUMAN Isoform 2 of RNA-binding motif protein, X chromosome OS=Homo sapiens GN=RBMX;>tr|H0Y6E7|H0Y6E7_HUMAN RNA-binding motif protein, X chromo	12	6	6	6	2	5	2	5	2	5	16.9	16.9	16.9	42.331	391	391;378;292;296;390;256;263;78;196;37;392;1067	4.67				3	6				2	6	1.6769e-19	0.25097	0.31114	70.551	7	0.17834	0.20195	61.122	2	0.31659	0.30173	48.308	4	6.6	13.6
Q71DI3	Q71DI3	5	5	1	Histone H3.2	HIST2H3A	>sp|Q71DI3|H32_HUMAN Histone H3.2 OS=Homo sapiens GN=HIST2H3A PE=1 SV=3	1	5	5	1	3	5	3	5	1	1	43.4	43.4	23.5	15.388	136	136	5.39	8						17	3	6	12	1.5866e-71	0.19892	0.39743	109.3	28	0.15526	0.30112	85.224	6	0.1777	0.21615	48.14	12	35.3	43.4
P68431;K7EMV3;B4DEB1;Q16695;K7ES00;K7EP01;Q6NXT2	P68431;K7EMV3;B4DEB1;Q16695;K7ES00	5;4;4;4;4;2;2	1;0;0;0;0;0;0	1;0;0;0;0;0;0	Histone H3.1;Histone H3;Histone H3.1t	HIST1H3A;H3F3B;H3F3A;HIST3H3	>sp|P68431|H31_HUMAN Histone H3.1 OS=Homo sapiens GN=HIST1H3A PE=1 SV=2;>tr|K7EMV3|K7EMV3_HUMAN Histone H3 OS=Homo sapiens GN=H3F3B PE=3 SV=1;>tr|B4DEB1|B4DEB1_HUMAN Histone H3 OS=Homo sapiens GN=H3F3A PE=2 SV=1;>sp|Q16695|H31T_HUMAN Histone H3.1t OS=Homo	7	5	1	1	2	5	0	1	0	1	43.4	23.5	23.5	15.404	136	136;92;123;136;151;113;135	7							6			4	5.2915e-60	0.21947	0.4449	109.85	29	0.15488	0.22647	95.282	5	0.18577	0.22591	45.587	13	11.8	43.4
K7EK07;P84243	K7EK07;P84243	5;5	1;1	1;1	Histone H3;Histone H3.3	H3F3B;H3F3A	>tr|K7EK07|K7EK07_HUMAN Histone H3 (Fragment) OS=Homo sapiens GN=H3F3B PE=3 SV=1;>sp|P84243|H33_HUMAN Histone H3.3 OS=Homo sapiens GN=H3F3A PE=1 SV=2	2	5	1	1	2	4	0	0	0	0	44.7	24.2	24.2	14.914	132	132;136	7							2				4.4966e-16	0.18041	0.36973	115.75	25	0.15488	0.22647	95.282	5	0.15017	0.20068	42.646	9	12.1	20.5
Q8WXI7;B5ME49	Q8WXI7;B5ME49	3;2	3;2	3;2	Mucin-16	MUC16	>sp|Q8WXI7|MUC16_HUMAN Mucin-16 OS=Homo sapiens GN=MUC16 PE=1 SV=2;>tr|B5ME49|B5ME49_HUMAN Mucin-16 OS=Homo sapiens GN=MUC16 PE=2 SV=2	2	3	3	3	2	0	2	0	2	0	0.4	0.4	0.4	2284.3	22152	22152;14507	4.25	1			1	1		1		3		0.00029714	0.47779	0.4875	201.42	4	0.14085	0.20845	104.32	3				0	0.3	0
Q99497;K7ELW0;K7EN27	Q99497;K7ELW0;K7EN27	16;15;12	16;15;12	16;15;12	Protein DJ-1	PARK7	>sp|Q99497|PARK7_HUMAN Protein DJ-1 OS=Homo sapiens GN=PARK7 PE=1 SV=2;>tr|K7ELW0|K7ELW0_HUMAN Protein DJ-1 OS=Homo sapiens GN=PARK7 PE=4 SV=1;>tr|K7EN27|K7EN27_HUMAN Protein DJ-1 (Fragment) OS=Homo sapiens GN=PARK7 PE=4 SV=1	3	16	16	16	8	14	8	14	8	14	83.1	83.1	83.1	19.891	189	189;169;160	5.02		22				4	30	1	13	22	5.6038e-191	0.11823	0.2752	47.77	53	0.14014	0.27002	47.912	12	0.16241	0.25231	48.826	20	69.3	83.1
Q16778;P33778;P23527;P06899;Q8N257;Q96A08;Q6DRA6;Q6DN03	Q16778;P33778;P23527;P06899;Q8N257;Q96A08	8;8;8;8;6;4;3;3	1;1;1;1;1;0;1;1	1;1;1;1;1;0;1;1	Histone H2B type 2-E;Histone H2B type 1-B;Histone H2B type 1-O;Histone H2B type 1-J;Histone H2B type 3-B;Histone H2B type 1-A	HIST2H2BE;HIST1H2BB;HIST1H2BO;HIST1H2BJ;HIST3H2BB;HIST1H2BA	>sp|Q16778|H2B2E_HUMAN Histone H2B type 2-E OS=Homo sapiens GN=HIST2H2BE PE=1 SV=3;>sp|P33778|H2B1B_HUMAN Histone H2B type 1-B OS=Homo sapiens GN=HIST1H2BB PE=1 SV=2;>sp|P23527|H2B1O_HUMAN Histone H2B type 1-O OS=Homo sapiens GN=HIST1H2BO PE=1 SV=3;>sp|P06	8	8	1	1	6	6	1	1	1	1	58.7	7.9	7.9	13.92	126	126;126;126;126;126;127;164;193	7							2		1	1	7.8316e-121	0.15	0.21785	111.54	46	0.13284	0.16341	41.374	11	0.13325	0.17845	74.632	19	45.2	46.8
P62805	P62805	9	9	9	Histone H4	HIST1H4A	>sp|P62805|H4_HUMAN Histone H4 OS=Homo sapiens GN=HIST1H4A PE=1 SV=2	1	9	9	9	8	9	8	9	8	9	53.4	53.4	53.4	11.367	103	103	6.14	14				1	3	10	35	20	20	4.1879e-153	0.16922	0.22224	115.16	59	0.13267	0.19598	46.653	18	0.16222	0.21626	41.129	20	52.4	53.4
F5GWP8;C9J826;C9JK18;C9JKY1;C9JTX4	F5GWP8	28;5;5;5;4	5;5;5;5;4	0;0;0;0;0		JUP	>tr|F5GWP8|F5GWP8_HUMAN Junction plakoglobin OS=Homo sapiens GN=JUP PE=2 SV=1	5	28	5	0	11	10	1	0	0	0	45.3	10	0	66.35	591	591;277;296;298;235	4.89				1	8				1		0	0.070612	0.1023	147.57	127	0.12871	0.11534	123.42	22	0.15591	0.14192	100.12	19	17.8	15.1
P68871;F8W6P5;P02042;E9PEW8;E9PFT6;C9JRG0;A8MUF7;P02100	P68871;F8W6P5;P02042;E9PEW8;E9PFT6	4;3;3;2;2;1;1;1	3;2;2;1;1;1;0;0	3;2;2;1;1;1;0;0	Hemoglobin subunit beta;LVV-hemorphin-7;Hemoglobin subunit delta	HBB;HBD	>sp|P68871|HBB_HUMAN Hemoglobin subunit beta OS=Homo sapiens GN=HBB PE=1 SV=2;>tr|F8W6P5|F8W6P5_HUMAN LVV-hemorphin-7 (Fragment) OS=Homo sapiens GN=HBB PE=2 SV=1;>sp|P02042|HBD_HUMAN Hemoglobin subunit delta OS=Homo sapiens GN=HBD PE=1 SV=2;>tr|E9PEW8|E9PE	8	4	3	3	4	3	3	2	3	2	29.3	22.4	22.4	15.998	147	147;90;147;104;141;85;87;147	3.62	5							3	4	4	1.7699e-13	0.12719	0.15454	116.24	2	0.12719	0.15454	116.24	2				0	29.3	23.8
P57053	P57053	9	1	1	Histone H2B type F-S	H2BFS	>sp|P57053|H2BFS_HUMAN Histone H2B type F-S OS=Homo sapiens GN=H2BFS PE=1 SV=2	1	9	1	1	6	7	0	1	0	1	58.7	5.6	5.6	13.944	126	126	7							1			1	2.2131e-122	0.17713	0.22005	113.09	55	0.1241	0.16786	34.15	12	0.13325	0.18576	71.8	21	39.7	46.8
P81605;P81605-2	P81605;P81605-2	5;4	5;4	5;4	Dermcidin;Survival-promoting peptide;DCD-1	DCD	>sp|P81605|DCD_HUMAN Dermcidin OS=Homo sapiens GN=DCD PE=1 SV=2;>sp|P81605-2|DCD_HUMAN Isoform 2 of Dermcidin OS=Homo sapiens GN=DCD	2	5	5	5	4	3	4	3	4	3	46.4	46.4	46.4	11.284	110	110;121	4.41	5	2	2	2	9	1	3	3	7	11	9.6238e-13	0.067447	0.17874	168.43	17	0.11826	0.019636	372.14	2	0.12241	0.078038	154.61	6	33.6	30.9
B4DR52;Q99879;Q99877;Q93079;Q5QNW6;P62807;P58876;O60814;Q5QNW6-2;Q99880	B4DR52;Q99879;Q99877;Q93079;Q5QNW6;P62807;P58876;O60814;Q5QNW6-2;Q99880	10;9;9;9;9;9;9;9;9;8	10;9;9;9;9;9;9;9;9;8	1;0;0;0;0;0;0;0;0;0	Histone H2B;Histone H2B type 1-M;Histone H2B type 1-N;Histone H2B type 1-H;Histone H2B type 2-F;Histone H2B type 1-C/E/F/G/I;Histone H2B type 1-D;Histone H2B type 1-K;Histone H2B type 1-L	HIST2H2BF;HIST1H2BM;HIST1H2BN;HIST1H2BH;HIST1H2BC;HIST1H2BD;HIST1H2BK;HIST1H2BL	>tr|B4DR52|B4DR52_HUMAN Histone H2B OS=Homo sapiens GN=HIST2H2BF PE=2 SV=1;>sp|Q99879|H2B1M_HUMAN Histone H2B type 1-M OS=Homo sapiens GN=HIST1H2BM PE=1 SV=3;>sp|Q99877|H2B1N_HUMAN Histone H2B type 1-N OS=Homo sapiens GN=HIST1H2BN PE=1 SV=3;>sp|Q93079|H2B1	10	10	10	1	7	8	7	8	0	1	48.8	48.8	4.2	18.041	166	166;126;126;126;126;126;126;126;134;126	4.69	23			1		2	26	7	13	23	5.5799e-124	0.17713	0.22005	113.13	57	0.11595	0.16728	33.767	13	0.13339	0.18857	74.365	22	34.3	39.8
Q71UI9;P0C0S5;Q71UI9-4;Q71UI9-2;C9J0D1;Q71UI9-3;C9J386	Q71UI9;P0C0S5;Q71UI9-4;Q71UI9-2;C9J0D1;Q71UI9-3;C9J386	6;6;5;5;5;4;3	4;4;4;3;3;3;2	4;4;4;3;3;3;2	Histone H2A.V;Histone H2A.Z;Histone H2A	H2AFV;H2AFZ	>sp|Q71UI9|H2AV_HUMAN Histone H2A.V OS=Homo sapiens GN=H2AFV PE=1 SV=3;>sp|P0C0S5|H2AZ_HUMAN Histone H2A.Z OS=Homo sapiens GN=H2AFZ PE=1 SV=2;>sp|Q71UI9-4|H2AV_HUMAN Isoform 4 of Histone H2A.V OS=Homo sapiens GN=H2AFV;>sp|Q71UI9-2|H2AV_HUMAN Isoform 2 of H	7	6	4	4	5	6	3	4	3	4	53.9	46.9	46.9	13.509	128	128;128;102;114;122;90;76	7	1					1	2	7	5	6	2.6629e-87	0.17476	0.25391	135.45	29	0.11382	0.15327	35.696	9	0.18455	0.27321	80.449	12	53.9	53.9
Q96QV6;P16104	Q96QV6;P16104	5;5	1;1	0;0	Histone H2A type 1-A;Histone H2A.x	HIST1H2AA;H2AFX	>sp|Q96QV6|H2A1A_HUMAN Histone H2A type 1-A OS=Homo sapiens GN=HIST1H2AA PE=1 SV=3;>sp|P16104|H2AX_HUMAN Histone H2A.x OS=Homo sapiens GN=H2AFX PE=1 SV=2	2	5	1	0	3	4	0	1	0	0	35.1	17.6	0	14.233	131	131;143	7.33							2	1		2	3.1933e-37	0.13654	0.32907	142.82	29	0.10275	0.12742	19.286	6	0.12847	0.1654	64.391	10	17.6	35.1
Q16777;Q6FI13;Q99878;Q96KK5;Q9BTM1;P20671;P0C0S8;H0YFX9;Q93077;Q7L7L0;P04908;Q9BTM1-2;Q71UI9-5;REV__H0Y672;REV__E7EQ67;REV__H7BY63;REV__Q8NB25-4;REV__Q8NB25-2;REV__Q8NB25-3;REV__Q8NB25	Q16777;Q6FI13;Q99878;Q96KK5;Q9BTM1;P20671;P0C0S8;H0YFX9;Q93077;Q7L7L0;P04908;Q9BTM1-2	7;7;6;6;6;6;6;5;5;5;5;5;1;1;1;1;1;1;1;1	7;7;6;6;6;6;6;5;5;5;5;5;1;1;1;1;1;1;1;1	3;3;2;2;2;2;2;2;1;1;1;1;0;0;0;0;0;0;0;0	Histone H2A type 2-C;Histone H2A type 2-A;Histone H2A type 1-J;Histone H2A type 1-H;Histone H2A.J;Histone H2A type 1-D;Histone H2A type 1;Histone H2A;Histone H2A type 1-C;Histone H2A type 3;Histone H2A type 1-B/E	HIST2H2AC;HIST2H2AA3;HIST1H2AJ;HIST1H2AH;H2AFJ;HIST1H2AD;HIST1H2AG;HIST1H2AC;HIST3H2A;HIST1H2AB	>sp|Q16777|H2A2C_HUMAN Histone H2A type 2-C OS=Homo sapiens GN=HIST2H2AC PE=1 SV=4;>sp|Q6FI13|H2A2A_HUMAN Histone H2A type 2-A OS=Homo sapiens GN=HIST2H2AA3 PE=1 SV=3;>sp|Q99878|H2A1J_HUMAN Histone H2A type 1-J OS=Homo sapiens GN=HIST1H2AJ PE=1 SV=3;>sp|Q9	20	7	7	3	5	6	5	6	2	3	58.1	58.1	45.7	13.988	129	129;130;128;128;129;130;130;92;130;130;130;151;66;141;529;936;971;1056;1116;1140	5.42	14	3				3	20	15	13	21	2.9672e-117	0.1277	0.27008	134.43	50	0.088793	0.12742	32.876	12	0.10915	0.15289	69.017	18	35.7	58.1
H0YI76	H0YI76	24	1	1		KRT5	>tr|H0YI76|H0YI76_HUMAN Keratin, type II cytoskeletal 5 (Fragment) OS=Homo sapiens GN=KRT5 PE=3 SV=1	1	24	1	1	15	16	0	1	0	1	70.6	6.5	6.5	23	201	201	2		1								1	5.5525e-266	0.05707	0.063057	179.83	143	0.079479	0.059228	169.16	25	0.088924	0.069351	153.19	20	58.7	57.7
Q14532	Q14532	14	9	0	Keratin, type I cuticular Ha2	KRT32	>sp|Q14532|K1H2_HUMAN Keratin, type I cuticular Ha2 OS=Homo sapiens GN=KRT32 PE=1 SV=3	1	14	9	0	3	5	0	2	0	0	31	20.1	0	50.343	448	448	5.36	1				2	8				2	9.1917e-77	0.074617	0.060789	182.57	41	0.079323	0.051845	160.51	5	0.044493	0.044373	122.85	6	6	8
P04259	P04259	49	35	3	Keratin, type II cytoskeletal 6B	KRT6B	>sp|P04259|K2C6B_HUMAN Keratin, type II cytoskeletal 6B OS=Homo sapiens GN=KRT6B PE=1 SV=5	1	49	35	3	24	28	11	17	0	0	61.7	49.5	2.1	60.066	564	564	4.21	10	4	6	69	51	4	4	1	19	29	0	0.059445	0.072136	200.17	324	0.079278	0.071357	209.32	52	0.10267	0.092007	193.48	50	34.2	42
A6NCN2	A6NCN2	19	2	2	Keratin-81-like protein KRT121P	KRT121P	>sp|A6NCN2|K121P_HUMAN Keratin-81-like protein KRT121P OS=Homo sapiens GN=KRT121P PE=5 SV=4	1	19	2	2	13	15	1	2	1	2	56.9	7.8	7.8	29.117	255	255	4				4					1	3	8.5973e-123	0.097787	0.10174	148.58	81	0.06889	0.062936	143.57	29	0.10284	0.12178	148.83	28	36.9	39.6
P35908	P35908	62	57	1	Keratin, type II cytoskeletal 2 epidermal	KRT2	>sp|P35908|K22E_HUMAN Keratin, type II cytoskeletal 2 epidermal OS=Homo sapiens GN=KRT2 PE=1 SV=2	1	62	57	1	44	49	40	45	1	1	85.6	81.8	4.7	65.432	639	639	4.5	93	39	58	146	206	60	82	53	111	167	0	0.045001	0.049743	185.83	651	0.04634	0.035036	167.36	105	0.076685	0.062688	172.62	85	73.4	80.3
Q56VL3;D6RD77;J3KPI9;Q56VL3-2	Q56VL3	6;1;1;1	6;1;1;1	6;1;1;1	OCIA domain-containing protein 2	OCIAD2	>sp|Q56VL3|OCAD2_HUMAN OCIA domain-containing protein 2 OS=Homo sapiens GN=OCIAD2 PE=1 SV=1	4	6	6	6	0	1	0	1	0	1	39	39	39	16.953	154	154;61;88;99	7							10			2	3.4625e-15	0.4324	2.8453	150.97	9				0	4.7895	7.6493	8.565	2	0	8.4
Q99832-3;Q99832;F5GZK5;Q99832-4;B7Z1C9;Q99832-2;F8WAM2	Q99832-3;Q99832;F5GZK5;Q99832-4;B7Z1C9;Q99832-2	14;14;11;11;9;8;5	14;14;11;11;9;8;5	14;14;11;11;9;8;5	T-complex protein 1 subunit eta	CCT7	>sp|Q99832-3|TCPH_HUMAN Isoform 3 of T-complex protein 1 subunit eta OS=Homo sapiens GN=CCT7;>sp|Q99832|TCPH_HUMAN T-complex protein 1 subunit eta OS=Homo sapiens GN=CCT7 PE=1 SV=2;>tr|F5GZK5|F5GZK5_HUMAN T-complex protein 1 subunit eta OS=Homo sapiens GN=	7	14	14	14	1	4	1	4	1	4	40.9	40.9	40.9	54.804	499	499;543;443;456;415;339;98	4				22					1	5	1.024e-89	0.2431	0.17959	149.63	22				1	4.0451	4.1997	11.749	5	2.4	11.4
Q9NQ88	Q9NQ88	3	3	3	Fructose-2,6-bisphosphatase TIGAR	TIGAR	>sp|Q9NQ88|TIGAR_HUMAN Fructose-2,6-bisphosphatase TIGAR OS=Homo sapiens GN=TIGAR PE=1 SV=1	1	3	3	3	1	2	1	2	1	2	13	13	13	30.062	270	270	3.33		6				3			1	2	6.5978e-16	1.738	3.8306	44.663	9				1	2.5428	2.9744	35.778	2	6.3	8.9
P06753-4;P06753-5;Q5VU61;Q5VU59;P06753-3;Q5VU58;P06753-2;D6RFM2;D6R904;K7EPV9;K7EMU5;Q5VU63;K7ENT6;P67936;P67936-2;P06753;K7EPB9;K7EP68;K7ERG3;A6NL28-2;A6NL28;J3KN67	P06753-4;P06753-5;Q5VU61;Q5VU59;P06753-3;Q5VU58;P06753-2;D6RFM2;D6R904;K7EPV9;K7EMU5;Q5VU63;K7ENT6;P67936;P67936-2;P06753	4;4;3;3;3;3;3;2;2;2;2;2;2;2;2;2;1;1;1;1;1;1	4;4;3;3;3;3;3;2;2;2;2;2;2;2;2;2;1;1;1;1;1;1	4;4;3;3;3;3;3;2;2;2;2;2;2;2;2;2;1;1;1;1;1;1	Tropomyosin alpha-4 chain;Tropomyosin alpha-3 chain	TPM3;TPM4	>sp|P06753-4|TPM3_HUMAN Isoform 4 of Tropomyosin alpha-3 chain OS=Homo sapiens GN=TPM3;>sp|P06753-5|TPM3_HUMAN Isoform 5 of Tropomyosin alpha-3 chain OS=Homo sapiens GN=TPM3;>tr|Q5VU61|Q5VU61_HUMAN Tropomyosin alpha-3 chain OS=Homo sapiens GN=TPM3 PE=2 SV=	22	4	4	4	1	2	1	2	1	2	10.5	10.5	10.5	28.793	247	247;248;224;232;247;248;248;49;95;96;102;158;179;248;284;285;110;138;170;210;223;285	5		2			1	3		1	1	2	4.6917e-08	1.1597	2.3911	47.428	6				1	2.0441	2.3911	8.1387	2	4.5	7.3
P50452;H7BXK7;P50452-2;P50453;C9JTJ8;C9JVA8;B4DTW2;C9J7N5;B4DNT0;P30740;O75830	P50452;H7BXK7;P50452-2;P50453	3;2;2;2;1;1;1;1;1;1;1	3;2;2;2;1;1;1;1;1;1;1	3;2;2;2;1;1;1;1;1;1;1	Serpin B8;Serpin B9	SERPINB8;SERPINB9	>sp|P50452|SPB8_HUMAN Serpin B8 OS=Homo sapiens GN=SERPINB8 PE=1 SV=2;>tr|H7BXK7|H7BXK7_HUMAN Serpin B8 (Fragment) OS=Homo sapiens GN=SERPINB8 PE=3 SV=1;>sp|P50452-2|SPB8_HUMAN Isoform 2 of Serpin B8 OS=Homo sapiens GN=SERPINB8;>sp|P50453|SPB9_HUMAN Serpin	11	3	3	3	1	3	1	3	1	3	8.8	8.8	8.8	42.766	374	374;189;242;376;124;164;192;206;228;379;405	4.14			3		4				1	3	1.2569e-06	1.252	1.0541	89.964	7				1	1.5437	1.3998	16.701	3	2.7	8.8
P04083;Q5T3N1;Q5T3N0	P04083;Q5T3N1	9;6;3	9;6;3	9;6;3	Annexin A1	ANXA1	>sp|P04083|ANXA1_HUMAN Annexin A1 OS=Homo sapiens GN=ANXA1 PE=1 SV=2;>tr|Q5T3N1|Q5T3N1_HUMAN Annexin A1 (Fragment) OS=Homo sapiens GN=ANXA1 PE=2 SV=1	3	9	9	9	1	1	1	1	1	1	37	37	37	38.714	346	346;204;115	3.24			22		3				1	2	4.4178e-52	0.45391	0.54416	41.277	24				0	1.5393	1.0511	25.851	2	3.2	3.2
E9PHH5;O60762;Q5QPK2;H0Y368;Q5QPJ9	E9PHH5;O60762;Q5QPK2;H0Y368;Q5QPJ9	3;3;3;3;2	3;3;3;3;2	3;3;3;3;2	Dolichol-phosphate mannosyltransferase	DPM1	>tr|E9PHH5|E9PHH5_HUMAN Dolichol-phosphate mannosyltransferase OS=Homo sapiens GN=DPM1 PE=2 SV=1;>sp|O60762|DPM1_HUMAN Dolichol-phosphate mannosyltransferase OS=Homo sapiens GN=DPM1 PE=1 SV=1;>tr|Q5QPK2|Q5QPK2_HUMAN Dolichol-phosphate mannosyltransferase O	5	3	3	3	0	3	0	3	0	3	17.6	17.6	17.6	28.76	255	255;260;287;295;221	4.62		3				4	1			4	5.0525e-62	1.1884	1.7235	117.67	8				0	1.3709	1.7235	18.305	4	0	17.6
P31947-2;P31947	P31947-2;P31947	4;4	1;1	1;1	14-3-3 protein sigma	SFN	>sp|P31947-2|1433S_HUMAN Isoform 2 of 14-3-3 protein sigma OS=Homo sapiens GN=SFN;>sp|P31947|1433S_HUMAN 14-3-3 protein sigma OS=Homo sapiens GN=SFN PE=1 SV=1	2	4	1	1	0	2	0	1	0	1	15.3	3.7	3.7	24.336	216	216;248	6						1				1	2.8411e-11	0.40184	1.3765	139.95	8				0	1.1768	1.3765	34.05	2	0	6.9
P27348;E9PG15	P27348;E9PG15	5;4	2;2	2;2	14-3-3 protein theta	YWHAQ	>sp|P27348|1433T_HUMAN 14-3-3 protein theta OS=Homo sapiens GN=YWHAQ PE=1 SV=1;>tr|E9PG15|E9PG15_HUMAN 14-3-3 protein theta (Fragment) OS=Homo sapiens GN=YWHAQ PE=2 SV=1	2	5	2	2	1	2	1	1	1	1	20.8	10.6	10.6	27.764	245	245;149	3.6		3				2			1	1	7.7084e-21	0.49744	1.6834	123.67	12				1	1.1594	1.3562	31.948	2	4.9	7.8
Q8IUQ4;Q8IUQ4-2;O43255;H3BU09;Q8IUQ4-3	Q8IUQ4;Q8IUQ4-2;O43255	4;4;2;1;1	4;4;2;1;1	4;4;2;1;1	E3 ubiquitin-protein ligase SIAH1;E3 ubiquitin-protein ligase SIAH2	SIAH1;SIAH2	>sp|Q8IUQ4|SIAH1_HUMAN E3 ubiquitin-protein ligase SIAH1 OS=Homo sapiens GN=SIAH1 PE=1 SV=2;>sp|Q8IUQ4-2|SIAH1_HUMAN Isoform 2 of E3 ubiquitin-protein ligase SIAH1 OS=Homo sapiens GN=SIAH1;>sp|O43255|SIAH2_HUMAN E3 ubiquitin-protein ligase SIAH2 OS=Homo sa	5	4	4	4	1	4	1	4	1	4	16.3	16.3	16.3	31.123	282	282;313;324;98;195	6						5			1	4	1.9618e-15	1.1597	1.2268	8.2408	4				1	1.1146	1.1724	9.405	3	6	16.3
Q58FF8	Q58FF8	7	1	1	Putative heat shock protein HSP 90-beta 2	HSP90AB2P	>sp|Q58FF8|H90B2_HUMAN Putative heat shock protein HSP 90-beta 2 OS=Homo sapiens GN=HSP90AB2P PE=1 SV=2	1	7	1	1	1	2	0	0	0	0	20.2	3.9	3.9	44.348	381	381	3			1								1.4016e-31	0.40143	0.27085	74.568	15				1	1.1083	0.40812	13.066	2	2.4	5.5
A8CZ64;P28482;H0YDH9;K7ELV1;B3KR49;K7EN18;E9PBK7;P31152;Q16659	A8CZ64;P28482	3;3;1;1;1;1;1;1;1	3;3;1;1;1;1;1;1;1	2;2;0;0;0;0;0;0;0	Mitogen-activated protein kinase 1	MAPK1	>tr|A8CZ64|A8CZ64_HUMAN Extracellular signal-regulated kinase-2 splice variant OS=Homo sapiens GN=MAPK1 PE=2 SV=1;>sp|P28482|MK01_HUMAN Mitogen-activated protein kinase 1 OS=Homo sapiens GN=MAPK1 PE=1 SV=3	9	3	3	2	1	2	1	2	1	2	10.4	10.4	7.3	36.432	316	316;360;87;233;265;281;311;587;721	4.33			2		4				1	2	4.7344e-06	0.82464	0.77544	41.357	6				1	1.0391	0.70954	0.67852	2	4.4	7.3
P07900;P07900-2;Q86U12;G3V2J8;Q14568	P07900;P07900-2;Q86U12	11;11;7;3;3	5;5;3;1;1	5;5;3;1;1	Heat shock protein HSP 90-alpha	HSP90AA1	>sp|P07900|HS90A_HUMAN Heat shock protein HSP 90-alpha OS=Homo sapiens GN=HSP90AA1 PE=1 SV=5;>sp|P07900-2|HS90A_HUMAN Isoform 2 of Heat shock protein HSP 90-alpha OS=Homo sapiens GN=HSP90AA1;>tr|Q86U12|Q86U12_HUMAN Full-length cDNA clone CS0CAP007YF18 of T	5	11	5	5	1	3	0	0	0	0	17.3	8.2	8.2	84.659	732	732;854;413;174;343	3.17			5	1							1.0611e-88	0.30561	0.18687	123	25				1	1.0105	0.37211	182.08	3	1.2	4.8
P0CW22;P08708;H0YN88;H0YK46;H0YN73;H3BNC9	P0CW22;P08708;H0YN88;H0YK46;H0YN73	3;3;3;3;2;1	3;3;3;3;2;1	3;3;3;3;2;1	40S ribosomal protein S17-like;40S ribosomal protein S17	RPS17L;RPS17	>sp|P0CW22|RS17L_HUMAN 40S ribosomal protein S17-like OS=Homo sapiens GN=RPS17L PE=2 SV=1;>sp|P08708|RS17_HUMAN 40S ribosomal protein S17 OS=Homo sapiens GN=RPS17 PE=1 SV=2;>tr|H0YN88|H0YN88_HUMAN 40S ribosomal protein S17 OS=Homo sapiens GN=RPS17L PE=3 SV	6	3	3	3	2	2	2	2	2	2	23	23	23	15.55	135	135;135;136;191;59;293	7							6		2	2	2.278e-10	0.88311	1.5121	29.856	5				1	0.94626	1.5521	3.6953	2	14.8	14.8
O00571;O00571-2;B4DXX7;O15523;B4E132;B4E3C4;C9J8G5;C9J081;B4DLA0	O00571;O00571-2;B4DXX7;O15523	21;20;13;13;7;5;4;4;3	21;20;13;13;7;5;4;4;3	21;20;13;13;7;5;4;4;3	ATP-dependent RNA helicase DDX3X;ATP-dependent RNA helicase DDX3Y	DDX3X;DDX3Y	>sp|O00571|DDX3X_HUMAN ATP-dependent RNA helicase DDX3X OS=Homo sapiens GN=DDX3X PE=1 SV=3;>sp|O00571-2|DDX3X_HUMAN Isoform 2 of ATP-dependent RNA helicase DDX3X OS=Homo sapiens GN=DDX3X;>tr|B4DXX7|B4DXX7_HUMAN Uncharacterized protein OS=Homo sapiens GN=DD	9	21	21	21	1	5	1	5	1	5	42.6	42.6	42.6	73.243	662	662;646;657;660;407;308;224;250;139	4.38			6	19	25				1	5	2.0217e-148	0.6505	0.24986	170.01	50				1	0.79877	0.24416	161.58	5	1.8	10.4
P62266;D6RD47;D6RDJ2;D6RIX0;D6R9I7	P62266;D6RD47;D6RDJ2;D6RIX0;D6R9I7	4;3;2;2;2	4;3;2;2;2	4;3;2;2;2	40S ribosomal protein S23	RPS23	>sp|P62266|RS23_HUMAN 40S ribosomal protein S23 OS=Homo sapiens GN=RPS23 PE=1 SV=3;>tr|D6RD47|D6RD47_HUMAN 40S ribosomal protein S23 OS=Homo sapiens GN=RPS23 PE=3 SV=1;>tr|D6RDJ2|D6RDJ2_HUMAN 40S ribosomal protein S23 OS=Homo sapiens GN=RPS23 PE=2 SV=1;>tr	5	4	4	4	1	2	1	2	1	2	39.9	39.9	39.9	15.807	143	143;134;55;85;123	7							6		1	2	8.7553e-15	0.39694	1.1569	25.491	6				1	0.7244	1.1569	4.6419	2	7.7	15.4
M0R0F0;P46782;M0R0R2;M0QZN2	M0R0F0;P46782;M0R0R2;M0QZN2	6;6;6;5	6;6;6;5	6;6;6;5	40S ribosomal protein S5;40S ribosomal protein S5, N-terminally processed	RPS5	>tr|M0R0F0|M0R0F0_HUMAN 40S ribosomal protein S5 (Fragment) OS=Homo sapiens GN=RPS5 PE=3 SV=1;>sp|P46782|RS5_HUMAN 40S ribosomal protein S5 OS=Homo sapiens GN=RPS5 PE=1 SV=4;>tr|M0R0R2|M0R0R2_HUMAN 40S ribosomal protein S5 OS=Homo sapiens GN=RPS5 PE=3 SV=1	4	6	6	6	1	2	1	2	1	2	28	28	28	22.391	200	200;204;225;134	5.85		3					10		1	3	1.9799e-157	0.64272	1.1743	49.528	13				1	0.7081	1.1309	6.9392	3	7.5	12
H0Y4R1;P12268;E7ETK5	H0Y4R1;P12268	3;3;1	3;3;1	3;3;1	Inosine-5-monophosphate dehydrogenase 2	IMPDH2	>tr|H0Y4R1|H0Y4R1_HUMAN Inosine-5-monophosphate dehydrogenase 2 (Fragment) OS=Homo sapiens GN=IMPDH2 PE=3 SV=1;>sp|P12268|IMDH2_HUMAN Inosine-5-monophosphate dehydrogenase 2 OS=Homo sapiens GN=IMPDH2 PE=1 SV=2	3	3	3	3	1	2	1	2	1	2	8.3	8.3	8.3	50.957	470	470;514;279	4.14				6	1				1	2	2.5601e-11	0.35562	0.33297	82.176	6				1	0.68307	0.6395	13.074	2	2.6	4.9
I3L3P7;P62244;I3L246;H3BN98;H3BVC7;H3BV27;H3BT37;I3L303	I3L3P7;P62244;I3L246;H3BN98	5;5;3;3;2;1;1;1	5;5;3;3;2;1;1;1	5;5;3;3;2;1;1;1	40S ribosomal protein S15a	RPS15A	>tr|I3L3P7|I3L3P7_HUMAN 40S ribosomal protein S15a OS=Homo sapiens GN=RPS15A PE=2 SV=1;>sp|P62244|RS15A_HUMAN 40S ribosomal protein S15a OS=Homo sapiens GN=RPS15A PE=1 SV=2;>tr|I3L246|I3L246_HUMAN 40S ribosomal protein S15a OS=Homo sapiens GN=RPS15A PE=4 S	8	5	5	5	1	2	1	2	1	2	50	50	50	11.477	100	100;130;111;237;58;49;50;52	5.75	3						6	3	1	2	4.4953e-67	0.27475	0.84466	57.336	12				1	0.67606	0.82257	23.192	2	14	23
O75131;Q86VY2;Q7Z6C8;Q719H8;Q96FN4;E7ENV7;Q8IYJ1;Q96A23;O95741;Q9UBL6-2;Q86YQ8;Q96A23-2;Q9HCH3;F5GXN1;Q9UBL6	O75131;Q86VY2;Q7Z6C8;Q719H8;Q96FN4;E7ENV7;Q8IYJ1;Q96A23;O95741;Q9UBL6-2;Q86YQ8;Q96A23-2;Q9HCH3;F5GXN1;Q9UBL6	2;1;1;1;1;1;1;1;1;1;1;1;1;1;1	2;1;1;1;1;1;1;1;1;1;1;1;1;1;1	2;1;1;1;1;1;1;1;1;1;1;1;1;1;1	Copine-3;Copine-2;Copine-9;Copine-4;Copine-6;Copine-8;Copine-5;Copine-7	CPNE3;CPNE8;CPNE5;CPNE2;CPNE9;CPNE4;CPNE6;CPNE7	>sp|O75131|CPNE3_HUMAN Copine-3 OS=Homo sapiens GN=CPNE3 PE=1 SV=1;>tr|Q86VY2|Q86VY2_HUMAN Copine-8 OS=Homo sapiens GN=CPNE8 PE=2 SV=1;>tr|Q7Z6C8|Q7Z6C8_HUMAN CPNE5 protein OS=Homo sapiens GN=CPNE5 PE=2 SV=1;>tr|Q719H8|Q719H8_HUMAN Copine-2 OS=Homo sapiens	15	2	2	2	1	2	1	2	1	2	3	3	3	60.13	537	537;233;301;446;548;552;553;557;557;558;564;575;593;612;633	4				5					1	2	0.0012552	0.23632	0.25544	78.745	5				1	0.67048	0.62772	84.632	2	1.7	3
P53007;B4DP62	P53007;B4DP62	4;2	4;2	4;2	Tricarboxylate transport protein, mitochondrial	SLC25A1	>sp|P53007|TXTP_HUMAN Tricarboxylate transport protein, mitochondrial OS=Homo sapiens GN=SLC25A1 PE=1 SV=2;>tr|B4DP62|B4DP62_HUMAN Solute carrier family 25 (Mitochondrial carrier; citrate transporter), member 1, isoform CRA_b OS=Homo sapiens GN=SLC25A1 PE=	2	4	4	4	1	4	1	4	1	4	13.8	13.8	13.8	34.012	311	311;208	6						5			1	4	2.3639e-16	0.67284	0.87528	3.6513	3				1	0.66201	0.86119	2.2952	2	3.9	13.8
Q8NC51-4;Q8NC51-3;Q8NC51-2;Q8NC51	Q8NC51-4;Q8NC51-3;Q8NC51-2;Q8NC51	4;4;4;4	4;4;4;4	4;4;4;4	Plasminogen activator inhibitor 1 RNA-binding protein	SERBP1	>sp|Q8NC51-4|PAIRB_HUMAN Isoform 4 of Plasminogen activator inhibitor 1 RNA-binding protein OS=Homo sapiens GN=SERBP1;>sp|Q8NC51-3|PAIRB_HUMAN Isoform 3 of Plasminogen activator inhibitor 1 RNA-binding protein OS=Homo sapiens GN=SERBP1;>sp|Q8NC51-2|PAIRB_H	4	4	4	4	1	3	1	3	1	3	14.5	14.5	14.5	42.426	387	387;393;402;408	4.27				8	3				1	3	2.4905e-74	0.48763	0.71874	55.162	11				1	0.60199	0.64547	52.301	3	2.8	10.3
P62316-2;P62316;K7EJB5;K7ERG4	P62316-2;P62316;K7EJB5;K7ERG4	2;2;1;1	2;2;1;1	2;2;1;1	Small nuclear ribonucleoprotein Sm D2	SNRPD2	>sp|P62316-2|SMD2_HUMAN Isoform 2 of Small nuclear ribonucleoprotein Sm D2 OS=Homo sapiens GN=SNRPD2;>sp|P62316|SMD2_HUMAN Small nuclear ribonucleoprotein Sm D2 OS=Homo sapiens GN=SNRPD2 PE=1 SV=1;>tr|K7EJB5|K7EJB5_HUMAN Small nuclear ribonucleoprotein Sm	4	2	2	2	0	2	0	2	0	2	17.6	17.6	17.6	12.398	108	108;118;54;78	7.6							2	3		3	2.0391e-11	0.31628	0.90687	25.059	4				0	0.59979	0.72977	7.4093	2	0	17.6
P56134-4;C9JJT5;P56134-3;P56134-2;F5H4H2;P56134;C9JU26;G3V325	P56134-4;C9JJT5;P56134-3;P56134-2;F5H4H2;P56134;C9JU26;G3V325	2;2;2;2;2;2;2;2	2;2;2;2;2;2;2;2	2;2;2;2;2;2;2;2	ATP synthase subunit f, mitochondrial	PTCD1;ATP5J2;ATP5J2-PTCD1	>sp|P56134-4|ATPK_HUMAN Isoform 4 of ATP synthase subunit f, mitochondrial OS=Homo sapiens GN=ATP5J2;>tr|C9JJT5|C9JJT5_HUMAN Pentatricopeptide repeat-containing protein 1, mitochondrial OS=Homo sapiens GN=PTCD1 PE=2 SV=2;>sp|P56134-3|ATPK_HUMAN Isoform 3 o	8	2	2	2	1	2	1	2	1	2	49	49	49	5.7407	49	49;54;55;88;88;94;98;749	6.6	1							4	1	2	4.822e-27	0.51689	0.81024	22.377	5				1	0.5736	0.6979	14.72	2	26.5	49
P62906	P62906	5	5	5	60S ribosomal protein L10a	RPL10A	>sp|P62906|RL10A_HUMAN 60S ribosomal protein L10a OS=Homo sapiens GN=RPL10A PE=1 SV=2	1	5	5	5	1	2	1	2	1	2	24.4	24.4	24.4	24.831	217	217	5.38		2				3	3		1	2	9.2054e-11	0.38218	0.70823	164.71	7				0	0.57157	0.83503	23.29	2	4.1	11.1
P61254;J3KTJ8;J3QRI7;J3QQQ9;J3QQV1;J3QRC4;E5RIT6;Q9UNX3;J3KSS0;E5RHH1;J3KS10	P61254;J3KTJ8;J3QRI7;J3QQQ9;J3QQV1;J3QRC4;E5RIT6;Q9UNX3	6;5;5;5;5;5;4;4;2;1;1	6;5;5;5;5;5;4;4;2;1;1	6;5;5;5;5;5;4;4;2;1;1	60S ribosomal protein L26;60S ribosomal protein L26-like 1	RPL26;KRBA2;RPL26L1	>sp|P61254|RL26_HUMAN 60S ribosomal protein L26 OS=Homo sapiens GN=RPL26 PE=1 SV=1;>tr|J3KTJ8|J3KTJ8_HUMAN 60S ribosomal protein L26 (Fragment) OS=Homo sapiens GN=RPL26 PE=4 SV=1;>tr|J3QRI7|J3QRI7_HUMAN 60S ribosomal protein L26 (Fragment) OS=Homo sapiens	11	6	6	6	0	3	0	3	0	3	29	29	29	17.258	145	145;97;107;107;110;135;128;145;63;39;63	7							10			4	1.5912e-13	0.15553	0.90675	21.59	10				0	0.5088	0.76341	28.061	4	0	12.4
F5GY37;Q99623;J3KPX7;B4DW05;F5GWA7;Q99623-2;F5H3X6;F5H0C5;F5H2D2;F5H0S4	F5GY37;Q99623;J3KPX7;B4DW05;F5GWA7;Q99623-2;F5H3X6	6;6;6;4;4;4;3;2;1;1	6;6;6;4;4;4;3;2;1;1	6;6;6;4;4;4;3;2;1;1	Prohibitin-2	PHB2	>tr|F5GY37|F5GY37_HUMAN Prohibitin-2 OS=Homo sapiens GN=PHB2 PE=2 SV=1;>sp|Q99623|PHB2_HUMAN Prohibitin-2 OS=Homo sapiens GN=PHB2 PE=1 SV=2;>tr|J3KPX7|J3KPX7_HUMAN Prohibitin-2 OS=Homo sapiens GN=PHB2 PE=4 SV=1;>tr|B4DW05|B4DW05_HUMAN Prohibitin-2 OS=Homo	10	6	6	6	2	3	2	3	2	3	25.5	25.5	25.5	29.723	267	267;299;299;213;261;261;220;112;87;139	5.67			1			8			2	3	1.1527e-17	0.30796	0.36272	79.736	8				1	0.50762	0.53393	15.134	3	9.4	12.4
P61353;K7ELC7;K7EQQ9;K7ERY7	P61353;K7ELC7;K7EQQ9	4;3;2;1	4;3;2;1	4;3;2;1	60S ribosomal protein L27	RPL27	>sp|P61353|RL27_HUMAN 60S ribosomal protein L27 OS=Homo sapiens GN=RPL27 PE=1 SV=2;>tr|K7ELC7|K7ELC7_HUMAN 60S ribosomal protein L27 (Fragment) OS=Homo sapiens GN=RPL27 PE=3 SV=1;>tr|K7EQQ9|K7EQQ9_HUMAN 60S ribosomal protein L27 OS=Homo sapiens GN=RPL27 PE	4	4	4	4	0	2	0	2	0	2	36	36	36	15.798	136	136;144;80;40	4.33	4						5			2	5.7624e-08	0.57582	0.83212	57.219	9				0	0.49669	0.72563	19.367	2	0	12.5
P10809;E7ESH4;B7Z712;C9JL25;E7EXB4;C9JL19;C9JCQ4;C9J0S9	P10809	12;4;3;3;3;2;2;1	12;4;3;3;3;2;2;1	12;4;3;3;3;2;2;1	60 kDa heat shock protein, mitochondrial	HSPD1	>sp|P10809|CH60_HUMAN 60 kDa heat shock protein, mitochondrial OS=Homo sapiens GN=HSPD1 PE=1 SV=2	8	12	12	12	1	6	1	6	1	6	31.4	31.4	31.4	61.054	573	573;234;158;175;221;83;94;58	4.29				17	7				1	6	3.3765e-47	0.23462	0.23957	75.824	24				1	0.48056	0.51527	16.212	6	2.1	10.8
P61313;E7EX53;P61313-2;E7EQV9;E7ENU7	P61313;E7EX53;P61313-2;E7EQV9	3;2;2;2;1	3;2;2;2;1	3;2;2;2;1	60S ribosomal protein L15;Ribosomal protein L15	RPL15	>sp|P61313|RL15_HUMAN 60S ribosomal protein L15 OS=Homo sapiens GN=RPL15 PE=1 SV=2;>tr|E7EX53|E7EX53_HUMAN Ribosomal protein L15 (Fragment) OS=Homo sapiens GN=RPL15 PE=2 SV=1;>sp|P61313-2|RL15_HUMAN Isoform 2 of 60S ribosomal protein L15 OS=Homo sapiens GN	5	3	3	3	0	3	0	3	0	3	16.7	16.7	16.7	24.146	204	204;133;145;174;175	6.75						1	3			3	1.2147e-05	0.39398	0.66081	79.275	3				0	0.4418	0.66143	0.13367	2	0	16.7
B4E241;P84103;Q16629-3;Q16629-2;Q16629-4;C9JAB2;Q16629	B4E241;P84103	4;4;1;1;1;1;1	4;4;1;1;1;1;1	4;4;1;1;1;1;1	Serine/arginine-rich splicing factor 3	SRSF3	>tr|B4E241|B4E241_HUMAN Serine/arginine-rich-splicing factor 3 OS=Homo sapiens GN=SFRS3 PE=2 SV=1;>sp|P84103|SRSF3_HUMAN Serine/arginine-rich splicing factor 3 OS=Homo sapiens GN=SRSF3 PE=1 SV=1	7	4	4	4	0	2	0	2	0	2	34.7	34.7	34.7	14.203	124	124;164;132;135;226;235;238	6.17		1					5			3	1.4996e-08	0.55203	1.6878	109.81	5				0	0.42722	0.62413	48.851	2	0	16.9
P18077;C9K025;F8WBS5;F8WB72	P18077;C9K025;F8WBS5;F8WB72	4;3;2;2	4;3;2;2	4;3;2;2	60S ribosomal protein L35a	RPL35A	>sp|P18077|RL35A_HUMAN 60S ribosomal protein L35a OS=Homo sapiens GN=RPL35A PE=1 SV=2;>tr|C9K025|C9K025_HUMAN 60S ribosomal protein L35a (Fragment) OS=Homo sapiens GN=RPL35A PE=2 SV=1;>tr|F8WBS5|F8WBS5_HUMAN 60S ribosomal protein L35a OS=Homo sapiens GN=RP	4	4	4	4	1	3	1	3	1	3	31.8	31.8	31.8	12.538	110	110;94;55;57	8								4	1	3	9.0225e-13	0.41066	0.60553	10.94	4				1	0.42066	0.622	4.5148	3	6.4	25.5
P62081;B5MCP9	P62081;B5MCP9	6;4	6;4	6;4	40S ribosomal protein S7	RPS7	>sp|P62081|RS7_HUMAN 40S ribosomal protein S7 OS=Homo sapiens GN=RPS7 PE=1 SV=1;>tr|B5MCP9|B5MCP9_HUMAN 40S ribosomal protein S7 OS=Homo sapiens GN=RPS7 PE=2 SV=1	2	6	6	6	1	3	1	3	1	3	40.7	40.7	40.7	22.127	194	194;187	6.58		1					11		1	3	6.4892e-19	0.22043	0.81866	63.941	10				1	0.36481	0.53296	43.303	2	4.1	16
P62750;H7BY10;K7EJV9;K7ERT8;A8MUS3;K7EMA7	P62750;H7BY10;K7EJV9;K7ERT8;A8MUS3;K7EMA7	5;5;5;5;5;3	5;5;5;5;5;3	5;5;5;5;5;3	60S ribosomal protein L23a	RPL23A	>sp|P62750|RL23A_HUMAN 60S ribosomal protein L23a OS=Homo sapiens GN=RPL23A PE=1 SV=1;>tr|H7BY10|H7BY10_HUMAN 60S ribosomal protein L23a (Fragment) OS=Homo sapiens GN=RPL23A PE=3 SV=1;>tr|K7EJV9|K7EJV9_HUMAN 60S ribosomal protein L23a (Fragment) OS=Homo sa	6	5	5	5	1	3	1	3	1	3	27.6	27.6	27.6	17.695	156	156;158;170;175;194;70	7							8		1	3	9.3907e-15	0.096338	0.55479	18.471	7				1	0.3494	0.57311	4.5944	2	6.4	20.5
Q13126;B4DUC8;Q13126-7;J3QSB7;Q13126-4;Q13126-6;Q13126-5;Q13126-3;Q13126-2;F2Z2F3;F8WES2;J3KRN1	Q13126;B4DUC8;Q13126-7;J3QSB7;Q13126-4;Q13126-6;Q13126-5;Q13126-3;Q13126-2;F2Z2F3	5;5;4;4;4;4;4;4;4;3;1;1	5;5;4;4;4;4;4;4;4;3;1;1	5;5;4;4;4;4;4;4;4;3;1;1	S-methyl-5-thioadenosine phosphorylase;Purine nucleoside phosphorylase	MTAP	>sp|Q13126|MTAP_HUMAN S-methyl-5-thioadenosine phosphorylase OS=Homo sapiens GN=MTAP PE=1 SV=2;>tr|B4DUC8|B4DUC8_HUMAN S-methyl-5-thioadenosine phosphorylase OS=Homo sapiens GN=MTAP PE=2 SV=1;>sp|Q13126-7|MTAP_HUMAN Isoform 7 of S-methyl-5-thioadenosine	12	5	5	5	1	2	1	2	1	2	29	29	29	31.236	283	283;300;239;242;280;293;305;334;346;143;50;112	4			6			3			1	2	4.0419e-18	0.22108	0.27103	69.723	9				1	0.2703	0.32973	4.021	2	6.4	12.4
Q9NVI7-3;H0Y2W2;Q9NVI7-2;Q9NVI7;Q5T2N8;Q5SV16;Q5T9A4-3;Q5T9A4	Q9NVI7-3;H0Y2W2;Q9NVI7-2;Q9NVI7;Q5T2N8;Q5SV16	4;4;4;4;3;2;1;1	4;4;4;4;3;2;1;1	4;4;4;4;3;2;1;1	ATPase family AAA domain-containing protein 3A;ATPase family AAA domain-containing protein 3C	ATAD3A;ATAD3C	>sp|Q9NVI7-3|ATD3A_HUMAN Isoform 3 of ATPase family AAA domain-containing protein 3A OS=Homo sapiens GN=ATAD3A;>tr|H0Y2W2|H0Y2W2_HUMAN ATPase family AAA domain-containing protein 3A (Fragment) OS=Homo sapiens GN=ATAD3A PE=4 SV=1;>sp|Q9NVI7-2|ATD3A_HUMAN Is	8	4	4	4	1	4	1	4	1	4	8.3	8.3	8.3	57.947	507	507;572;586;634;411;201;602;648	4			2	4	2				1	5	1.3213e-26	0.23317	0.18761	177.1	7				1	0.24155	0.19404	3.8567	4	1.6	8.3
P16403;P10412;P16402	P16403;P10412;P16402	5;3;3	5;3;3	4;2;2	Histone H1.2;Histone H1.4;Histone H1.3	HIST1H1C;HIST1H1E;HIST1H1D	>sp|P16403|H12_HUMAN Histone H1.2 OS=Homo sapiens GN=HIST1H1C PE=1 SV=2;>sp|P10412|H14_HUMAN Histone H1.4 OS=Homo sapiens GN=HIST1H1E PE=1 SV=2;>sp|P16402|H13_HUMAN Histone H1.3 OS=Homo sapiens GN=HIST1H1D PE=1 SV=2	3	5	5	4	1	5	1	5	1	4	27.2	27.2	22.1	21.364	213	213;219;221	5.25	1				1	6			1	6	1.1275e-10	0.18033	0.23458	28.368	5				1	0.18077	0.23516	32.113	4	5.6	27.2
P55769;B1AHD1	P55769;B1AHD1	3;3	3;3	3;3	NHP2-like protein 1	NHP2L1	>sp|P55769|NH2L1_HUMAN NHP2-like protein 1 OS=Homo sapiens GN=NHP2L1 PE=1 SV=3;>tr|B1AHD1|B1AHD1_HUMAN NHP2-like protein 1 OS=Homo sapiens GN=NHP2L1 PE=2 SV=1	2	3	3	3	0	3	0	3	0	3	31.2	31.2	31.2	14.173	128	128;132	5.2	2							3		3	9.1002e-30	0.14476	0.20287	147.9	5				0	0.10408	0.12664	27.673	3	0	31.2
P46013-2;P46013	P46013-2;P46013	6;6	6;6	6;6	Antigen KI-67	MKI67	>sp|P46013-2|KI67_HUMAN Isoform Short of Antigen KI-67 OS=Homo sapiens GN=MKI67;>sp|P46013|KI67_HUMAN Antigen KI-67 OS=Homo sapiens GN=MKI67 PE=1 SV=2	2	6	6	6	1	5	1	5	1	5	3.2	3.2	3.2	319.44	2896	2896;3256	1.83	5					1			1	5	5.7407e-16	0.085353	0.12642	44.433	2				0	0.085353	0.12642	44.433	2	0.4	2.8
P11532-4;E9PDN5;P11532;P11532-3;P11532-2;Q4G0X0;F5GZY3;E7EQR9;E7EQS5;F8VX32;E7ESB2;H0Y304;H0Y8D5	P11532-4;E9PDN5;P11532;P11532-3;P11532-2	3;3;3;2;2;1;1;1;1;1;1;1;1	3;3;3;2;2;1;1;1;1;1;1;1;1	3;3;3;2;2;1;1;1;1;1;1;1;1	Dystrophin	DMD	>sp|P11532-4|DMD_HUMAN Isoform 3 of Dystrophin OS=Homo sapiens GN=DMD;>tr|E9PDN5|E9PDN5_HUMAN Dystrophin OS=Homo sapiens GN=DMD PE=2 SV=1;>sp|P11532|DMD_HUMAN Dystrophin OS=Homo sapiens GN=DMD PE=1 SV=3;>sp|P11532-3|DMD_HUMAN Isoform 2 of Dystrophin OS=Hom	13	3	3	3	1	1	1	1	1	1	1.2	1.2	1.2	425.64	3677	3677;3681;3685;2341;2344;772;1115;1133;1225;1230;1243;1386;1424	4.31	2	1	2	2	2	1	2	1	1	5	5.7839e-07	0.024616	0.019864	187.66	12				1	0.024394	0.020306	127.01	5	0.5	0.3
C9J8B8;Q969S8-2;Q969S8;Q969S8-5;Q969S8-4;Q08AP5	C9J8B8;Q969S8-2;Q969S8;Q969S8-5;Q969S8-4	3;3;3;2;2;1	3;3;3;2;2;1	3;3;3;2;2;1	Histone deacetylase 10	HDAC10	>tr|C9J8B8|C9J8B8_HUMAN Histone deacetylase 10 OS=Homo sapiens GN=HDAC10 PE=4 SV=1;>sp|Q969S8-2|HDA10_HUMAN Isoform 2 of Histone deacetylase 10 OS=Homo sapiens GN=HDAC10;>sp|Q969S8|HDA10_HUMAN Histone deacetylase 10 OS=Homo sapiens GN=HDAC10 PE=1 SV=1;>sp|	6	3	3	3	1	0	1	0	1	0	8.6	8.6	8.6	66.217	619	619;649;669;396;658;96	4.78			1		8				1		8.9036e-22	1.8181	0.0254	233.34	9				1				0	2.3	0
P62273;P62273-2	P62273;P62273-2	2;1	2;1	2;1	40S ribosomal protein S29	RPS29	>sp|P62273|RS29_HUMAN 40S ribosomal protein S29 OS=Homo sapiens GN=RPS29 PE=1 SV=2;>sp|P62273-2|RS29_HUMAN Isoform 2 of 40S ribosomal protein S29 OS=Homo sapiens GN=RPS29	2	2	2	2	1	0	1	0	1	0	33.9	33.9	33.9	6.6767	56	56;67	2.17	5							1	1		0.0013779	1.659	3.969	79.655	6				1				0	19.6	0
P11940-2;E7EQV3;P11940;E7ERJ7;E5RGH3;H0YBN4;E5RJB9;H0YAR2;B1ANR0;Q9H361;Q13310-2;Q13310;Q13310-3;E5RH24;B1ANR1;H0YEQ8;H0YAP2;H3BPI5;H3BNY3;H0Y5F5;H0YC10;E5RHG7;H0YAS7;H0YB86;H0YAS6;H0YB75;H0YCC8;Q4VY17;Q96DU9;Q4VXU2	P11940-2;E7EQV3;P11940;E7ERJ7;E5RGH3;H0YBN4	10;10;10;8;5;5;4;4;4;4;4;4;4;3;3;2;2;2;2;2;1;1;1;1;1;1;1;1;1;1	10;10;10;8;5;5;4;4;4;4;4;4;4;3;3;2;2;2;2;2;1;1;1;1;1;1;1;1;1;1	10;10;10;8;5;5;4;4;4;4;4;4;4;3;3;2;2;2;2;2;1;1;1;1;1;1;1;1;1;1	Polyadenylate-binding protein 1	PABPC1	>sp|P11940-2|PABP1_HUMAN Isoform 2 of Polyadenylate-binding protein 1 OS=Homo sapiens GN=PABPC1;>tr|E7EQV3|E7EQV3_HUMAN Polyadenylate-binding protein 1 OS=Homo sapiens GN=PABPC1 PE=2 SV=1;>sp|P11940|PABP1_HUMAN Polyadenylate-binding protein 1 OS=Homo sapie	30	10	10	10	0	1	0	1	0	1	22.5	22.5	22.5	61.18	547	547;591;636;604;108;175;129;284;615;631;631;644;660;118;129;112;131;255;347;550;42;75;136;165;169;183;197;330;382;614	4.08			1	9	2					1	2.0343e-72	0.13035	0.10524	122.29	10				0				0	0	3.1
Q2TAA2;B4DMV3;H7C5G1;F8WF34;C9JDY4;C9J5J2;C9JE02	Q2TAA2;B4DMV3;H7C5G1	4;3;3;1;1;1;1	4;3;3;1;1;1;1	4;3;3;1;1;1;1	Isoamyl acetate-hydrolyzing esterase 1 homolog	IAH1	>sp|Q2TAA2|IAH1_HUMAN Isoamyl acetate-hydrolyzing esterase 1 homolog OS=Homo sapiens GN=IAH1 PE=1 SV=1;>tr|B4DMV3|B4DMV3_HUMAN HCG1685787, isoform CRA_b OS=Homo sapiens GN=IAH1 PE=2 SV=1;>tr|H7C5G1|H7C5G1_HUMAN Isoamyl acetate-hydrolyzing esterase 1 homolo	7	4	4	4	0	0	0	0	0	0	27.8	27.8	27.8	27.598	248	248;135;228;40;47;74;160	2		5									2.9006e-06	0.59435	3.124	38.857	5				0				0	0	0
B7Z254;Q15084;F8WA83;B5MCQ5;Q15084-2	B7Z254;Q15084;F8WA83;B5MCQ5;Q15084-2	9;9;9;9;9	9;9;9;9;9	9;9;9;9;9	Protein disulfide-isomerase A6	PDIA6	>tr|B7Z254|B7Z254_HUMAN Protein disulfide-isomerase A6 OS=Homo sapiens GN=PDIA6 PE=2 SV=1;>sp|Q15084|PDIA6_HUMAN Protein disulfide-isomerase A6 OS=Homo sapiens GN=PDIA6 PE=1 SV=1;>tr|F8WA83|F8WA83_HUMAN Protein disulfide-isomerase A6 OS=Homo sapiens GN=PDI	5	9	9	9	0	1	0	1	0	1	34.1	34.1	34.1	47.837	437	437;440;445;488;492	4.69				5	11					1	1.3705e-52	0.28245	1.251	85.166	16				0				1	0	3.4
P31946-2;P31946	P31946-2;P31946	4;4	1;1	1;1	14-3-3 protein beta/alpha;14-3-3 protein beta/alpha, N-terminally processed	YWHAB	>sp|P31946-2|1433B_HUMAN Isoform Short of 14-3-3 protein beta/alpha OS=Homo sapiens GN=YWHAB;>sp|P31946|1433B_HUMAN 14-3-3 protein beta/alpha OS=Homo sapiens GN=YWHAB PE=1 SV=3	2	4	1	1	0	1	0	0	0	0	15.2	4.9	4.9	27.85	244	244;246	6						1					5.7681e-12	0.31245	0.67828	151.74	8				0				1	0	2.9
P63104;E7EX29;E7ESK7;E5RGE1;E5RIR4;E9PD24;E7EVZ2;B0AZS6;Q04917;P61981;P62258;Q4VY20;B4DJF2;Q4VY19;I3L3T1;B7Z2E6;H0YB80;E7EX24;P62258-2;I3L0W5;F8WEB6;A2IDB1;K7EIT4;K7EM20;A2IDB2	P63104;E7EX29;E7ESK7;E5RGE1;E5RIR4;E9PD24;E7EVZ2;B0AZS6;Q04917;P61981;P62258	6;6;4;3;3;3;3;3;3;3;3;2;2;2;2;2;2;2;2;1;1;1;1;1;1	6;6;4;3;3;3;3;3;3;3;3;2;2;2;2;2;2;2;2;1;1;1;1;1;1	3;3;2;1;1;1;1;2;0;0;0;0;0;0;0;1;1;1;0;0;0;0;0;0;0	14-3-3 protein zeta/delta;14-3-3 protein eta;14-3-3 protein gamma;14-3-3 protein gamma, N-terminally processed;14-3-3 protein epsilon	YWHAZ;YWHAH;YWHAG;YWHAE	>sp|P63104|1433Z_HUMAN 14-3-3 protein zeta/delta OS=Homo sapiens GN=YWHAZ PE=1 SV=1;>tr|E7EX29|E7EX29_HUMAN 14-3-3 protein zeta/delta (Fragment) OS=Homo sapiens GN=YWHAZ PE=2 SV=1;>tr|E7ESK7|E7ESK7_HUMAN 14-3-3 protein zeta/delta (Fragment) OS=Homo sapiens	25	6	6	3	1	1	1	1	1	0	28.6	28.6	18.4	27.745	245	245;246;137;52;75;92;98;168;246;247;255;74;94;100;107;125;130;170;233;38;39;72;109;115;162	3.75		9				7			1	1	8.6481e-26	0.35431	1.1386	129	16				1				1	5.7	2.9
P49411	P49411	9	9	9	Elongation factor Tu, mitochondrial	TUFM	>sp|P49411|EFTU_HUMAN Elongation factor Tu, mitochondrial OS=Homo sapiens GN=TUFM PE=1 SV=2	1	9	9	9	0	1	0	1	0	1	25.4	25.4	25.4	49.541	452	452	4.13				13	2					1	8.93e-20	0.37584	0.45903	61.153	15				0				1	0	2.7
P62993;J3KT38;P62993-2;J3QRL5	P62993;J3KT38;P62993-2;J3QRL5	4;3;3;2	4;3;3;2	4;3;3;2	Growth factor receptor-bound protein 2	GRB2	>sp|P62993|GRB2_HUMAN Growth factor receptor-bound protein 2 OS=Homo sapiens GN=GRB2 PE=1 SV=1;>tr|J3KT38|J3KT38_HUMAN Growth factor receptor-bound protein 2 (Fragment) OS=Homo sapiens GN=GRB2 PE=4 SV=1;>sp|P62993-2|GRB2_HUMAN Isoform 2 of Growth factor re	4	4	4	4	0	1	0	1	0	1	19.8	19.8	19.8	25.206	217	217;111;176;156	2.83		5					1			1	6.0713e-08	0.46571	1.7458	32.051	6				0				1	0	4.1
O60313;E5KLK1;E5KLJ6;E5KLJ9;O60313-2;E5KLJ5	O60313;E5KLK1;E5KLJ6;E5KLJ9;O60313-2;E5KLJ5	3;3;3;3;3;3	3;3;3;3;3;3	3;3;3;3;3;3	Dynamin-like 120 kDa protein, mitochondrial;Dynamin-like 120 kDa protein, form S1	OPA1	>sp|O60313|OPA1_HUMAN Dynamin-like 120 kDa protein, mitochondrial OS=Homo sapiens GN=OPA1 PE=1 SV=3;>tr|E5KLK1|E5KLK1_HUMAN Dynamin-like 120 kDa protein, mitochondrial OS=Homo sapiens GN=OPA1 PE=3 SV=1;>tr|E5KLJ6|E5KLJ6_HUMAN Dynamin-like 120 kDa protein,	6	3	3	3	0	0	0	0	0	0	3.8	3.8	3.8	111.63	960	960;961;978;979;997;1015	5					3						0.0001966	0.30791	0.0077501	235.14	3				0				0	0	0
Q96PK6;Q96PK6-2;Q96PK6-3;Q96PK6-4;F8WDX3;F2Z2W2;B8ZZ74;B0LM41	Q96PK6	9;3;2;2;2;2;2;2	9;3;2;2;2;2;2;2	9;3;2;2;2;2;2;2	RNA-binding protein 14	RBM14	>sp|Q96PK6|RBM14_HUMAN RNA-binding protein 14 OS=Homo sapiens GN=RBM14 PE=1 SV=2	8	9	9	9	0	0	0	0	0	0	16.9	16.9	16.9	69.491	669	669;156;118;119;129;147;159;339	4.93				1	14						1.8178e-26	0.49927	0.60034	213.82	15				0				0	0	0
P26641;B4DTG2	P26641;B4DTG2	11;10	11;10	11;10	Elongation factor 1-gamma	EEF1G	>sp|P26641|EF1G_HUMAN Elongation factor 1-gamma OS=Homo sapiens GN=EEF1G PE=1 SV=3;>tr|B4DTG2|B4DTG2_HUMAN Elongation factor 1-gamma OS=Homo sapiens GN=EEF1G PE=2 SV=1	2	11	11	11	0	1	0	1	0	1	38.7	38.7	38.7	50.118	437	437;487	4.71				7	13	1				1	3.4644e-49	0.2271	1.0295	65.457	21				0				1	0	2.3
Q7RTV0	Q7RTV0	2	2	2	PHD finger-like domain-containing protein 5A	PHF5A	>sp|Q7RTV0|PHF5A_HUMAN PHD finger-like domain-containing protein 5A OS=Homo sapiens GN=PHF5A PE=1 SV=1	1	2	2	2	1	0	1	0	1	0	26.4	26.4	26.4	12.405	110	110	3.33	2							1	1		2.5703e-06	0.44794	1.442	15.089	3				1				0	11.8	0
Q9NSD9;F5H6Y1	Q9NSD9;F5H6Y1	15;11	15;11	15;11	Phenylalanine--tRNA ligase beta subunit	FARSB	>sp|Q9NSD9|SYFB_HUMAN Phenylalanine--tRNA ligase beta subunit OS=Homo sapiens GN=FARSB PE=1 SV=3;>tr|F5H6Y1|F5H6Y1_HUMAN Phenylalanine--tRNA ligase beta subunit OS=Homo sapiens GN=FARSB PE=2 SV=1	2	15	15	15	0	1	0	1	0	1	26.5	26.5	26.5	66.115	589	589;490	4.7			1	8	24					1	1.7406e-34	0.3099	0.22482	186.57	32				0				1	0	1.5
E9PBS1;P22234;P22234-2;D6RF62	E9PBS1;P22234;P22234-2;D6RF62	4;4;3;2	4;4;3;2	4;4;3;2	Multifunctional protein ADE2;Phosphoribosylaminoimidazole-succinocarboxamide synthase;Phosphoribosylaminoimidazole carboxylase	PAICS	>tr|E9PBS1|E9PBS1_HUMAN Phosphoribosylaminoimidazole carboxylase (Fragment) OS=Homo sapiens GN=PAICS PE=2 SV=1;>sp|P22234|PUR6_HUMAN Multifunctional protein ADE2 OS=Homo sapiens GN=PAICS PE=1 SV=3;>sp|P22234-2|PUR6_HUMAN Isoform 2 of Multifunctional protei	4	4	4	4	0	0	0	0	0	0	17.7	17.7	17.7	45.651	413	413;425;432;333	4.4				3	2						3.6869e-22	0.35628	0.72055	76.138	5				0				0	0	0
P24666;G5E9R5;B5MCC7;P24666-3;P24666-2;F2Z2Q9;D3YTI2	P24666;G5E9R5;B5MCC7;P24666-3;P24666-2	3;2;2;2;2;1;1	3;2;2;2;2;1;1	3;2;2;2;2;1;1	Low molecular weight phosphotyrosine protein phosphatase	ACP1	>sp|P24666|PPAC_HUMAN Low molecular weight phosphotyrosine protein phosphatase OS=Homo sapiens GN=ACP1 PE=1 SV=3;>tr|G5E9R5|G5E9R5_HUMAN Acid phosphatase 1, soluble, isoform CRA_d OS=Homo sapiens GN=ACP1 PE=4 SV=1;>tr|B5MCC7|B5MCC7_HUMAN Low molecular weig	7	3	3	3	0	0	0	0	0	0	25.9	25.9	25.9	18.042	158	158;80;112;124;158;70;85	1	5										4.8678e-09	0.33774	0.99713	20.183	5				0				0	0	0
P68036-2;P68036;P68036-3	P68036-2;P68036;P68036-3	4;4;4	4;4;4	4;4;4	Ubiquitin-conjugating enzyme E2 L3	UBE2L3	>sp|P68036-2|UB2L3_HUMAN Isoform 2 of Ubiquitin-conjugating enzyme E2 L3 OS=Homo sapiens GN=UBE2L3;>sp|P68036|UB2L3_HUMAN Ubiquitin-conjugating enzyme E2 L3 OS=Homo sapiens GN=UBE2L3 PE=1 SV=1;>sp|P68036-3|UB2L3_HUMAN Isoform 3 of Ubiquitin-conjugating enz	3	4	4	4	0	0	0	0	0	0	45.1	45.1	45.1	14.121	122	122;154;212	1	7										6.4227e-07	0.35892	0.95315	27.06	7				0				0	0	0
P02545-3;P02545;P02545-2;Q6UYC3;D6RAQ3;P02545-4;Q5TCI8;H0YAB0;Q03252;J9JID7	P02545-3;P02545;P02545-2;Q6UYC3;D6RAQ3;P02545-4;Q5TCI8	12;12;11;11;8;8;7;1;1;1	12;12;11;11;8;8;7;1;1;1	11;11;10;10;7;7;6;1;0;0	Prelamin-A/C;Lamin-A/C	LMNA	>sp|P02545-3|LMNA_HUMAN Isoform ADelta10 of Prelamin-A/C OS=Homo sapiens GN=LMNA;>sp|P02545|LMNA_HUMAN Prelamin-A/C OS=Homo sapiens GN=LMNA PE=1 SV=1;>sp|P02545-2|LMNA_HUMAN Isoform C of Prelamin-A/C OS=Homo sapiens GN=LMNA;>tr|Q6UYC3|Q6UYC3_HUMAN Prelamin	10	12	12	11	1	0	1	0	1	0	21.3	21.3	20	70.66	634	634;664;572;614;565;574;491;182;600;620	4.44			1	8	9				1		1.5854e-26	0.21569	0.053458	206.65	17				1				0	1.6	0
P41240	P41240	2	2	2	Tyrosine-protein kinase CSK	CSK	>sp|P41240|CSK_HUMAN Tyrosine-protein kinase CSK OS=Homo sapiens GN=CSK PE=1 SV=1	1	2	2	2	0	0	0	0	0	0	5.6	5.6	5.6	50.704	450	450	4				2							0.00034692	0.28507	0.48516	0.82553	2				0				0	0	0
P31930	P31930	4	4	4	Cytochrome b-c1 complex subunit 1, mitochondrial	UQCRC1	>sp|P31930|QCR1_HUMAN Cytochrome b-c1 complex subunit 1, mitochondrial OS=Homo sapiens GN=UQCRC1 PE=1 SV=3	1	4	4	4	0	0	0	0	0	0	14.6	14.6	14.6	52.645	480	480	4				6							8.7298e-11	0.32357	0.42785	22.975	6				0				0	0	0
F8VVT7;Q9HD42;F8VUA2;F5H875;Q9HD42-2	F8VVT7;Q9HD42;F8VUA2;F5H875	4;4;3;2;1	4;4;3;2;1	4;4;3;2;1	Charged multivesicular body protein 1a	CHMP1A	>tr|F8VVT7|F8VVT7_HUMAN Charged multivesicular body protein 1a OS=Homo sapiens GN=CHMP1A PE=2 SV=1;>sp|Q9HD42|CHM1A_HUMAN Charged multivesicular body protein 1a OS=Homo sapiens GN=CHMP1A PE=1 SV=1;>tr|F8VUA2|F8VUA2_HUMAN Charged multivesicular body protein	5	4	4	4	0	1	0	1	0	1	18.2	18.2	18.2	20.786	187	187;196;181;132;68	2.62		7					1			1	9.7081e-08	0.24594	1.165	40.854	8				0				1	0	4.3
P06733;P06733-2;K7EM90;F5H0C8;P13929-3;B7Z2X9;P13929-2;P13929;P09104;F5H1C3;F5H5U1;F5GWQ3;E5RI09;E5RG95;K7EPM1;K7EKN2;E5RGZ4	P06733;P06733-2	14;11;5;2;2;2;2;2;2;1;1;1;1;1;1;1;1	14;11;5;2;2;2;2;2;2;1;1;1;1;1;1;1;1	14;11;5;2;2;2;2;2;2;1;1;1;1;1;1;1;1	Alpha-enolase	ENO1	>sp|P06733|ENOA_HUMAN Alpha-enolase OS=Homo sapiens GN=ENO1 PE=1 SV=2;>sp|P06733-2|ENOA_HUMAN Isoform MBP-1 of Alpha-enolase OS=Homo sapiens GN=ENO1	17	14	14	14	0	0	0	0	0	0	49.1	49.1	49.1	47.168	434	434;341;195;315;391;391;406;434;434;103;107;125;148;154;196;212;283	5				3	17	1	1				0	0.15408	0.89517	83.333	21				0				0	0	0
Q14258	Q14258	3	3	3	E3 ubiquitin/ISG15 ligase TRIM25	TRIM25	>sp|Q14258|TRI25_HUMAN E3 ubiquitin/ISG15 ligase TRIM25 OS=Homo sapiens GN=TRIM25 PE=1 SV=2	1	3	3	3	0	1	0	1	0	1	6.7	6.7	6.7	70.973	630	630	4.33			1	2	3					1	1.3056e-23	0.21709	0.11237	178.59	6				0				1	0	2.9
P35237	P35237	2	2	2	Serpin B6	SERPINB6	>sp|P35237|SPB6_HUMAN Serpin B6 OS=Homo sapiens GN=SERPINB6 PE=1 SV=3	1	2	2	2	1	1	1	1	1	1	6.6	6.6	6.6	42.621	376	376	3.67			4		2				1	1	0.00030735	0.24633	0.28164	46.134	6				1				1	2.7	2.7
P38646;D6RJI2;D6RA73;H0Y8S0;H0YBG6	P38646	16;4;3;2;1	16;4;3;2;1	16;4;3;2;1	Stress-70 protein, mitochondrial	HSPA9	>sp|P38646|GRP75_HUMAN Stress-70 protein, mitochondrial OS=Homo sapiens GN=HSPA9 PE=1 SV=2	5	16	16	16	0	0	0	0	0	0	29.3	29.3	29.3	73.68	679	679;95;62;102;163	4.16				16	3						1.6411e-90	0.19072	0.13934	76.928	19				0				0	0	0
P36551;H0YA22	P36551;H0YA22	4;2	4;2	4;2	Coproporphyrinogen-III oxidase, mitochondrial	CPOX	>sp|P36551|HEM6_HUMAN Coproporphyrinogen-III oxidase, mitochondrial OS=Homo sapiens GN=CPOX PE=1 SV=3;>tr|H0YA22|H0YA22_HUMAN Coproporphyrinogen-III oxidase, mitochondrial (Fragment) OS=Homo sapiens GN=CPOX PE=4 SV=1	2	4	4	4	0	2	0	2	0	2	9.5	9.5	9.5	50.151	454	454;70	3.8			3		2					2	1.1807e-10	0.34152	0.39048	100.48	4				0				1	0	4.4
P09211;A8MX94	P09211;A8MX94	4;3	4;3	4;3	Glutathione S-transferase P	GSTP1	>sp|P09211|GSTP1_HUMAN Glutathione S-transferase P OS=Homo sapiens GN=GSTP1 PE=1 SV=2;>tr|A8MX94|A8MX94_HUMAN Glutathione S-transferase P OS=Homo sapiens GN=GSTP1 PE=2 SV=1	2	4	4	4	0	1	0	1	0	1	27.1	27.1	27.1	23.356	210	210;174	4.5		4					4			1	2.9981e-154	0.29548	1.5116	50.001	8				0				1	0	4.8
O95372;Q5QPN5;E7EPS4;Q5QPN9;Q5QPQ1;Q5QPQ3;Q5QPQ2;Q5QPQ0	O95372;Q5QPN5;E7EPS4;Q5QPN9;Q5QPQ1;Q5QPQ3;Q5QPQ2	4;3;3;3;3;3;3;1	4;3;3;3;3;3;3;1	4;3;3;3;3;3;3;1	Acyl-protein thioesterase 2	LYPLA2	>sp|O95372|LYPA2_HUMAN Acyl-protein thioesterase 2 OS=Homo sapiens GN=LYPLA2 PE=1 SV=1;>tr|Q5QPN5|Q5QPN5_HUMAN Acyl-protein thioesterase 2 (Fragment) OS=Homo sapiens GN=LYPLA2 PE=2 SV=1;>tr|E7EPS4|E7EPS4_HUMAN Acyl-protein thioesterase 2 OS=Homo sapiens GN	8	4	4	4	0	0	0	0	0	0	26	26	26	24.737	231	231;91;134;137;162;180;182;164	2		4									1.7666e-06	0.21065	1.286	41.141	4				0				0	0	0
E9PH29;P30048	E9PH29;P30048	4;4	4;4	4;4	Thioredoxin-dependent peroxide reductase, mitochondrial	PRDX3	>tr|E9PH29|E9PH29_HUMAN Thioredoxin-dependent peroxide reductase, mitochondrial OS=Homo sapiens GN=PRDX3 PE=2 SV=1;>sp|P30048|PRDX3_HUMAN Thioredoxin-dependent peroxide reductase, mitochondrial OS=Homo sapiens GN=PRDX3 PE=1 SV=3	2	4	4	4	0	0	0	0	0	0	18.5	18.5	18.5	25.838	238	238;256	4.86		3					4				1.0638e-40	0.15197	0.92157	22.519	7				0				0	0	0
J3QSY3;Q9Y2T3;Q9Y2T3-3;Q9Y2T3-2;Q5SZC6	J3QSY3;Q9Y2T3;Q9Y2T3-3;Q9Y2T3-2;Q5SZC6	2;2;2;1;1	2;2;2;1;1	2;2;2;1;1	Guanine deaminase	GDA	>tr|J3QSY3|J3QSY3_HUMAN Graves disease carrier protein OS=Homo sapiens GN=GDA PE=4 SV=1;>sp|Q9Y2T3|GUAD_HUMAN Guanine deaminase OS=Homo sapiens GN=GDA PE=1 SV=1;>sp|Q9Y2T3-3|GUAD_HUMAN Isoform 3 of Guanine deaminase OS=Homo sapiens GN=GDA;>sp|Q9Y2T3-2|GUAD	5	2	2	2	0	0	0	0	0	0	6.1	6.1	6.1	46.008	410	410;454;471;380;393	4				4							6.1109e-08	0.1603	0.271	80.649	4				0				0	0	0
P00367;B4DGN5;P49448;B3KV55	P00367;B4DGN5;P49448;B3KV55	6;5;5;4	6;5;5;4	6;5;5;4	Glutamate dehydrogenase 1, mitochondrial;Glutamate dehydrogenase;Glutamate dehydrogenase 2, mitochondrial	GLUD1;GLUD2	>sp|P00367|DHE3_HUMAN Glutamate dehydrogenase 1, mitochondrial OS=Homo sapiens GN=GLUD1 PE=1 SV=2;>tr|B4DGN5|B4DGN5_HUMAN Glutamate dehydrogenase OS=Homo sapiens GN=GLUD1 PE=2 SV=1;>sp|P49448|DHE4_HUMAN Glutamate dehydrogenase 2, mitochondrial OS=Homo sapi	4	6	6	6	1	1	1	1	1	1	12.7	12.7	12.7	61.397	558	558;425;558;391	5.1			1	11	3		3	3	1	1	2.3174e-32	0.13106	0.12733	173.72	21				1				1	2.2	2.2
O95628-8;O95628-4;O95628-9;O95628-10;O95628-5;O95628-3;O95628-2;O95628;O95628-7;O95628-6	O95628-8;O95628-4;O95628-9;O95628-10;O95628-5;O95628-3;O95628-2;O95628;O95628-7;O95628-6	2;2;2;2;1;1;1;1;1;1	2;2;2;2;1;1;1;1;1;1	2;2;2;2;1;1;1;1;1;1	CCR4-NOT transcription complex subunit 4	CNOT4	>sp|O95628-8|CNOT4_HUMAN Isoform 8 of CCR4-NOT transcription complex subunit 4 OS=Homo sapiens GN=CNOT4;>sp|O95628-4|CNOT4_HUMAN Isoform 4 of CCR4-NOT transcription complex subunit 4 OS=Homo sapiens GN=CNOT4;>sp|O95628-9|CNOT4_HUMAN Isoform 9 of CCR4-NOT t	10	2	2	2	0	0	0	0	0	0	3.9	3.9	3.9	70.338	639	639;642;710;713;433;558;572;575;675;767	4			1		1						0.00047577	4.7766	11.938	353.48	2				0				0	0	0
Q13200;E9PCS3;E7EW34;F8WBS8;C9JPC0	Q13200;E9PCS3;E7EW34	3;2;2;1;1	3;2;2;1;1	3;2;2;1;1	26S proteasome non-ATPase regulatory subunit 2	PSMD2	>sp|Q13200|PSMD2_HUMAN 26S proteasome non-ATPase regulatory subunit 2 OS=Homo sapiens GN=PSMD2 PE=1 SV=3;>tr|E9PCS3|E9PCS3_HUMAN 26S proteasome non-ATPase regulatory subunit 2 OS=Homo sapiens GN=PSMD2 PE=2 SV=1;>tr|E7EW34|E7EW34_HUMAN 26S proteasome non-AT	5	3	3	3	0	0	0	0	0	0	8.4	8.4	8.4	100.2	908	908;749;778;59;217	2.8	1		3	1							5.8674e-09	3.7731	2.7342	29.131	3				0				0	0	0
F8W1N5;F8VZJ2;F8VNW4;F8W0W4;H0YHX9;Q13765;Q13765-2;E9PAV3;F8VZ58;Q9BZK3	F8W1N5;F8VZJ2;F8VNW4;F8W0W4;H0YHX9;Q13765;Q13765-2;E9PAV3	3;3;3;3;3;3;3;3;1;1	3;3;3;3;3;3;3;3;1;1	3;3;3;3;3;3;3;3;1;1	Nascent polypeptide-associated complex subunit alpha	NACA	>tr|F8W1N5|F8W1N5_HUMAN Nascent polypeptide-associated complex subunit alpha (Fragment) OS=Homo sapiens GN=NACA PE=2 SV=1;>tr|F8VZJ2|F8VZJ2_HUMAN Nascent polypeptide-associated complex subunit alpha OS=Homo sapiens GN=NACA PE=2 SV=1;>tr|F8VNW4|F8VNW4_HUMAN	10	3	3	3	0	0	0	0	0	0	59.2	59.2	59.2	7.813	71	71;136;148;198;213;215;925;2078;126;213	5.33					2	1					1.55e-19	0.35542	2.8009	44.689	2				0				0	0	0
E7EU23;P50395-2;P50395;Q5SX90;Q5SX91;Q5SX87;P31150	E7EU23;P50395-2;P50395	4;3;3;1;1;1;1	4;3;3;1;1;1;1	4;3;3;1;1;1;1	Rab GDP dissociation inhibitor beta	GDI2	>tr|E7EU23|E7EU23_HUMAN Rab GDP dissociation inhibitor beta OS=Homo sapiens GN=GDI2 PE=2 SV=1;>sp|P50395-2|GDIB_HUMAN Isoform 2 of Rab GDP dissociation inhibitor beta OS=Homo sapiens GN=GDI2;>sp|P50395|GDIB_HUMAN Rab GDP dissociation inhibitor beta OS=Homo	7	4	4	4	0	0	0	0	0	0	12.2	12.2	12.2	51.18	449	449;400;445;148;203;263;447	5.5					3		1				5.4311e-10	0.4466	3.433	104.65	4				0				0	0	0
P39023;F8WCR1;H7C3M2;B5MCW2;H7C422;G5E9G0	P39023;F8WCR1;H7C3M2;B5MCW2;H7C422;G5E9G0	2;1;1;1;1;1	2;1;1;1;1;1	2;1;1;1;1;1	60S ribosomal protein L3	RPL3	>sp|P39023|RL3_HUMAN 60S ribosomal protein L3 OS=Homo sapiens GN=RPL3 PE=1 SV=2;>tr|F8WCR1|F8WCR1_HUMAN 60S ribosomal protein L3 OS=Homo sapiens GN=RPL3 PE=2 SV=1;>tr|H7C3M2|H7C3M2_HUMAN 60S ribosomal protein L3 (Fragment) OS=Homo sapiens GN=RPL3 PE=4 SV=1	6	2	2	2	0	0	0	0	0	0	6	6	6	46.108	403	403;180;261;272;305;351	5					2						1.0628e-05	0.24731	1.9489	50.596	2				0				0	0	0
C9JYQ9;Q6P5R6;H0Y8C2	C9JYQ9;Q6P5R6;H0Y8C2	2;2;2	2;2;2	2;2;2	60S ribosomal protein L22-like 1	RPL22L1	>tr|C9JYQ9|C9JYQ9_HUMAN 60S ribosomal protein L22-like 1 OS=Homo sapiens GN=RPL22L1 PE=2 SV=1;>sp|Q6P5R6|RL22L_HUMAN 60S ribosomal protein L22-like 1 OS=Homo sapiens GN=RPL22L1 PE=1 SV=2;>tr|H0Y8C2|H0Y8C2_HUMAN 60S ribosomal protein L22-like 1 (Fragment) O	3	2	2	2	0	0	0	0	0	0	29.8	29.8	29.8	14.478	121	121;122;142	5	1						2				3.3906e-09	0.5115	3.3467	46.766	3				0				0	0	0
P30566;P30566-2;E7ERF4	P30566;P30566-2;E7ERF4	2;1;1	2;1;1	2;1;1	Adenylosuccinate lyase	ADSL	>sp|P30566|PUR8_HUMAN Adenylosuccinate lyase OS=Homo sapiens GN=ADSL PE=1 SV=2;>sp|P30566-2|PUR8_HUMAN Isoform 2 of Adenylosuccinate lyase OS=Homo sapiens GN=ADSL;>tr|E7ERF4|E7ERF4_HUMAN Adenylosuccinate lyase OS=Homo sapiens GN=ADSL PE=2 SV=1	3	2	2	2	0	0	0	0	0	0	4.1	4.1	4.1	54.889	484	484;425;498	5					2						0.00026985	0.34071	2.7355	30.014	2				0				0	0	0
Q13131;Q13131-2;Q96E92;P54646	Q13131;Q13131-2;Q96E92	3;3;2;1	3;3;2;1	3;3;2;1	5-AMP-activated protein kinase catalytic subunit alpha-1	PRKAA1	>sp|Q13131|AAPK1_HUMAN 5-AMP-activated protein kinase catalytic subunit alpha-1 OS=Homo sapiens GN=PRKAA1 PE=1 SV=4;>sp|Q13131-2|AAPK1_HUMAN Isoform 2 of 5-AMP-activated protein kinase catalytic subunit alpha-1 OS=Homo sapiens GN=PRKAA1;>tr|Q96E92|Q96E92	4	3	3	3	0	0	0	0	0	0	7.9	7.9	7.9	64.009	559	559;574;207;552	4				3							1.3252e-07	0.22041	0.18104	13.266	3				0				0	0	0
P00491;G3V5M2;G3V393;G3V2H3	P00491;G3V5M2	5;3;1;1	5;3;1;1	5;3;1;1	Purine nucleoside phosphorylase	PNP	>sp|P00491|PNPH_HUMAN Purine nucleoside phosphorylase OS=Homo sapiens GN=PNP PE=1 SV=2;>tr|G3V5M2|G3V5M2_HUMAN Purine nucleoside phosphorylase (Fragment) OS=Homo sapiens GN=PNP PE=2 SV=1	4	5	5	5	0	0	0	0	0	0	26	26	26	32.118	289	289;221;61;93	5					5						2.0687e-17	0.31661	2.4873	74.888	4				0				0	0	0
Q9C0C2;Q9C0C2-2;E9PKK0	Q9C0C2;Q9C0C2-2	5;4;1	5;4;1	5;4;1	182 kDa tankyrase-1-binding protein	TNKS1BP1	>sp|Q9C0C2|TB182_HUMAN 182 kDa tankyrase-1-binding protein OS=Homo sapiens GN=TNKS1BP1 PE=1 SV=4;>sp|Q9C0C2-2|TB182_HUMAN Isoform 2 of 182 kDa tankyrase-1-binding protein OS=Homo sapiens GN=TNKS1BP1	3	5	5	5	0	0	0	0	0	0	3.9	3.9	3.9	181.79	1729	1729;778;243	1	5										2.2986e-11	0.28517	0.2135	100.15	3				0				0	0	0
Q52LJ0;Q52LJ0-2	Q52LJ0;Q52LJ0-2	3;3	3;3	3;3	Protein FAM98B	FAM98B	>sp|Q52LJ0|FA98B_HUMAN Protein FAM98B OS=Homo sapiens GN=FAM98B PE=1 SV=1;>sp|Q52LJ0-2|FA98B_HUMAN Isoform 2 of Protein FAM98B OS=Homo sapiens GN=FAM98B	2	3	3	3	0	0	0	0	0	0	14.8	14.8	14.8	37.19	330	330;433	5					3						3.0162e-21	0.27569	2.2134	64.287	3				0				0	0	0
Q9H223	Q9H223	2	2	2	EH domain-containing protein 4	EHD4	>sp|Q9H223|EHD4_HUMAN EH domain-containing protein 4 OS=Homo sapiens GN=EHD4 PE=1 SV=1	1	2	2	2	0	0	0	0	0	0	4.8	4.8	4.8	61.174	541	541	4				2							3.1927e-05	0.25744	0.20978	28.202	2				0				0	0	0
F8WCP0;F8WCL5;P20929;J3QK84	F8WCP0;F8WCL5;P20929;J3QK84	2;2;1;1	2;2;1;1	2;2;1;1	Nebulin	NEB	>tr|F8WCP0|F8WCP0_HUMAN Nebulin OS=Homo sapiens GN=NEB PE=2 SV=1;>tr|F8WCL5|F8WCL5_HUMAN Nebulin OS=Homo sapiens GN=NEB PE=2 SV=1;>sp|P20929|NEBU_HUMAN Nebulin OS=Homo sapiens GN=NEB PE=1 SV=4;>tr|J3QK84|J3QK84_HUMAN Nebulin OS=Homo sapiens GN=NEB PE=4 SV=	4	2	2	2	0	0	0	0	0	0	0.4	0.4	0.4	986.67	8525	8525;8525;6669;6669	4.5			1			1					0.00013199	0.77506	0.46673	102.57	2				0				0	0	0
P33947;H7BYF7;P33947-2;O43731;O43731-2	P33947;H7BYF7;P33947-2;O43731;O43731-2	2;1;1;1;1	2;1;1;1;1	2;1;1;1;1	ER lumen protein retaining receptor 2;ER lumen protein retaining receptor 3	KDELR2;KDELR3	>sp|P33947|ERD22_HUMAN ER lumen protein retaining receptor 2 OS=Homo sapiens GN=KDELR2 PE=1 SV=1;>tr|H7BYF7|H7BYF7_HUMAN ER lumen protein retaining receptor 2 OS=Homo sapiens GN=KDELR2 PE=2 SV=1;>sp|P33947-2|ERD22_HUMAN Isoform 2 of ER lumen protein retain	5	2	2	2	1	1	1	1	1	1	17	17	17	24.422	212	212;38;186;214;220	7							4		1	1	8.2705e-14	1.3153	4.264	29.817	4				1				1	8	8
E7ERI3;G3XAN9;P26639;P26639-2;A2RTX5-2;B7ZLP8;A2RTX5	E7ERI3;G3XAN9;P26639;P26639-2	3;3;3;3;1;1;1	3;3;3;3;1;1;1	3;3;3;3;1;1;1	Threonine--tRNA ligase, cytoplasmic	TARS	>tr|E7ERI3|E7ERI3_HUMAN Threonine--tRNA ligase, cytoplasmic OS=Homo sapiens GN=TARS PE=2 SV=1;>tr|G3XAN9|G3XAN9_HUMAN Threonine--tRNA ligase, cytoplasmic OS=Homo sapiens GN=TARS PE=3 SV=1;>sp|P26639|SYTC_HUMAN Threonine--tRNA ligase, cytoplasmic OS=Homo sa	7	3	3	3	0	0	0	0	0	0	6.8	6.8	6.8	70.376	602	602;619;723;756;707;766;802	3			3								5.189e-08	0.21403	0.15345	0.96516	2				0				0	0	0
Q9UHX1-4;Q9UHX1-6;Q9UHX1-3;Q9UHX1-5;Q9UHX1-2;Q9UHX1;E9PL19;E9PMU7;E9PN18;E9PQ56;H0YEM1	Q9UHX1-4;Q9UHX1-6;Q9UHX1-3;Q9UHX1-5;Q9UHX1-2;Q9UHX1;E9PL19;E9PMU7;E9PN18;E9PQ56;H0YEM1	3;3;3;3;3;3;2;2;2;2;2	3;3;3;3;3;3;2;2;2;2;2	3;3;3;3;3;3;2;2;2;2;2	Poly(U)-binding-splicing factor PUF60	PUF60	>sp|Q9UHX1-4|PUF60_HUMAN Isoform 4 of Poly(U)-binding-splicing factor PUF60 OS=Homo sapiens GN=PUF60;>sp|Q9UHX1-6|PUF60_HUMAN Isoform 6 of Poly(U)-binding-splicing factor PUF60 OS=Homo sapiens GN=PUF60;>sp|Q9UHX1-3|PUF60_HUMAN Isoform 3 of Poly(U)-binding-	11	3	3	3	0	0	0	0	0	0	8.4	8.4	8.4	54.024	499	499;513;516;530;542;559;228;247;263;323;336	4				3							9.6855e-06	0.42065	0.34356	11.118	2				0				0	0	0
Q00839-2;Q00839;Q5RI18	Q00839-2;Q00839;Q5RI18	3;3;2	3;3;2	3;3;2	Heterogeneous nuclear ribonucleoprotein U	HNRNPU	>sp|Q00839-2|HNRPU_HUMAN Isoform Short of Heterogeneous nuclear ribonucleoprotein U OS=Homo sapiens GN=HNRNPU;>sp|Q00839|HNRPU_HUMAN Heterogeneous nuclear ribonucleoprotein U OS=Homo sapiens GN=HNRNPU PE=1 SV=6;>tr|Q5RI18|Q5RI18_HUMAN Heterogeneous nuclear	3	3	3	3	0	0	0	0	0	0	4.1	4.1	4.1	88.979	806	806;825;242	3			3								3.2082e-53	0.21733	0.15908	19.483	3				0				0	0	0
J3QSB4;P26373;H3BTH3;P26373-2	J3QSB4;P26373;H3BTH3;P26373-2	2;2;1;1	2;2;1;1	2;2;1;1	60S ribosomal protein L13	RPL13	>tr|J3QSB4|J3QSB4_HUMAN 60S ribosomal protein L13 (Fragment) OS=Homo sapiens GN=RPL13 PE=3 SV=1;>sp|P26373|RL13_HUMAN 60S ribosomal protein L13 OS=Homo sapiens GN=RPL13 PE=1 SV=4;>tr|H3BTH3|H3BTH3_HUMAN 60S ribosomal protein L13 OS=Homo sapiens GN=RPL13 PE	4	2	2	2	0	0	0	0	0	0	16.7	16.7	16.7	14.692	126	126;211;63;164	6						2					8.7295e-05	0.26596	0.16208	4.414	2				0				0	0	0
B4E2W0;F5GZQ3;P55084;B5MD38;C9JEY0;C9JE81	B4E2W0;F5GZQ3;P55084;B5MD38	4;4;4;3;1;1	4;4;4;3;1;1	4;4;4;3;1;1	Trifunctional enzyme subunit beta, mitochondrial;3-ketoacyl-CoA thiolase	HADHB	>tr|B4E2W0|B4E2W0_HUMAN 3-ketoacyl-CoA thiolase OS=Homo sapiens GN=HADHB PE=2 SV=1;>tr|F5GZQ3|F5GZQ3_HUMAN 3-ketoacyl-CoA thiolase OS=Homo sapiens GN=HADHB PE=2 SV=1;>sp|P55084|ECHB_HUMAN Trifunctional enzyme subunit beta, mitochondrial OS=Homo sapiens GN=	6	4	4	4	0	0	0	0	0	0	12.8	12.8	12.8	48.879	452	452;459;474;351;150;176	5					4						3.4459e-11	0.2893	2.2238	48.156	4				0				0	0	0
Q08211	Q08211	4	4	4	ATP-dependent RNA helicase A	DHX9	>sp|Q08211|DHX9_HUMAN ATP-dependent RNA helicase A OS=Homo sapiens GN=DHX9 PE=1 SV=4	1	4	4	4	0	0	0	0	0	0	2.9	2.9	2.9	140.96	1270	1270	2		4									1.2258e-07	0.33144	0.2812	39.389	4				0				0	0	0
P25311;H7BZJ8;A8MT79;C9JEV0	P25311	3;1;1;1	3;1;1;1	3;1;1;1	Zinc-alpha-2-glycoprotein	AZGP1	>sp|P25311|ZA2G_HUMAN Zinc-alpha-2-glycoprotein OS=Homo sapiens GN=AZGP1 PE=1 SV=2	4	3	3	3	0	0	0	0	0	0	17.8	17.8	17.8	34.258	298	298;85;204;227	5.67					2		1				5.3818e-09	0.25204	1.8378	166.98	3				0				0	0	0
K7ESP4;Q8WVC6	K7ESP4;Q8WVC6	2;2	2;2	2;2	Dephospho-CoA kinase domain-containing protein	DCAKD	>tr|K7ESP4|K7ESP4_HUMAN Dephospho-CoA kinase domain-containing protein (Fragment) OS=Homo sapiens GN=DCAKD PE=3 SV=1;>sp|Q8WVC6|DCAKD_HUMAN Dephospho-CoA kinase domain-containing protein OS=Homo sapiens GN=DCAKD PE=1 SV=1	2	2	2	2	0	0	0	0	0	0	11	11	11	24.177	209	209;231	7							2				4.2888e-06	0.24566	1.6165	16.421	2				0				0	0	0
P49748-2;P49748;P49748-3;K7EQP4;J3KS89;K7EJW8;J3QRJ8;G3V1M7;K7EMF8;J3QKU9	P49748-2;P49748;P49748-3	9;9;9;4;2;2;2;2;1;1	9;9;9;4;2;2;2;2;1;1	9;9;9;4;2;2;2;2;1;1	Very long-chain specific acyl-CoA dehydrogenase, mitochondrial	ACADVL	>sp|P49748-2|ACADV_HUMAN Isoform 2 of Very long-chain specific acyl-CoA dehydrogenase, mitochondrial OS=Homo sapiens GN=ACADVL;>sp|P49748|ACADV_HUMAN Very long-chain specific acyl-CoA dehydrogenase, mitochondrial OS=Homo sapiens GN=ACADVL PE=1 SV=1;>sp|P49	10	9	9	9	0	0	0	0	0	0	20.5	20.5	20.5	68.058	633	633;655;678;225;76;158;194;282;45;155	4				9							5.892e-38	0.24218	0.14831	51.761	9				0				0	0	0
Q9Y3I0;E7EQS9	Q9Y3I0	12;2	12;2	12;2	tRNA-splicing ligase RtcB homolog	C22orf28	>sp|Q9Y3I0|RTCB_HUMAN tRNA-splicing ligase RtcB homolog OS=Homo sapiens GN=C22orf28 PE=1 SV=1	2	12	12	12	1	0	1	0	1	0	32.5	32.5	32.5	55.21	505	505;175	4		1		13	2				1		1.4149e-33	0.23406	0.14889	104.4	16				1				0	2.4	0
Q5VV87;O14880;Q5VV89	Q5VV87;O14880;Q5VV89	2;2;2	2;2;2	2;2;2	Microsomal glutathione S-transferase 3	MGST3	>tr|Q5VV87|Q5VV87_HUMAN Microsomal glutathione S-transferase 3 OS=Homo sapiens GN=MGST3 PE=2 SV=1;>sp|O14880|MGST3_HUMAN Microsomal glutathione S-transferase 3 OS=Homo sapiens GN=MGST3 PE=1 SV=1;>tr|Q5VV89|Q5VV89_HUMAN Microsomal glutathione S-transferase	3	2	2	2	0	0	0	0	0	0	29.5	29.5	29.5	14.379	129	129;152;166	7							2				1.701e-06	0.28089	1.8571	11.503	2				0				0	0	0
Q92499	Q92499	20	20	20	ATP-dependent RNA helicase DDX1	DDX1	>sp|Q92499|DDX1_HUMAN ATP-dependent RNA helicase DDX1 OS=Homo sapiens GN=DDX1 PE=1 SV=2	1	20	20	20	0	0	0	0	0	0	36.6	36.6	36.6	82.431	740	740	3.08			23	2							5.28e-155	0.2367	0.17782	48.952	25				0				0	0	0
P46940;H0YLE8	P46940;H0YLE8	2;1	2;1	2;1	Ras GTPase-activating-like protein IQGAP1	IQGAP1	>sp|P46940|IQGA1_HUMAN Ras GTPase-activating-like protein IQGAP1 OS=Homo sapiens GN=IQGAP1 PE=1 SV=1;>tr|H0YLE8|H0YLE8_HUMAN Ras GTPase-activating-like protein IQGAP1 OS=Homo sapiens GN=IQGAP1 PE=2 SV=1	2	2	2	2	0	0	0	0	0	0	1.9	1.9	1.9	189.25	1657	1657;1085	2		2									1.189e-12	0.24364	0.20631	73.713	2				0				0	0	0
O75643;O75643-2;C9JAQ9;B4E0P5	O75643;O75643-2;C9JAQ9	5;3;3;1	5;3;3;1	5;3;3;1	U5 small nuclear ribonucleoprotein 200 kDa helicase	SNRNP200	>sp|O75643|U520_HUMAN U5 small nuclear ribonucleoprotein 200 kDa helicase OS=Homo sapiens GN=SNRNP200 PE=1 SV=2;>sp|O75643-2|U520_HUMAN Isoform 2 of U5 small nuclear ribonucleoprotein 200 kDa helicase OS=Homo sapiens GN=SNRNP200;>tr|C9JAQ9|C9JAQ9_HUMAN U5	4	5	5	5	0	0	0	0	0	0	3	3	3	244.5	2136	2136;625;625;595	1	5										4.8995e-14	0.26247	0.23651	47.688	5				0				0	0	0
O76094-2;O76094;D6RDY6	O76094-2;O76094;D6RDY6	2;2;1	2;2;1	2;2;1	Signal recognition particle subunit SRP72	SRP72	>sp|O76094-2|SRP72_HUMAN Isoform 2 of Signal recognition particle subunit SRP72 OS=Homo sapiens GN=SRP72;>sp|O76094|SRP72_HUMAN Signal recognition particle subunit SRP72 OS=Homo sapiens GN=SRP72 PE=1 SV=3;>tr|D6RDY6|D6RDY6_HUMAN Signal recognition particle	3	2	2	2	0	0	0	0	0	0	5.4	5.4	5.4	67.879	610	610;671;357	4				3							3.145e-05	0.24982	0.14702	33.876	3				0				0	0	0
Q5H909;Q9UNF1-2;H7BXW3;Q9UNF1;Q5H907	Q5H909;Q9UNF1-2;H7BXW3;Q9UNF1;Q5H907	2;2;2;2;1	2;2;2;2;1	2;2;2;2;1	Melanoma-associated antigen D2	MAGED2	>tr|Q5H909|Q5H909_HUMAN Melanoma-associated antigen D2 OS=Homo sapiens GN=MAGED2 PE=2 SV=1;>sp|Q9UNF1-2|MAGD2_HUMAN Isoform 2 of Melanoma-associated antigen D2 OS=Homo sapiens GN=MAGED2;>tr|H7BXW3|H7BXW3_HUMAN Melanoma-associated antigen D2 OS=Homo sapiens	5	2	2	2	0	0	0	0	0	0	6.7	6.7	6.7	59.525	550	550;588;588;606;521	4				2							4.6572e-05	0.35626	0.24774	26.126	2				0				0	0	0
P04844-2;P04844;Q5JYR4;Q5JYR7;Q5JYR3;F2Z3K5	P04844-2;P04844	5;5;2;2;1;1	5;5;2;2;1;1	5;5;2;2;1;1	Dolichyl-diphosphooligosaccharide--protein glycosyltransferase subunit 2	RPN2	>sp|P04844-2|RPN2_HUMAN Isoform 2 of Dolichyl-diphosphooligosaccharide--protein glycosyltransferase subunit 2 OS=Homo sapiens GN=RPN2;>sp|P04844|RPN2_HUMAN Dolichyl-diphosphooligosaccharide--protein glycosyltransferase subunit 2 OS=Homo sapiens GN=RPN2 PE=	6	5	5	5	0	1	0	1	0	1	13.3	13.3	13.3	67.723	615	615;631;167;345;138;162	3.8			1	4						1	2.2915e-13	0.28472	0.1983	166.49	5				0				1	0	2.4
A6NC17;P56192;H0YHL6;H0YI94;H0YI27;H0YIP0;H0YHV5;B3KVK7	A6NC17;P56192;H0YHL6;H0YI94;H0YI27;H0YIP0;H0YHV5;B3KVK7	2;2;1;1;1;1;1;1	2;2;1;1;1;1;1;1	2;2;1;1;1;1;1;1	Methionine--tRNA ligase, cytoplasmic	MARS	>tr|A6NC17|A6NC17_HUMAN Methionine--tRNA ligase, cytoplasmic OS=Homo sapiens GN=MARS PE=2 SV=3;>sp|P56192|SYMC_HUMAN Methionine--tRNA ligase, cytoplasmic OS=Homo sapiens GN=MARS PE=1 SV=2;>tr|H0YHL6|H0YHL6_HUMAN Methionine--tRNA ligase, cytoplasmic (Fragme	8	2	2	2	0	0	0	0	0	0	3.3	3.3	3.3	71.827	635	635;900;81;119;124;219;233;546	3			2								4.0825e-05	0.33082	0.23562	58.179	2				0				0	0	0
P46779-4;P46779-5;H0YLP6;H0YMF4;P46779;P46779-2;P46779-3;H0YKD8	P46779-4;P46779-5;H0YLP6;H0YMF4;P46779;P46779-2;P46779-3;H0YKD8	3;3;3;3;3;3;3;3	3;3;3;3;3;3;3;3	3;3;3;3;3;3;3;3	60S ribosomal protein L28	RPL28	>sp|P46779-4|RL28_HUMAN Isoform 4 of 60S ribosomal protein L28 OS=Homo sapiens GN=RPL28;>sp|P46779-5|RL28_HUMAN Isoform 5 of 60S ribosomal protein L28 OS=Homo sapiens GN=RPL28;>tr|H0YLP6|H0YLP6_HUMAN 60S ribosomal protein L28 OS=Homo sapiens GN=RPL28 PE=2	8	3	3	3	1	1	1	1	1	1	46.4	46.4	46.4	7.888	69	69;87;89;112;137;163;169;170	7							5		1	1	2.1869e-08	0.21279	1.2267	29.198	5				1				1	14.5	14.5
D3YTB1;P62910;F8W727	D3YTB1;P62910;F8W727	2;2;2	2;2;2	2;2;2	60S ribosomal protein L32	RPL32	>tr|D3YTB1|D3YTB1_HUMAN 60S ribosomal protein L32 (Fragment) OS=Homo sapiens GN=RPL32 PE=2 SV=1;>sp|P62910|RL32_HUMAN 60S ribosomal protein L32 OS=Homo sapiens GN=RPL32 PE=1 SV=2;>tr|F8W727|F8W727_HUMAN 60S ribosomal protein L32 OS=Homo sapiens GN=RPL32 PE	3	2	2	2	0	0	0	0	0	0	15	15	15	15.616	133	133;135;153	7							3				8.9047e-06	0.18106	1.197	69.443	3				0				0	0	0
Q9UK99-2;E9PJM3;Q9UK99;Q9UK99-3;G3V1E0;B4E3U2;E9PL46;Q49AF1	Q9UK99-2;E9PJM3;Q9UK99;Q9UK99-3;G3V1E0;B4E3U2	7;7;7;6;5;4;2;1	7;7;7;6;5;4;2;1	7;7;7;6;5;4;2;1	F-box only protein 3	FBXO3	>sp|Q9UK99-2|FBX3_HUMAN Isoform 2 of F-box only protein 3 OS=Homo sapiens GN=FBXO3;>tr|E9PJM3|E9PJM3_HUMAN F-box only protein 3 OS=Homo sapiens GN=FBXO3 PE=2 SV=1;>sp|Q9UK99|FBX3_HUMAN F-box only protein 3 OS=Homo sapiens GN=FBXO3 PE=1 SV=3;>sp|Q9UK99-3|FB	8	7	7	7	0	0	0	0	0	0	21.7	21.7	21.7	47.53	415	415;430;471;410;358;172;129;158	5					8						3.003e-57	0.31872	2.5038	27.47	8				0				0	0	0
P46781;B5MCT8;C9JM19;F2Z3C0;A8MXK4	P46781;B5MCT8;C9JM19	8;5;5;1;1	8;5;5;1;1	8;5;5;1;1	40S ribosomal protein S9	RPS9	>sp|P46781|RS9_HUMAN 40S ribosomal protein S9 OS=Homo sapiens GN=RPS9 PE=1 SV=3;>tr|B5MCT8|B5MCT8_HUMAN 40S ribosomal protein S9 OS=Homo sapiens GN=RPS9 PE=3 SV=1;>tr|C9JM19|C9JM19_HUMAN 40S ribosomal protein S9 OS=Homo sapiens GN=RPS9 PE=3 SV=1	5	8	8	8	0	1	0	1	0	1	37.6	37.6	37.6	22.591	194	194;139;156;77;79	6.5			1				7			1	1.4527e-15	0.22588	1.4314	35.682	8				0				1	0	3.6
Q9Y5X1	Q9Y5X1	5	5	5	Sorting nexin-9	SNX9	>sp|Q9Y5X1|SNX9_HUMAN Sorting nexin-9 OS=Homo sapiens GN=SNX9 PE=1 SV=1	1	5	5	5	0	0	0	0	0	0	9.2	9.2	9.2	66.591	595	595	4				5							1.8587e-38	0.17577	0.12204	34.64	4				0				0	0	0
P60842;E7EQG2;Q14240;Q14240-2;J3QKZ9;J3QLN6;J3KS25;J3QR64;J3KTB5;J3QL43;J3KT12;P60842-2;J3KSN7;B4E102;J3QS69;J3KT04;J3KS93;E7EMV8;Q9NZE6;J3QQP0;E9PBH4;F8WE11;I3L3H2	P60842;E7EQG2;Q14240;Q14240-2;J3QKZ9;J3QLN6;J3KS25;J3QR64;J3KTB5;J3QL43;J3KT12;P60842-2;J3KSN7;B4E102;J3QS69	6;5;5;5;4;4;4;4;4;4;4;4;3;3;3;2;2;2;2;1;1;1;1	6;5;5;5;4;4;4;4;4;4;4;4;3;3;3;2;2;2;2;1;1;1;1	5;4;4;4;3;3;3;3;3;3;3;3;2;2;2;1;1;1;2;0;0;0;0	Eukaryotic initiation factor 4A-I;Eukaryotic initiation factor 4A-II	EIF4A1;EIF4A2	>sp|P60842|IF4A1_HUMAN Eukaryotic initiation factor 4A-I OS=Homo sapiens GN=EIF4A1 PE=1 SV=1;>tr|E7EQG2|E7EQG2_HUMAN Eukaryotic initiation factor 4A-II OS=Homo sapiens GN=EIF4A2 PE=2 SV=1;>sp|Q14240|IF4A2_HUMAN Eukaryotic initiation factor 4A-II OS=Homo sa	23	6	6	5	0	0	0	0	0	0	19.2	19.2	15.3	46.153	406	406;362;407;408;135;163;188;214;257;271;341;347;109;146;300;85;85;98;312;95;96;97;125	4.86				1	6						1.2052e-19	0.15813	1.1422	56.472	7				0				0	0	0
Q9Y224;G3V4C6;H0YJB9;G3V4E7	Q9Y224;G3V4C6	5;3;2;1	5;3;2;1	5;3;2;1	UPF0568 protein C14orf166	C14orf166	>sp|Q9Y224|CN166_HUMAN UPF0568 protein C14orf166 OS=Homo sapiens GN=C14orf166 PE=1 SV=1;>tr|G3V4C6|G3V4C6_HUMAN UPF0568 protein C14orf166 OS=Homo sapiens GN=C14orf166 PE=2 SV=1	4	5	5	5	0	0	0	0	0	0	22.5	22.5	22.5	28.068	244	244;193;129;68	6						6					2.4714e-33	0.2325	0.13434	10.988	6				0				0	0	0
Q9Y2S7	Q9Y2S7	2	2	2	Polymerase delta-interacting protein 2	POLDIP2	>sp|Q9Y2S7|PDIP2_HUMAN Polymerase delta-interacting protein 2 OS=Homo sapiens GN=POLDIP2 PE=1 SV=1	1	2	2	2	0	0	0	0	0	0	7.3	7.3	7.3	42.033	368	368	5					2						4.0373e-05	0.3755	2.8864	111.05	2				0				0	0	0
Q12906-5;Q12906-4;Q12906-2;Q12906-6;Q12906-3;Q12906;Q12906-7;K7EKJ9;K7EQR9;K7EQ75;K7EPG3;K7ERM6;K7ENK6;K7EM82;K7EJ09;K7EKY0;K7ER69	Q12906-5;Q12906-4;Q12906-2;Q12906-6;Q12906-3;Q12906;Q12906-7;K7EKJ9	6;6;6;6;6;6;6;3;2;1;1;1;1;1;1;1;1	6;6;6;6;6;6;6;3;2;1;1;1;1;1;1;1;1	6;6;6;6;6;6;6;3;2;1;1;1;1;1;1;1;1	Interleukin enhancer-binding factor 3	ILF3	>sp|Q12906-5|ILF3_HUMAN Isoform 5 of Interleukin enhancer-binding factor 3 OS=Homo sapiens GN=ILF3;>sp|Q12906-4|ILF3_HUMAN Isoform 4 of Interleukin enhancer-binding factor 3 OS=Homo sapiens GN=ILF3;>sp|Q12906-2|ILF3_HUMAN Isoform 2 of Interleukin enhancer-	17	6	6	6	0	0	0	0	0	0	11.2	11.2	11.2	74.606	690	690;698;702;706;764;894;898;254;180;55;73;78;79;99;122;158;161	4.14			5				2				1.9362e-10	0.33714	0.20403	214.51	5				0				0	0	0
Q92526;Q92526-2;Q92526-3	Q92526;Q92526-2;Q92526-3	5;4;4	1;1;1	1;1;1	T-complex protein 1 subunit zeta-2	CCT6B	>sp|Q92526|TCPW_HUMAN T-complex protein 1 subunit zeta-2 OS=Homo sapiens GN=CCT6B PE=1 SV=5;>sp|Q92526-2|TCPW_HUMAN Isoform 2 of T-complex protein 1 subunit zeta-2 OS=Homo sapiens GN=CCT6B;>sp|Q92526-3|TCPW_HUMAN Isoform 3 of T-complex protein 1 subunit ze	3	5	1	1	1	1	1	0	1	0	10	2.3	2.3	57.821	530	530;485;493	4				1					1		1.4905e-10	0.24064	0.18097	151.16	7				1				1	2.3	2.5
F5GX99;B4DXW4;Q9H078-3;Q9H078-2;F5H7A5;H0YFF5;Q9H078-4;Q9H078;H0YGM0;F5H392;Q7Z777	F5GX99;B4DXW4;Q9H078-3;Q9H078-2;F5H7A5;H0YFF5;Q9H078-4;Q9H078;H0YGM0	3;3;3;3;2;2;2;2;2;1;1	3;3;3;3;2;2;2;2;2;1;1	3;3;3;3;2;2;2;2;2;1;1	Caseinolytic peptidase B protein homolog	CLPB	>tr|F5GX99|F5GX99_HUMAN Caseinolytic peptidase B protein homolog OS=Homo sapiens GN=CLPB PE=2 SV=1;>tr|B4DXW4|B4DXW4_HUMAN Caseinolytic peptidase B protein homolog OS=Homo sapiens GN=CLPB PE=2 SV=1;>sp|Q9H078-3|CLPB_HUMAN Isoform 3 of Caseinolytic peptidas	11	3	3	3	0	0	0	0	0	0	8.8	8.8	8.8	54.822	501	501;506;648;677;153;327;662;707;712;149;315	4				3							8.6049e-06	0.2258	0.18377	30.55	3				0				0	0	0
P09543-2;P09543;K7EN66;C9K0L8;K7ERZ0;B4DFN6	P09543-2;P09543;K7EN66;C9K0L8;K7ERZ0;B4DFN6	2;2;1;1;1;1	2;2;1;1;1;1	2;2;1;1;1;1	2,3-cyclic-nucleotide 3-phosphodiesterase	CNP	>sp|P09543-2|CN37_HUMAN Isoform CNPI of 2,3-cyclic-nucleotide 3-phosphodiesterase OS=Homo sapiens GN=CNP;>sp|P09543|CN37_HUMAN 2,3-cyclic-nucleotide 3-phosphodiesterase OS=Homo sapiens GN=CNP PE=1 SV=2;>tr|K7EN66|K7EN66_HUMAN 2,3-cyclic-nucleotide	6	2	2	2	0	0	0	0	0	0	12	12	12	45.098	401	401;421;120;144;154;186	5					2						1.818e-07	0.2822	2.1761	55.276	2				0				0	0	0
E7EUY0;P78527-2;P78527	E7EUY0;P78527-2;P78527	18;18;18	18;18;18	18;18;18	DNA-dependent protein kinase catalytic subunit	PRKDC	>tr|E7EUY0|E7EUY0_HUMAN DNA-dependent protein kinase catalytic subunit OS=Homo sapiens GN=PRKDC PE=2 SV=1;>sp|P78527-2|PRKDC_HUMAN Isoform 2 of DNA-dependent protein kinase catalytic subunit OS=Homo sapiens GN=PRKDC;>sp|P78527|PRKDC_HUMAN DNA-dependent pro	3	18	18	18	0	0	0	0	0	0	6	6	6	465.38	4096	4096;4097;4128	1	19										7.7877e-103	0.24368	0.1874	37.357	18				0				0	0	0
H0YK42;Q13596-2;A6NKH4;Q13596;Q13596-3;B4DEK4;O60749	H0YK42;Q13596-2;A6NKH4;Q13596;Q13596-3	3;3;3;3;2;1;1	3;3;3;3;2;1;1	3;3;3;3;2;1;1	Sorting nexin-1	SNX1	>tr|H0YK42|H0YK42_HUMAN Sorting nexin-1 OS=Homo sapiens GN=SNX1 PE=2 SV=1;>sp|Q13596-2|SNX1_HUMAN Isoform 1A of Sorting nexin-1 OS=Homo sapiens GN=SNX1;>tr|A6NKH4|A6NKH4_HUMAN Sorting nexin 1, isoform CRA_d OS=Homo sapiens GN=SNX1 PE=4 SV=2;>sp|Q13596|SNX1	7	3	3	3	0	0	0	0	0	0	11.5	11.5	11.5	35.592	304	304;457;474;522;557;402;519	4				3							0.00011721	0.33204	0.1954	40.679	2				0				0	0	0
C9IZN7;Q969Z0;C9J7P5;Q969Z0-2	C9IZN7;Q969Z0;C9J7P5;Q969Z0-2	2;2;1;1	2;2;1;1	2;2;1;1	Protein TBRG4	TBRG4	>tr|C9IZN7|C9IZN7_HUMAN Protein TBRG4 (Fragment) OS=Homo sapiens GN=TBRG4 PE=2 SV=1;>sp|Q969Z0|TBRG4_HUMAN Protein TBRG4 OS=Homo sapiens GN=TBRG4 PE=1 SV=1;>tr|C9J7P5|C9J7P5_HUMAN Protein TBRG4 (Fragment) OS=Homo sapiens GN=TBRG4 PE=2 SV=1;>sp|Q969Z0-2|TBR	4	2	2	2	0	0	0	0	0	0	8.5	8.5	8.5	31.888	283	283;631;248;521	4				2							2.4561e-08	0.31835	0.18734	3.7224	2				0				0	0	0
Q9UKV8-2;Q9UKV8;Q9H9G7-2;Q5TA58;Q9UL18;Q9H9G7;Q9HCK5	Q9UKV8-2;Q9UKV8;Q9H9G7-2;Q5TA58;Q9UL18;Q9H9G7;Q9HCK5	4;4;2;2;2;2;2	4;4;2;2;2;2;2	4;4;2;2;2;2;2	Protein argonaute-2;Protein argonaute-1;Protein argonaute-3;Protein argonaute-4	EIF2C2;AGO1;EIF2C1;EIF2C3;EIF2C4	>sp|Q9UKV8-2|AGO2_HUMAN Isoform 2 of Protein argonaute-2 OS=Homo sapiens GN=AGO2;>sp|Q9UKV8|AGO2_HUMAN Protein argonaute-2 OS=Homo sapiens GN=AGO2 PE=1 SV=3;>sp|Q9H9G7-2|AGO3_HUMAN Isoform 2 of Protein argonaute-3 OS=Homo sapiens GN=AGO3;>tr|Q5TA58|Q5TA58_	7	4	4	4	0	0	0	0	0	0	4.7	4.7	4.7	93.619	825	825;859;626;782;857;860;861	3			4								1.964e-09	0.24863	0.19927	53.852	4				0				0	0	0
B4DIT7;P21980;F5H6P0;P21980-2;A2A299;P21980-3;A2A2A0;P49221	B4DIT7;P21980;F5H6P0;P21980-2	10;10;9;5;2;2;1;1	10;10;9;5;2;2;1;1	10;10;9;5;2;2;1;1	Protein-glutamine gamma-glutamyltransferase 2	TGM2	>tr|B4DIT7|B4DIT7_HUMAN Protein-glutamine gamma-glutamyltransferase 2 OS=Homo sapiens GN=TGM2 PE=2 SV=1;>sp|P21980|TGM2_HUMAN Protein-glutamine gamma-glutamyltransferase 2 OS=Homo sapiens GN=TGM2 PE=1 SV=2;>tr|F5H6P0|F5H6P0_HUMAN Protein-glutamine gamma-gl	8	10	10	10	0	0	0	0	0	0	20.6	20.6	20.6	68.648	606	606;687;627;548;281;349;160;684	3.65			6	11							1.4538e-80	0.23463	0.17834	78.391	17				0				0	0	0
O14773-2;O14773	O14773-2;O14773	6;6	6;6	6;6	Tripeptidyl-peptidase 1	TPP1	>sp|O14773-2|TPP1_HUMAN Isoform 2 of Tripeptidyl-peptidase 1 OS=Homo sapiens GN=TPP1;>sp|O14773|TPP1_HUMAN Tripeptidyl-peptidase 1 OS=Homo sapiens GN=TPP1 PE=1 SV=2	2	6	6	6	0	0	0	0	0	0	30.3	30.3	30.3	34.463	320	320;563	5					6						7.3141e-47	0.2902	2.5005	15.073	6				0				0	0	0
O43324-2;D6RBD7;C9J1V9;O43324;D6RCQ0;H0YAL7	O43324-2;D6RBD7;C9J1V9;O43324;D6RCQ0;H0YAL7	2;2;2;2;1;1	2;2;2;2;1;1	2;2;2;2;1;1	Eukaryotic translation elongation factor 1 epsilon-1	EEF1E1;hCG_2043275	>sp|O43324-2|MCA3_HUMAN Isoform 2 of Eukaryotic translation elongation factor 1 epsilon-1 OS=Homo sapiens GN=EEF1E1;>tr|D6RBD7|D6RBD7_HUMAN Eukaryotic translation elongation factor 1 epsilon-1 OS=Homo sapiens GN=EEF1E1 PE=4 SV=1;>tr|C9J1V9|C9J1V9_HUMAN HCG	6	2	2	2	1	1	1	1	1	1	15.8	15.8	15.8	15.548	139	139;150;151;174;94;136	7							4		1	1	2.175e-09	0.39256	1.38	41.313	4				1				1	7.9	7.9
Q9NYY8-2;Q9NYY8	Q9NYY8-2;Q9NYY8	3;3	3;3	3;3	FAST kinase domain-containing protein 2	FASTKD2	>sp|Q9NYY8-2|FAKD2_HUMAN Isoform 2 of FAST kinase domain-containing protein 2 OS=Homo sapiens GN=FASTKD2;>sp|Q9NYY8|FAKD2_HUMAN FAST kinase domain-containing protein 2 OS=Homo sapiens GN=FASTKD2 PE=1 SV=1	2	3	3	3	0	0	0	0	0	0	7.3	7.3	7.3	74.535	648	648;710	4				4							1.8269e-10	0.21203	0.14672	34.878	4				0				0	0	0
Q9H0D6-2;B4DZC3;Q9H0D6	Q9H0D6-2;B4DZC3;Q9H0D6	2;2;2	2;2;2	2;2;2	5-3 exoribonuclease 2	XRN2	>sp|Q9H0D6-2|XRN2_HUMAN Isoform 2 of 5-3 exoribonuclease 2 OS=Homo sapiens GN=XRN2;>tr|B4DZC3|B4DZC3_HUMAN 5-3 exoribonuclease 2 OS=Homo sapiens GN=XRN2 PE=2 SV=1;>sp|Q9H0D6|XRN2_HUMAN 5-3 exoribonuclease 2 OS=Homo sapiens GN=XRN2 PE=1 SV=1	3	2	2	2	0	0	0	0	0	0	3.1	3.1	3.1	99.96	874	874;896;950	3			2								1.0196e-05	0.26872	0.22811	34.472	2				0				0	0	0
Q8IXB1;Q8IXB1-2;E7EP04;Q3B7W8	Q8IXB1;Q8IXB1-2	13;12;3;3	13;12;3;3	13;12;3;3	DnaJ homolog subfamily C member 10	DNAJC10	>sp|Q8IXB1|DJC10_HUMAN DnaJ homolog subfamily C member 10 OS=Homo sapiens GN=DNAJC10 PE=1 SV=2;>sp|Q8IXB1-2|DJC10_HUMAN Isoform 2 of DnaJ homolog subfamily C member 10 OS=Homo sapiens GN=DNAJC10	4	13	13	13	0	0	0	0	0	0	24.2	24.2	24.2	91.079	793	793;747;275;332	3			14								2.0482e-91	0.2299	0.16456	58.352	14				0				0	0	0
Q9NYJ8-2;Q9NYJ8;B4DIR9	Q9NYJ8-2;Q9NYJ8;B4DIR9	5;5;4	5;5;4	5;5;4	TGF-beta-activated kinase 1 and MAP3K7-binding protein 2	TAB2	>sp|Q9NYJ8-2|TAB2_HUMAN Isoform 2 of TGF-beta-activated kinase 1 and MAP3K7-binding protein 2 OS=Homo sapiens GN=TAB2;>sp|Q9NYJ8|TAB2_HUMAN TGF-beta-activated kinase 1 and MAP3K7-binding protein 2 OS=Homo sapiens GN=TAB2 PE=1 SV=1;>tr|B4DIR9|B4DIR9_HUMAN T	3	5	5	5	0	0	0	0	0	0	12.9	12.9	12.9	58.13	536	536;693;661	3.62			4	3	1						3.9372e-25	0.24044	0.19699	165.41	5				0				0	0	0
P47897;C9JSG9;B7Z840;B4DWJ2;C9J165;F2Z2V6;H7C0R3	P47897;C9JSG9;B7Z840;B4DWJ2;C9J165	4;3;3;3;2;1;1	4;3;3;3;2;1;1	4;3;3;3;2;1;1	Glutamine--tRNA ligase	QARS	>sp|P47897|SYQ_HUMAN Glutamine--tRNA ligase OS=Homo sapiens GN=QARS PE=1 SV=1;>tr|C9JSG9|C9JSG9_HUMAN Bifunctional glutamate/proline--tRNA ligase (Fragment) OS=Homo sapiens GN=QARS PE=2 SV=1;>tr|B7Z840|B7Z840_HUMAN Bifunctional glutamate/proline--tRNA liga	7	4	4	4	0	0	0	0	0	0	8.1	8.1	8.1	87.798	775	775;182;282;764;305;100;253	3			4								1.2593e-09	0.36171	0.30871	23.468	3				0				0	0	0
P61009	P61009	2	2	2	Signal peptidase complex subunit 3	SPCS3	>sp|P61009|SPCS3_HUMAN Signal peptidase complex subunit 3 OS=Homo sapiens GN=SPCS3 PE=1 SV=1	1	2	2	2	0	0	0	0	0	0	12.8	12.8	12.8	20.313	180	180	7							3				9.849e-13	0.2026	1.3331	8.6555	3				0				0	0	0
Q9UHB9-4;Q9UHB9-2;Q9UHB9;F5H5Y3;Q9UHB9-3	Q9UHB9-4;Q9UHB9-2;Q9UHB9;F5H5Y3	4;4;4;3;1	4;4;4;3;1	4;4;4;3;1	Signal recognition particle subunit SRP68	SRP68	>sp|Q9UHB9-4|SRP68_HUMAN Isoform 4 of Signal recognition particle subunit SRP68 OS=Homo sapiens GN=SRP68;>sp|Q9UHB9-2|SRP68_HUMAN Isoform 2 of Signal recognition particle subunit SRP68 OS=Homo sapiens GN=SRP68;>sp|Q9UHB9|SRP68_HUMAN Signal recognition part	5	4	4	4	0	1	0	1	0	1	10.5	10.5	10.5	66.107	589	589;596;627;526;288	5				3				1		1	4.5146e-07	0.22718	0.5067	109.06	4				0				1	0	1.5
H0YAF8;D6RHH4;J3KPE3;P63244;D6RFX4;D6RFZ9;D6R9Z1;H0Y8W2;D6R9L0;D6RAU2;E9PD14;H0YAM7;D6RBD0;D6RHJ5;D6RF23;H0Y8R5;D6RAC2	H0YAF8;D6RHH4;J3KPE3;P63244;D6RFX4;D6RFZ9;D6R9Z1;H0Y8W2;D6R9L0;D6RAU2;E9PD14;H0YAM7	5;5;5;5;4;4;4;4;4;3;3;3;2;1;1;1;1	5;5;5;5;4;4;4;4;4;3;3;3;2;1;1;1;1	5;5;5;5;4;4;4;4;4;3;3;3;2;1;1;1;1	Guanine nucleotide-binding protein subunit beta-2-like 1	GNB2L1	>tr|H0YAF8|H0YAF8_HUMAN Guanine nucleotide-binding protein subunit beta-2-like 1 (Fragment) OS=Homo sapiens GN=GNB2L1 PE=4 SV=1;>tr|D6RHH4|D6RHH4_HUMAN Guanine nucleotide-binding protein subunit beta-2-like 1 OS=Homo sapiens GN=GNB2L1 PE=2 SV=1;>tr|J3KPE3|	17	5	5	5	0	0	0	0	0	0	28.8	28.8	28.8	21.934	198	198;233;273;317;194;198;237;274;300;147;153;247;160;86;101;138;269	5.83					1	5					1.3923e-12	0.214	0.13989	112.87	6				0				0	0	0
O43148;O43148-2;K7EP06;F5H2D9	O43148;O43148-2;K7EP06	3;3;2;1	3;3;2;1	3;3;2;1	mRNA cap guanine-N7 methyltransferase	RNMT	>sp|O43148|MCES_HUMAN mRNA cap guanine-N7 methyltransferase OS=Homo sapiens GN=RNMT PE=1 SV=1;>sp|O43148-2|MCES_HUMAN Isoform 2 of mRNA cap guanine-N7 methyltransferase OS=Homo sapiens GN=RNMT;>tr|K7EP06|K7EP06_HUMAN mRNA cap guanine-N7 methyltransferase O	4	3	3	3	0	0	0	0	0	0	8.2	8.2	8.2	54.843	476	476;504;298;234	4				3							1.0989e-16	0.23061	0.15939	7.7123	2				0				0	0	0
Q9H857-4;Q9H857-3;Q9H857-2;Q9H857;C9JTZ6;E9PAL9;H7C519;H7C4G8	Q9H857-4;Q9H857-3;Q9H857-2;Q9H857;C9JTZ6;E9PAL9;H7C519;H7C4G8	2;2;2;2;2;2;1;1	2;2;2;2;2;2;1;1	2;2;2;2;2;2;1;1	5-nucleotidase domain-containing protein 2	NT5DC2	>sp|Q9H857-4|NT5D2_HUMAN Isoform 4 of 5-nucleotidase domain-containing protein 2 OS=Homo sapiens GN=NT5DC2;>sp|Q9H857-3|NT5D2_HUMAN Isoform 3 of 5-nucleotidase domain-containing protein 2 OS=Homo sapiens GN=NT5DC2;>sp|Q9H857-2|NT5D2_HUMAN Isoform 2 of 5	8	2	2	2	0	0	0	0	0	0	4.6	4.6	4.6	45.998	390	390;461;486;520;532;557;194;258	4				2							0.00014404	0.42178	0.34356	128.58	2				0				0	0	0
P07384;E9PIA9;E9PLX0;E9PJJ3;E9PLC9;E9PMC6;E9PJA6;E9PSA6;E9PLQ6;E9PQB3;E9PRM1	P07384;E9PIA9;E9PLX0;E9PJJ3;E9PLC9;E9PMC6;E9PJA6;E9PSA6;E9PLQ6;E9PQB3;E9PRM1	2;1;1;1;1;1;1;1;1;1;1	2;1;1;1;1;1;1;1;1;1;1	2;1;1;1;1;1;1;1;1;1;1	Calpain-1 catalytic subunit	CAPN1	>sp|P07384|CAN1_HUMAN Calpain-1 catalytic subunit OS=Homo sapiens GN=CAPN1 PE=1 SV=1;>tr|E9PIA9|E9PIA9_HUMAN Calpain-1 catalytic subunit (Fragment) OS=Homo sapiens GN=CAPN1 PE=2 SV=1;>tr|E9PLX0|E9PLX0_HUMAN Calpain-1 catalytic subunit (Fragment) OS=Homo sa	11	2	2	2	0	0	0	0	0	0	2.5	2.5	2.5	81.889	714	714;63;122;136;148;152;162;163;170;191;201	3			2								0.00063021	0.26803	0.22658	37.998	2				0				0	0	0
Q9Y5A9;Q9Y5A9-2	Q9Y5A9;Q9Y5A9-2	4;3	2;1	2;1	YTH domain family protein 2	YTHDF2	>sp|Q9Y5A9|YTHD2_HUMAN YTH domain family protein 2 OS=Homo sapiens GN=YTHDF2 PE=1 SV=2;>sp|Q9Y5A9-2|YTHD2_HUMAN Isoform 2 of YTH domain family protein 2 OS=Homo sapiens GN=YTHDF2	2	4	2	2	0	0	0	0	0	0	7.9	5.2	5.2	62.333	579	579;529	4				2							1.695e-08	0.14705	0.10795	134.25	4				0				0	0	0
Q13492-3;Q13492-2;Q13492-5;Q13492;Q13492-4;E5RFU0;E5RHK9;E9PKP6;E9PI56;E5RFC6;E5RK51;E5RIJ5;E9PLJ8;E5RGY9;O60641-3;O60641-4;E9PDG8;O60641;F5GWN7;E9PJT1;E9PK13;H0YE97;H0YEY8;H0YCY1;H0YD48;H0YEF7;H0YEH1	Q13492-3;Q13492-2;Q13492-5;Q13492;Q13492-4	6;6;6;6;5;2;2;2;2;2;2;2;2;2;2;2;2;2;2;1;1;1;1;1;1;1;1	6;6;6;6;5;2;2;2;2;2;2;2;2;2;2;2;2;2;2;1;1;1;1;1;1;1;1	6;6;6;6;5;2;2;2;2;2;2;2;2;2;2;2;2;2;2;1;1;1;1;1;1;1;1	Phosphatidylinositol-binding clathrin assembly protein	PICALM	>sp|Q13492-3|PICAL_HUMAN Isoform 3 of Phosphatidylinositol-binding clathrin assembly protein OS=Homo sapiens GN=PICALM;>sp|Q13492-2|PICAL_HUMAN Isoform 2 of Phosphatidylinositol-binding clathrin assembly protein OS=Homo sapiens GN=PICALM;>sp|Q13492-5|PICAL	27	6	6	6	0	0	0	0	0	0	15.6	15.6	15.6	66.392	610	610;632;645;652;551;117;120;148;148;149;151;152;185;582;600;877;902;907;907;48;105;134;215;244;264;302;308	4				6							2.7729e-19	0.2168	0.12759	50.766	6				0				0	0	0
G3V203;Q07020;J3QQ67;F8VUA6;F8VWC5;H0YHA7;F8VYV2;F8VXR6	G3V203;Q07020;J3QQ67;F8VUA6;F8VWC5;H0YHA7;F8VYV2	4;4;4;3;3;3;2;1	4;4;4;3;3;3;2;1	4;4;4;3;3;3;2;1	60S ribosomal protein L18	RPL18	>tr|G3V203|G3V203_HUMAN 60S ribosomal protein L18 OS=Homo sapiens GN=RPL18 PE=3 SV=1;>sp|Q07020|RL18_HUMAN 60S ribosomal protein L18 OS=Homo sapiens GN=RPL18 PE=1 SV=2;>tr|J3QQ67|J3QQ67_HUMAN 60S ribosomal protein L18 (Fragment) OS=Homo sapiens GN=RPL18 PE	8	4	4	4	0	0	0	0	0	0	26.8	26.8	26.8	18.756	164	164;188;190;130;159;167;133;84	7							4				5.9861e-66	0.20942	1.3813	10.353	4				0				0	0	0
Q7KZF4;H7C597	Q7KZF4	6;1	6;1	6;1	Staphylococcal nuclease domain-containing protein 1	SND1	>sp|Q7KZF4|SND1_HUMAN Staphylococcal nuclease domain-containing protein 1 OS=Homo sapiens GN=SND1 PE=1 SV=1	2	6	6	6	0	0	0	0	0	0	10.8	10.8	10.8	102	910	910;231	3			6								8.8572e-16	0.22316	0.17124	28.417	6				0				0	0	0
R4GN55;Q7Z739;R4GMX0;F8W840;Q9BYJ9;R4GMS0;R4GN20	R4GN55;Q7Z739;R4GMX0;F8W840;Q9BYJ9	6;6;4;3;3;1;1	6;6;4;3;3;1;1	4;4;2;2;2;1;1	YTH domain family protein 3;YTH domain family protein 1	YTHDF3;YTHDF1	>tr|R4GN55|R4GN55_HUMAN YTH domain family protein 3 OS=Homo sapiens GN=YTHDF3 PE=4 SV=1;>sp|Q7Z739|YTHD3_HUMAN YTH domain family protein 3 OS=Homo sapiens GN=YTHDF3 PE=1 SV=1;>tr|R4GMX0|R4GMX0_HUMAN YTH domain family protein 3 OS=Homo sapiens GN=YTHDF3 PE=	7	6	6	4	0	0	0	0	0	0	11.8	11.8	9.1	63.696	584	584;585;395;509;559;41;86	4				7							4.2259e-21	0.1623	0.10199	129.19	7				0				0	0	0
P49207	P49207	4	4	4	60S ribosomal protein L34	RPL34	>sp|P49207|RL34_HUMAN 60S ribosomal protein L34 OS=Homo sapiens GN=RPL34 PE=1 SV=3	1	4	4	4	0	1	0	1	0	1	23.1	23.1	23.1	13.293	117	117	7							5			1	2.6852e-16	0.16519	1.0873	18.166	5				0				1	0	7.7
B4E022;P29401;P29401-2;E9PFF2	B4E022;P29401;P29401-2;E9PFF2	4;4;4;2	4;4;4;2	4;4;4;2	Transketolase	TKT	>tr|B4E022|B4E022_HUMAN Transketolase OS=Homo sapiens GN=TKT PE=2 SV=1;>sp|P29401|TKT_HUMAN Transketolase OS=Homo sapiens GN=TKT PE=1 SV=3;>sp|P29401-2|TKT_HUMAN Isoform 2 of Transketolase OS=Homo sapiens GN=TKT;>tr|E9PFF2|E9PFF2_HUMAN Transketolase OS=Hom	4	4	4	4	0	0	0	0	0	0	12.3	12.3	12.3	62.878	576	576;623;631;334	4.4				3	2						1.6189e-13	0.26168	1.134	162.21	5				0				0	0	0
Q92616	Q92616	6	6	6	Translational activator GCN1	GCN1L1	>sp|Q92616|GCN1L_HUMAN Translational activator GCN1 OS=Homo sapiens GN=GCN1L1 PE=1 SV=6	1	6	6	6	0	0	0	0	0	0	3.6	3.6	3.6	292.75	2671	2671	1	6										2.3978e-11	0.2063	0.15431	49.008	6				0				0	0	0
O76031	O76031	2	2	2	ATP-dependent Clp protease ATP-binding subunit clpX-like, mitochondrial	CLPX	>sp|O76031|CLPX_HUMAN ATP-dependent Clp protease ATP-binding subunit clpX-like, mitochondrial OS=Homo sapiens GN=CLPX PE=1 SV=2	1	2	2	2	0	0	0	0	0	0	3.8	3.8	3.8	69.223	633	633	4				2							3.6582e-05	0.13931	0.081981	18.409	2				0				0	0	0
Q9BVC6	Q9BVC6	2	2	2	Transmembrane protein 109	TMEM109	>sp|Q9BVC6|TM109_HUMAN Transmembrane protein 109 OS=Homo sapiens GN=TMEM109 PE=1 SV=1	1	2	2	2	0	0	0	0	0	0	8.6	8.6	8.6	26.21	243	243	7							2				5.6151e-07	0.20793	1.3714	41.794	2				0				0	0	0
H0YCR7;P13489	H0YCR7;P13489	2;2	2;2	2;2	Ribonuclease inhibitor	RNH1	>tr|H0YCR7|H0YCR7_HUMAN Ribonuclease H1 (Fragment) OS=Homo sapiens GN=RNH1 PE=2 SV=1;>sp|P13489|RINI_HUMAN Ribonuclease inhibitor OS=Homo sapiens GN=RNH1 PE=1 SV=2	2	2	2	2	0	0	0	0	0	0	13	13	13	30.45	285	285;461	5					2						7.714e-06	0.30535	2.3472	7.9105	2				0				0	0	0
O14980;C9IZS4;C9JQ02;C9JV99;C9J673;C9JKM9;C9JF49;C9IYM2;H7BZC5;F8WF71	O14980;C9IZS4;C9JQ02;C9JV99;C9J673;C9JKM9	4;2;2;2;2;2;1;1;1;1	4;2;2;2;2;2;1;1;1;1	4;2;2;2;2;2;1;1;1;1	Exportin-1	XPO1	>sp|O14980|XPO1_HUMAN Exportin-1 OS=Homo sapiens GN=XPO1 PE=1 SV=1;>tr|C9IZS4|C9IZS4_HUMAN Exportin-1 OS=Homo sapiens GN=XPO1 PE=4 SV=1;>tr|C9JQ02|C9JQ02_HUMAN Exportin-1 (Fragment) OS=Homo sapiens GN=XPO1 PE=2 SV=1;>tr|C9JV99|C9JV99_HUMAN Exportin-1 (Frag	10	4	4	4	0	0	0	0	0	0	6.6	6.6	6.6	123.38	1071	1071;94;95;100;132;179;59;62;72;82	3			4								1.7638e-15	0.19748	0.11977	45.513	4				0				0	0	0
O00116;B8ZZ81	O00116	4;1	4;1	4;1	Alkyldihydroxyacetonephosphate synthase, peroxisomal	AGPS	>sp|O00116|ADAS_HUMAN Alkyldihydroxyacetonephosphate synthase, peroxisomal OS=Homo sapiens GN=AGPS PE=1 SV=1	2	4	4	4	0	0	0	0	0	0	9	9	9	72.911	658	658;189	4				4							2.3732e-12	0.17328	0.13079	35.212	4				0				0	0	0
Q8WWC4	Q8WWC4	2	2	2	Uncharacterized protein C2orf47, mitochondrial	C2orf47	>sp|Q8WWC4|CB047_HUMAN Uncharacterized protein C2orf47, mitochondrial OS=Homo sapiens GN=C2orf47 PE=1 SV=1	1	2	2	2	0	0	0	0	0	0	6.9	6.9	6.9	32.544	291	291	7							2				3.8365e-06	0.51536	3.3992	178.09	2				0				0	0	0
P62854;Q5JNZ5	P62854;Q5JNZ5	4;3	4;3	4;3	40S ribosomal protein S26;Putative 40S ribosomal protein S26-like 1	RPS26;RPS26P11	>sp|P62854|RS26_HUMAN 40S ribosomal protein S26 OS=Homo sapiens GN=RPS26 PE=1 SV=3;>sp|Q5JNZ5|RS26L_HUMAN Putative 40S ribosomal protein S26-like 1 OS=Homo sapiens GN=RPS26P11 PE=5 SV=1	2	4	4	4	1	1	1	1	1	1	37.4	37.4	37.4	13.015	115	115;115	7.4							3	2	1	1	5.431e-14	0.17279	0.95627	11.219	5				1				1	7.8	6.1
Q8TAT6;Q8TAT6-2;I3L4U9;B4DG89	Q8TAT6;Q8TAT6-2;I3L4U9;B4DG89	2;2;1;1	2;2;1;1	2;2;1;1	Nuclear protein localization protein 4 homolog	NPLOC4	>sp|Q8TAT6|NPL4_HUMAN Nuclear protein localization protein 4 homolog OS=Homo sapiens GN=NPLOC4 PE=1 SV=3;>sp|Q8TAT6-2|NPL4_HUMAN Isoform 2 of Nuclear protein localization protein 4 homolog OS=Homo sapiens GN=NPLOC4;>tr|I3L4U9|I3L4U9_HUMAN Nuclear protein l	4	2	2	2	0	0	0	0	0	0	5.3	5.3	5.3	68.119	608	608;617;135;456	4				3							0.00010567	0.33863	0.19928	37.756	3				0				0	0	0
O75396	O75396	2	2	2	Vesicle-trafficking protein SEC22b	SEC22B	>sp|O75396|SC22B_HUMAN Vesicle-trafficking protein SEC22b OS=Homo sapiens GN=SEC22B PE=1 SV=4	1	2	2	2	0	0	0	0	0	0	11.2	11.2	11.2	24.593	215	215	7							2				1.325e-27	0.15593	1.0285	3.9605	2				0				0	0	0
B4DJ81;P28331-3;P28331-4;P28331-5;P28331;P28331-2	B4DJ81;P28331-3;P28331-4;P28331-5;P28331;P28331-2	2;2;2;2;2;2	2;2;2;2;2;2	2;2;2;2;2;2	NADH-ubiquinone oxidoreductase 75 kDa subunit, mitochondrial	NDUFS1	>tr|B4DJ81|B4DJ81_HUMAN NADH-ubiquinone oxidoreductase 75 kDa subunit, mitochondrial OS=Homo sapiens GN=NDUFS1 PE=2 SV=1;>sp|P28331-3|NDUS1_HUMAN Isoform 3 of NADH-ubiquinone oxidoreductase 75 kDa subunit, mitochondrial OS=Homo sapiens GN=NDUFS1;>sp|P28331	6	2	2	2	0	0	0	0	0	0	5.1	5.1	5.1	66.921	611	611;616;670;691;727;741	4				2							4.9378e-05	0.36889	0.25614	89.702	2				0				0	0	0
Q06210-2;Q06210	Q06210-2;Q06210	2;2	2;2	2;2	Glutamine--fructose-6-phosphate aminotransferase [isomerizing] 1	GFPT1	>sp|Q06210-2|GFPT1_HUMAN Isoform 2 of Glutamine--fructose-6-phosphate aminotransferase [isomerizing] 1 OS=Homo sapiens GN=GFPT1;>sp|Q06210|GFPT1_HUMAN Glutamine--fructose-6-phosphate aminotransferase [isomerizing] 1 OS=Homo sapiens GN=GFPT1 PE=1 SV=3	2	2	2	2	0	0	0	0	0	0	3.5	3.5	3.5	76.758	681	681;699	4				2							0.00021785	0.30492	0.21135	132.34	2				0				0	0	0
G3V4W4;Q96EK6;G3V5E4	G3V4W4;Q96EK6;G3V5E4	4;4;2	4;4;2	4;4;2	Glucosamine 6-phosphate N-acetyltransferase	GNPNAT1	>tr|G3V4W4|G3V4W4_HUMAN Glucosamine 6-phosphate N-acetyltransferase (Fragment) OS=Homo sapiens GN=GNPNAT1 PE=2 SV=1;>sp|Q96EK6|GNA1_HUMAN Glucosamine 6-phosphate N-acetyltransferase OS=Homo sapiens GN=GNPNAT1 PE=1 SV=1;>tr|G3V5E4|G3V5E4_HUMAN Glucosamine 6	3	4	4	4	0	0	0	0	0	0	46.6	46.6	46.6	18.057	163	163;184;113	7							4				1.9626e-10	0.16943	1.1175	26.919	4				0				0	0	0
Q13049;Q5JVY0	Q13049;Q5JVY0	6;3	6;3	6;3	E3 ubiquitin-protein ligase TRIM32	TRIM32	>sp|Q13049|TRI32_HUMAN E3 ubiquitin-protein ligase TRIM32 OS=Homo sapiens GN=TRIM32 PE=1 SV=2;>tr|Q5JVY0|Q5JVY0_HUMAN E3 ubiquitin-protein ligase TRIM32 (Fragment) OS=Homo sapiens GN=TRIM32 PE=2 SV=1	2	6	6	6	0	0	0	0	0	0	13	13	13	71.988	653	653;173	4				6							9.3866e-30	0.1936	0.12222	52.925	6				0				0	0	0
B7Z314;Q9NVA1-5;B1AKV6;B1AKV3;Q9NVA1;B7Z1C6;Q9NVA1-3;H7BYA2;B1AKV2;Q9NVA1-4;Q9NVA1-2	B7Z314;Q9NVA1-5;B1AKV6;B1AKV3;Q9NVA1;B7Z1C6;Q9NVA1-3;H7BYA2;B1AKV2;Q9NVA1-4;Q9NVA1-2	2;2;2;2;2;1;1;1;1;1;1	2;2;2;2;2;1;1;1;1;1;1	2;2;2;2;2;1;1;1;1;1;1	Ubiquinol-cytochrome c reductase complex chaperone CBP3 homolog	UQCC	>tr|B7Z314|B7Z314_HUMAN Ubiquinol-cytochrome c reductase complex chaperone CBP3 homolog OS=Homo sapiens GN=UQCC PE=2 SV=1;>sp|Q9NVA1-5|UQCC_HUMAN Isoform 5 of Ubiquinol-cytochrome c reductase complex chaperone CBP3 homolog OS=Homo sapiens GN=UQCC;>tr|B1AKV	11	2	2	2	0	0	0	0	0	0	9.5	9.5	9.5	23.627	200	200;231;243;249;299;144;184;187;221;272;273	7							2				2.0866e-07	0.40943	2.7005	134.56	2				0				0	0	0
P40429;M0QZU1;Q6NVV1;M0QYS1	P40429;M0QZU1;Q6NVV1;M0QYS1	2;1;1;1	2;1;1;1	2;1;1;1	60S ribosomal protein L13a;Putative 60S ribosomal protein L13a-like MGC87657	RPL13A	>sp|P40429|RL13A_HUMAN 60S ribosomal protein L13a OS=Homo sapiens GN=RPL13A PE=1 SV=2;>tr|M0QZU1|M0QZU1_HUMAN 60S ribosomal protein L13a OS=Homo sapiens GN=RPL13A PE=4 SV=1;>sp|Q6NVV1|R13AX_HUMAN Putative 60S ribosomal protein L13a-like MGC87657 OS=Homo sa	4	2	2	2	0	1	0	1	0	1	10.8	10.8	10.8	23.577	203	203;46;102;207	6.33						2	1			1	7.4498e-08	0.18472	0.085973	123.25	3				0				1	0	5.4
P51571;H7C1C6;A6NLM8	P51571;H7C1C6;A6NLM8	4;3;3	4;3;3	4;3;3	Translocon-associated protein subunit delta	SSR4	>sp|P51571|SSRD_HUMAN Translocon-associated protein subunit delta OS=Homo sapiens GN=SSR4 PE=1 SV=1;>tr|H7C1C6|H7C1C6_HUMAN Translocon-associated protein subunit delta (Fragment) OS=Homo sapiens GN=SSR4 PE=4 SV=1;>tr|A6NLM8|A6NLM8_HUMAN Translocon-associat	3	4	4	4	0	0	0	0	0	0	28.9	28.9	28.9	18.998	173	173;120;148	7							4				1.6265e-24	0.22995	1.5167	19.987	4				0				0	0	0
Q16851-2;Q16851;E7EUC7;C9JWG0;C9JVG3;C9JQU9;C9JNZ1	Q16851-2;Q16851;E7EUC7	3;3;3;1;1;1;1	3;3;3;1;1;1;1	3;3;3;1;1;1;1	UTP--glucose-1-phosphate uridylyltransferase	UGP2	>sp|Q16851-2|UGPA_HUMAN Isoform 2 of UTP--glucose-1-phosphate uridylyltransferase OS=Homo sapiens GN=UGP2;>sp|Q16851|UGPA_HUMAN UTP--glucose-1-phosphate uridylyltransferase OS=Homo sapiens GN=UGP2 PE=1 SV=5;>tr|E7EUC7|E7EUC7_HUMAN UTP--glucose-1-phosphate	7	3	3	3	0	0	0	0	0	0	10.7	10.7	10.7	55.676	497	497;508;517;150;171;175;213	4				3							9.2865e-09	0.34405	0.20247	32.874	3				0				0	0	0
P54136-2;P54136;F5H3T8;E5RH09;E5RJM9	P54136-2;P54136;F5H3T8	9;9;7;1;1	9;9;7;1;1	9;9;7;1;1	Arginine--tRNA ligase, cytoplasmic	RARS	>sp|P54136-2|SYRC_HUMAN Isoform Monomeric of Arginine--tRNA ligase, cytoplasmic OS=Homo sapiens GN=RARS;>sp|P54136|SYRC_HUMAN Arginine--tRNA ligase, cytoplasmic OS=Homo sapiens GN=RARS PE=1 SV=2;>tr|F5H3T8|F5H3T8_HUMAN Arginine--tRNA ligase, cytoplasmic OS	5	9	9	9	0	0	0	0	0	0	18.2	18.2	18.2	67.14	588	588;660;454;113;129	4				10							3.4171e-23	0.19826	0.13741	49.311	10				0				0	0	0
Q96AG4	Q96AG4	4	4	4	Leucine-rich repeat-containing protein 59	LRRC59	>sp|Q96AG4|LRC59_HUMAN Leucine-rich repeat-containing protein 59 OS=Homo sapiens GN=LRRC59 PE=1 SV=1	1	4	4	4	0	0	0	0	0	0	14.7	14.7	14.7	34.93	307	307	6						4					5.2652e-08	0.23811	0.12647	40.147	4				0				0	0	0
Q07065	Q07065	9	9	9	Cytoskeleton-associated protein 4	CKAP4	>sp|Q07065|CKAP4_HUMAN Cytoskeleton-associated protein 4 OS=Homo sapiens GN=CKAP4 PE=1 SV=2	1	9	9	9	0	0	0	0	0	0	20.8	20.8	20.8	66.022	602	602	4				9							6.9461e-35	0.23112	0.15521	46.678	9				0				0	0	0
P09972;K7EKH5;C9J8F3;J3KSV6;J3QKP5;A8MVZ9	P09972;K7EKH5;C9J8F3;J3KSV6;J3QKP5;A8MVZ9	4;2;2;2;2;2	1;1;1;1;1;1	1;1;1;1;1;1	Fructose-bisphosphate aldolase C;Fructose-bisphosphate aldolase	ALDOC	>sp|P09972|ALDOC_HUMAN Fructose-bisphosphate aldolase C OS=Homo sapiens GN=ALDOC PE=1 SV=2;>tr|K7EKH5|K7EKH5_HUMAN Fructose-bisphosphate aldolase C (Fragment) OS=Homo sapiens GN=ALDOC PE=4 SV=1;>tr|C9J8F3|C9J8F3_HUMAN Fructose-bisphosphate aldolase C (Frag	6	4	1	1	0	0	0	0	0	0	17.9	6.3	6.3	39.455	364	364;135;149;175;180;336	5					2						2.7764e-09	0.21274	1.6353	32.187	5				0				0	0	0
O95782-2;O95782;O94973-3;O94973;O94973-2;M0R2D9;E9PR62	O95782-2;O95782;O94973-3;O94973;O94973-2	4;4;2;2;2;1;1	4;4;2;2;2;1;1	4;4;2;2;2;1;1	AP-2 complex subunit alpha-1;AP-2 complex subunit alpha-2	AP2A1;AP2A2	>sp|O95782-2|AP2A1_HUMAN Isoform B of AP-2 complex subunit alpha-1 OS=Homo sapiens GN=AP2A1;>sp|O95782|AP2A1_HUMAN AP-2 complex subunit alpha-1 OS=Homo sapiens GN=AP2A1 PE=1 SV=3;>sp|O94973-3|AP2A2_HUMAN Isoform 3 of AP-2 complex subunit alpha-2 OS=Homo sa	7	4	4	4	0	0	0	0	0	0	5	5	5	105.36	955	955;977;656;939;940;57;378	3			4								1.6566e-15	0.20413	0.17242	22.095	3				0				0	0	0
F5H1S8;Q14165;H0YG07;F5GX14	F5H1S8;Q14165;H0YG07;F5GX14	3;3;2;2	3;3;2;2	3;3;2;2	Malectin	MLEC	>tr|F5H1S8|F5H1S8_HUMAN Malectin (Fragment) OS=Homo sapiens GN=MLEC PE=2 SV=1;>sp|Q14165|MLEC_HUMAN Malectin OS=Homo sapiens GN=MLEC PE=1 SV=1;>tr|H0YG07|H0YG07_HUMAN Malectin (Fragment) OS=Homo sapiens GN=MLEC PE=4 SV=1;>tr|F5GX14|F5GX14_HUMAN Malectin OS	4	3	3	3	0	0	0	0	0	0	26	26	26	16.729	146	146;292;173;217	6						3					4.2661e-14	0.17447	0.080766	39.322	3				0				0	0	0
P12270	P12270	2	2	2	Nucleoprotein TPR	TPR	>sp|P12270|TPR_HUMAN Nucleoprotein TPR OS=Homo sapiens GN=TPR PE=1 SV=3	1	2	2	2	0	0	0	0	0	0	1.2	1.2	1.2	267.29	2363	2363	1	2										0.0008079	0.18652	0.16808	52.27	2				0				0	0	0
Q8NE71-2;Q8NE71;H0YGW7;F5GYK6;Q5STZ8	Q8NE71-2;Q8NE71;H0YGW7	4;4;3;1;1	4;4;3;1;1	4;4;3;1;1	ATP-binding cassette sub-family F member 1	ABCF1	>sp|Q8NE71-2|ABCF1_HUMAN Isoform 2 of ATP-binding cassette sub-family F member 1 OS=Homo sapiens GN=ABCF1;>sp|Q8NE71|ABCF1_HUMAN ATP-binding cassette sub-family F member 1 OS=Homo sapiens GN=ABCF1 PE=1 SV=2;>tr|H0YGW7|H0YGW7_HUMAN ATP-binding cassette sub-	5	4	4	4	0	0	0	0	0	0	6.2	6.2	6.2	91.679	807	807;845;596;105;340	3			4								4.6671e-14	0.28902	0.20764	90.521	4				0				0	0	0
O60884;H3BMW5	O60884	5;1	5;1	5;1	DnaJ homolog subfamily A member 2	DNAJA2	>sp|O60884|DNJA2_HUMAN DnaJ homolog subfamily A member 2 OS=Homo sapiens GN=DNAJA2 PE=1 SV=1	2	5	5	5	0	0	0	0	0	0	24.5	24.5	24.5	45.745	412	412;134	5					7						3.781e-82	0.15192	1.462	35.395	7				0				0	0	0
O95429-2;O95429;H0YBT1	O95429-2;O95429	3;3;1	3;3;1	3;3;1	BAG family molecular chaperone regulator 4	BAG4	>sp|O95429-2|BAG4_HUMAN Isoform 2 of BAG family molecular chaperone regulator 4 OS=Homo sapiens GN=BAG4;>sp|O95429|BAG4_HUMAN BAG family molecular chaperone regulator 4 OS=Homo sapiens GN=BAG4 PE=1 SV=1	3	3	3	3	0	0	0	0	0	0	9.7	9.7	9.7	45.409	421	421;457;155	4				3							1.6905e-09	0.17244	0.14122	7.685	3				0				0	0	0
Q5JW30;O95793-2;O95793-3;O95793;Q5JW28;F6UDC6	Q5JW30;O95793-2;O95793-3;O95793;Q5JW28	3;3;3;3;2;1	3;3;3;3;2;1	3;3;3;3;2;1	Double-stranded RNA-binding protein Staufen homolog 1	STAU1	>tr|Q5JW30|Q5JW30_HUMAN Double-stranded RNA-binding protein Staufen homolog 1 OS=Homo sapiens GN=STAU1 PE=2 SV=1;>sp|O95793-2|STAU1_HUMAN Isoform Short of Double-stranded RNA-binding protein Staufen homolog 1 OS=Homo sapiens GN=STAU1;>sp|O95793-3|STAU1_HUM	6	3	3	3	0	0	0	0	0	0	7.9	7.9	7.9	54.708	494	494;496;502;577;199;129	4				3							1.3149e-19	0.22974	0.1352	34.413	3				0				0	0	0
P04075;J3KPS3;P04075-2;H3BQN4;H3BPS8;H3BUH7;H3BMQ8;H3BR04;H3BR68;H3BU78;Q5T7D5;P05062	P04075;J3KPS3;P04075-2;H3BQN4;H3BPS8;H3BUH7;H3BMQ8;H3BR04	10;9;9;8;7;6;5;5;2;2;1;1	10;9;9;8;7;6;5;5;2;2;1;1	7;7;6;5;4;5;4;4;2;1;0;0	Fructose-bisphosphate aldolase A;Fructose-bisphosphate aldolase	ALDOA	>sp|P04075|ALDOA_HUMAN Fructose-bisphosphate aldolase A OS=Homo sapiens GN=ALDOA PE=1 SV=2;>tr|J3KPS3|J3KPS3_HUMAN Fructose-bisphosphate aldolase OS=Homo sapiens GN=ALDOA PE=3 SV=1;>sp|P04075-2|ALDOA_HUMAN Isoform 2 of Fructose-bisphosphate aldolase A OS=H	12	10	10	7	0	0	0	0	0	0	37.9	37.9	26.4	39.42	364	364;368;418;361;278;155;140;162;130;204;223;364	5					11						6.185e-38	0.18361	1.5076	24.747	9				0				0	0	0
P55884;P55884-2;C9JQN7;C9JZG1	P55884;P55884-2	3;3;1;1	3;3;1;1	3;3;1;1	Eukaryotic translation initiation factor 3 subunit B	EIF3B	>sp|P55884|EIF3B_HUMAN Eukaryotic translation initiation factor 3 subunit B OS=Homo sapiens GN=EIF3B PE=1 SV=3;>sp|P55884-2|EIF3B_HUMAN Isoform 2 of Eukaryotic translation initiation factor 3 subunit B OS=Homo sapiens GN=EIF3B	4	3	3	3	0	0	0	0	0	0	5.3	5.3	5.3	92.48	814	814;873;153;302	3			3								2.5457e-11	0.32006	0.27055	19.356	3				0				0	0	0
G3V4V1;G3V1W4;G3V3G5;G3V2R6;F5H365;Q15436;G3V5X8;G3V4Q2;G3V5K1	G3V4V1;G3V1W4;G3V3G5;G3V2R6;F5H365;Q15436;G3V5X8;G3V4Q2	3;3;3;3;3;3;2;2;1	2;2;2;2;2;2;2;2;1	2;2;2;2;2;2;2;2;1	Protein transport protein Sec23A	SEC23A	>tr|G3V4V1|G3V4V1_HUMAN Protein transport protein Sec23A (Fragment) OS=Homo sapiens GN=SEC23A PE=2 SV=1;>tr|G3V1W4|G3V1W4_HUMAN Protein transport protein Sec23A OS=Homo sapiens GN=SEC23A PE=2 SV=1;>tr|G3V3G5|G3V3G5_HUMAN Protein transport protein Sec23A (F	9	3	2	2	0	0	0	0	0	0	44.7	31.9	31.9	11.07	94	94;108;140;169;736;765;85;86;40	3.5			1	1							5.6114e-11	0.35011	0.16943	192.33	4				0				0	0	0
M0R0C3;M0R2F8;Q330K1;Q3ZCQ8;Q3ZCQ8-2;M0R003	M0R0C3;M0R2F8;Q330K1;Q3ZCQ8;Q3ZCQ8-2	3;3;3;3;3;1	3;3;3;3;3;1	3;3;3;3;3;1	Mitochondrial import inner membrane translocase subunit TIM50	TIMM50	>tr|M0R0C3|M0R0C3_HUMAN Mitochondrial import inner membrane translocase subunit TIM50 (Fragment) OS=Homo sapiens GN=TIMM50 PE=4 SV=1;>tr|M0R2F8|M0R2F8_HUMAN Mitochondrial import inner membrane translocase subunit TIM50 (Fragment) OS=Homo sapiens GN=TIMM50	6	3	3	3	0	0	0	0	0	0	33.7	33.7	33.7	11.866	104	104;162;240;353;456;257	5					3						5.2378e-08	0.27193	2.0903	42.425	3				0				0	0	0
Q5T1M5;Q5T1M5-2;Q5T1M5-3	Q5T1M5;Q5T1M5-2	9;8;2	9;8;2	9;8;2	FK506-binding protein 15	FKBP15	>sp|Q5T1M5|FKB15_HUMAN FK506-binding protein 15 OS=Homo sapiens GN=FKBP15 PE=1 SV=2;>sp|Q5T1M5-2|FKB15_HUMAN Isoform 2 of FK506-binding protein 15 OS=Homo sapiens GN=FKBP15	3	9	9	9	0	0	0	0	0	0	12.1	12.1	12.1	133.63	1219	1219;1209;472	2.14		12	2								3.5488e-83	0.1923	0.12653	63.114	12				0				0	0	0
B4DJV2;O75390;H0YIC4;F8VPF9;F8VPA1;F8W1S4;H0YH82;F8W642;F8VZK9;F8VX07;F8VRP1;F8VX68;F8VRI6;F8VR34;F8VTT8;F8W4S1	B4DJV2;O75390	5;5;2;2;2;2;2;1;1;1;1;1;1;1;1;1	5;5;2;2;2;2;2;1;1;1;1;1;1;1;1;1	5;5;2;2;2;2;2;1;1;1;1;1;1;1;1;1	Citrate synthase;Citrate synthase, mitochondrial	CS	>tr|B4DJV2|B4DJV2_HUMAN Citrate synthase OS=Homo sapiens GN=CS PE=2 SV=1;>sp|O75390|CISY_HUMAN Citrate synthase, mitochondrial OS=Homo sapiens GN=CS PE=1 SV=2	16	5	5	5	0	0	0	0	0	0	12.6	12.6	12.6	50.431	453	453;466;123;141;144;157;190;66;81;114;118;120;140;146;149;178	5					5						3.1433e-12	0.19249	1.4315	11.934	5				0				0	0	0
K7ENG2;P26368-2;P26368	K7ENG2;P26368-2;P26368	3;3;3	3;3;3	3;3;3	Splicing factor U2AF 65 kDa subunit	U2AF2	>tr|K7ENG2|K7ENG2_HUMAN Splicing factor U2AF 65 kDa subunit OS=Homo sapiens GN=U2AF2 PE=4 SV=1;>sp|P26368-2|U2AF2_HUMAN Isoform 2 of Splicing factor U2AF 65 kDa subunit OS=Homo sapiens GN=U2AF2;>sp|P26368|U2AF2_HUMAN Splicing factor U2AF 65 kDa subunit OS=	3	3	3	3	0	0	0	0	0	0	14.7	14.7	14.7	33.901	307	307;471;475	4				3							3.0906e-10	0.18364	0.10807	29.463	3				0				0	0	0
Q9Y3D0;J3KS95;H3BNV7	Q9Y3D0;J3KS95;H3BNV7	2;1;1	2;1;1	2;1;1	Mitotic spindle-associated MMXD complex subunit MIP18	FAM96B	>sp|Q9Y3D0|MIP18_HUMAN Mitotic spindle-associated MMXD complex subunit MIP18 OS=Homo sapiens GN=FAM96B PE=1 SV=1;>tr|J3KS95|J3KS95_HUMAN Mitotic spindle-associated MMXD complex subunit MIP18 (Fragment) OS=Homo sapiens GN=FAM96B PE=4 SV=1;>tr|H3BNV7|H3BNV7_	3	2	2	2	0	0	0	0	0	0	25.8	25.8	25.8	17.663	163	163;106;161	7							2				3.6371e-07	0.69219	4.5763	41.804	2				0				0	0	0
P40939;H0YFD6;B4DYP2	P40939;H0YFD6	8;5;2	8;5;2	8;5;2	Trifunctional enzyme subunit alpha, mitochondrial;Long-chain enoyl-CoA hydratase;Long chain 3-hydroxyacyl-CoA dehydrogenase	HADHA	>sp|P40939|ECHA_HUMAN Trifunctional enzyme subunit alpha, mitochondrial OS=Homo sapiens GN=HADHA PE=1 SV=2;>tr|H0YFD6|H0YFD6_HUMAN Trifunctional enzyme subunit alpha, mitochondrial (Fragment) OS=Homo sapiens GN=HADHA PE=2 SV=1	3	8	8	8	0	0	0	0	0	0	13.8	13.8	13.8	82.999	763	763;250;260	4				11							2.8755e-43	0.1947	0.14792	73.713	11				0				0	0	0
P59998;F8WCF6;P59998-3;R4GN08;P59998-4	P59998;F8WCF6;P59998-3	5;5;4;2;2	5;5;4;2;2	0;0;0;0;0	Actin-related protein 2/3 complex subunit 4	ARPC4	>sp|P59998|ARPC4_HUMAN Actin-related protein 2/3 complex subunit 4 OS=Homo sapiens GN=ARPC4 PE=1 SV=3;>tr|F8WCF6|F8WCF6_HUMAN Actin-related protein 2/3 complex subunit 4 OS=Homo sapiens GN=ARPC4 PE=2 SV=1;>sp|P59998-3|ARPC4_HUMAN Isoform 3 of Actin-related	5	5	5	0	0	0	0	0	0	0	29.8	29.8	0	19.667	168	168;181;187;77;78	7							5				4.5623e-15	0.19907	1.3161	7.8616	5				0				0	0	0
Q8IUR0;M0QZQ8	Q8IUR0;M0QZQ8	2;1	2;1	2;1	Trafficking protein particle complex subunit 5	TRAPPC5	>sp|Q8IUR0|TPPC5_HUMAN Trafficking protein particle complex subunit 5 OS=Homo sapiens GN=TRAPPC5 PE=1 SV=1;>tr|M0QZQ8|M0QZQ8_HUMAN Trafficking protein particle complex subunit 5 OS=Homo sapiens GN=TRAPPC5 PE=4 SV=1	2	2	2	2	0	0	0	0	0	0	19.1	19.1	19.1	20.783	188	188;121	7							2				3.2328e-05	0.19759	1.3002	94.577	2				0				0	0	0
P30153;F5H3X9;B3KQV6;C9J9C1;E9PH38;P30154-5;P30154-4;P30154;P30154-2;H0YDG7;J3KR29;P30154-3;M0QXG4;M0R0K6;E9PPI5;E9PNM7;E9PHZ6	P30153;F5H3X9;B3KQV6	10;8;7;4;3;3;3;3;3;2;2;2;1;1;1;1;1	10;8;7;4;3;3;3;3;3;2;2;2;1;1;1;1;1	10;8;7;4;3;3;3;3;3;2;2;2;1;1;1;1;1	Serine/threonine-protein phosphatase 2A 65 kDa regulatory subunit A alpha isoform	PPP2R1A	>sp|P30153|2AAA_HUMAN Serine/threonine-protein phosphatase 2A 65 kDa regulatory subunit A alpha isoform OS=Homo sapiens GN=PPP2R1A PE=1 SV=4;>tr|F5H3X9|F5H3X9_HUMAN Serine/threonine-protein phosphatase 2A 65 kDa regulatory subunit A alpha isoform OS=Homo s	17	10	10	10	0	1	0	1	0	1	26.1	26.1	26.1	65.308	589	589;534;410;395;132;474;556;601;667;224;440;603;38;66;83;119;135	4.09				10	1					1	4.7579e-30	0.1729	0.13438	116.14	10				0				0	0	2.2
Q16555-2;Q16555	Q16555-2;Q16555	3;3	3;3	3;3	Dihydropyrimidinase-related protein 2	DPYSL2	>sp|Q16555-2|DPYL2_HUMAN Isoform 2 of Dihydropyrimidinase-related protein 2 OS=Homo sapiens GN=DPYSL2;>sp|Q16555|DPYL2_HUMAN Dihydropyrimidinase-related protein 2 OS=Homo sapiens GN=DPYSL2 PE=1 SV=1	2	3	3	3	0	0	0	0	0	0	7.3	7.3	7.3	58.162	536	536;572	4				3							1.7291e-07	0.30427	0.24776	64.69	3				0				0	0	0
F5H4G7;O60684;O15131;P52294;F5GYL8;H0Y3K0;Q5TFJ7;C9JYI4	F5H4G7;O60684;O15131;P52294;F5GYL8;H0Y3K0;Q5TFJ7;C9JYI4	2;2;2;2;2;1;1;1	2;2;2;2;2;1;1;1	2;2;2;2;2;1;1;1	Importin subunit alpha;Importin subunit alpha-7;Importin subunit alpha-6;Importin subunit alpha-1	KPNA6;KPNA5;KPNA1	>tr|F5H4G7|F5H4G7_HUMAN Importin subunit alpha OS=Homo sapiens GN=KPNA6 PE=2 SV=1;>sp|O60684|IMA7_HUMAN Importin subunit alpha-7 OS=Homo sapiens GN=KPNA6 PE=1 SV=1;>sp|O15131|IMA5_HUMAN Importin subunit alpha-6 OS=Homo sapiens GN=KPNA5 PE=1 SV=2;>sp|P52294	8	2	2	2	0	0	0	0	0	0	4.7	4.7	4.7	59.667	533	533;536;536;538;541;122;321;328	4				2							2.24e-47	0.20029	0.16288	39.446	2				0				0	0	0
C9JAK5;P18085;C9JPM4	C9JAK5;P18085;C9JPM4	2;2;1	2;2;1	2;2;1	ADP-ribosylation factor 4	ARF4	>tr|C9JAK5|C9JAK5_HUMAN ADP-ribosylation factor 4 OS=Homo sapiens GN=ARF4 PE=2 SV=1;>sp|P18085|ARF4_HUMAN ADP-ribosylation factor 4 OS=Homo sapiens GN=ARF4 PE=1 SV=3;>tr|C9JPM4|C9JPM4_HUMAN ADP-ribosylation factor 4 (Fragment) OS=Homo sapiens GN=ARF4 PE=2	3	2	2	2	0	1	0	1	0	1	11.1	11.1	11.1	17.699	153	153;180;127	7							3			1	2.2063e-10	0.21907	1.4449	6.9429	2				0				0	0	6.5
Q15067-3;Q15067-2;Q15067;K7ENF1;K7ESC7	Q15067-3;Q15067-2;Q15067;K7ENF1;K7ESC7	2;2;2;1;1	2;2;2;1;1	2;2;2;1;1	Peroxisomal acyl-coenzyme A oxidase 1	ACOX1	>sp|Q15067-3|ACOX1_HUMAN Isoform 3 of Peroxisomal acyl-coenzyme A oxidase 1 OS=Homo sapiens GN=ACOX1;>sp|Q15067-2|ACOX1_HUMAN Isoform 2 of Peroxisomal acyl-coenzyme A oxidase 1 OS=Homo sapiens GN=ACOX1;>sp|Q15067|ACOX1_HUMAN Peroxisomal acyl-coenzyme A oxi	5	2	2	2	0	0	0	0	0	0	5.8	5.8	5.8	70.135	622	622;660;660;132;153	7							2				5.453e-07	0.28077	1.8563	5.1716	2				0				0	0	0
Q68CR9;P14868;C9J7S3;C9JLC1;H7BZ35	Q68CR9;P14868	4;4;1;1;1	4;4;1;1;1	4;4;1;1;1	Aspartate--tRNA ligase, cytoplasmic	DKFZp781B11202;DARS	>tr|Q68CR9|Q68CR9_HUMAN Aspartate--tRNA ligase, cytoplasmic OS=Homo sapiens GN=DKFZp781B11202 PE=2 SV=1;>sp|P14868|SYDC_HUMAN Aspartate--tRNA ligase, cytoplasmic OS=Homo sapiens GN=DARS PE=1 SV=2	5	4	4	4	0	0	0	0	0	0	13	13	13	45.771	401	401;501;176;182;188	4				4							1.9321e-10	0.24627	0.14493	51.954	4				0				0	0	0
P23368;P23368-2	P23368;P23368-2	2;1	2;1	2;1	NAD-dependent malic enzyme, mitochondrial	ME2	>sp|P23368|MAOM_HUMAN NAD-dependent malic enzyme, mitochondrial OS=Homo sapiens GN=ME2 PE=1 SV=1;>sp|P23368-2|MAOM_HUMAN Isoform 2 of NAD-dependent malic enzyme, mitochondrial OS=Homo sapiens GN=ME2	2	2	2	2	0	0	0	0	0	0	5.3	5.3	5.3	65.443	584	584;479	4				2							1.2658e-06	0.23522	0.19153	22.685	2				0				0	0	0
Q9UQ80;F8VR77;H0YIN7;F8W0A3	Q9UQ80;F8VR77	5;3;1;1	5;3;1;1	5;3;1;1	Proliferation-associated protein 2G4	PA2G4	>sp|Q9UQ80|PA2G4_HUMAN Proliferation-associated protein 2G4 OS=Homo sapiens GN=PA2G4 PE=1 SV=3;>tr|F8VR77|F8VR77_HUMAN Proliferation-associated protein 2G4 OS=Homo sapiens GN=PA2G4 PE=2 SV=1	4	5	5	5	0	0	0	0	0	0	15.7	15.7	15.7	43.786	394	394;284;163;187	5					5						6.1414e-24	0.20821	1.6717	127.55	5				0				0	0	0
P35637-2;P35637;H3BPE7;K7EPT6;Q92804-2;Q92804	P35637-2;P35637;H3BPE7;K7EPT6;Q92804-2;Q92804	4;4;4;2;2;2	4;4;4;2;2;2	4;4;4;2;2;2	RNA-binding protein FUS;TATA-binding protein-associated factor 2N	FUS;TAF15	>sp|P35637-2|FUS_HUMAN Isoform Short of RNA-binding protein FUS OS=Homo sapiens GN=FUS;>sp|P35637|FUS_HUMAN RNA-binding protein FUS OS=Homo sapiens GN=FUS PE=1 SV=1;>tr|H3BPE7|H3BPE7_HUMAN RNA-binding protein FUS OS=Homo sapiens GN=FUS PE=2 SV=1;>tr|K7EPT6	6	4	4	4	0	0	0	0	0	0	6.3	6.3	6.3	53.354	525	525;526;527;449;589;592	4				4							4.3007e-09	0.13671	0.31201	88.877	4				0				0	0	0
P10909-3;P10909-4;P10909;P10909-5;P10909-2;H0YAS8;H0YC35;E7ERK6;H0YLK8	P10909-3;P10909-4;P10909;P10909-5;P10909-2;H0YAS8;H0YC35	3;3;3;3;3;2;2;1;1	3;3;3;3;3;2;2;1;1	3;3;3;3;3;2;2;1;1	Clusterin;Clusterin beta chain;Clusterin alpha chain;Clusterin	CLU	>sp|P10909-3|CLUS_HUMAN Isoform 3 of Clusterin OS=Homo sapiens GN=CLU;>sp|P10909-4|CLUS_HUMAN Isoform 4 of Clusterin OS=Homo sapiens GN=CLU;>sp|P10909|CLUS_HUMAN Clusterin OS=Homo sapiens GN=CLU PE=1 SV=1;>sp|P10909-5|CLUS_HUMAN Isoform 5 of Clusterin OS=H	9	3	3	3	0	0	0	0	0	0	19	19	19	32.363	274	274;416;449;460;501;140;284;204;297	4				3							4.1499e-07	0.36367	0.21402	31.102	3				0				0	0	0
P53999	P53999	3	3	3	Activated RNA polymerase II transcriptional coactivator p15	SUB1	>sp|P53999|TCP4_HUMAN Activated RNA polymerase II transcriptional coactivator p15 OS=Homo sapiens GN=SUB1 PE=1 SV=3	1	3	3	3	0	0	0	0	0	0	26	26	26	14.395	127	127	7							3				7.7892e-15	0.18392	1.2102	150.91	3				0				0	0	0
B8ZZU8;Q15370;Q15370-2;I3L0M9	B8ZZU8;Q15370;Q15370-2;I3L0M9	4;4;4;3	4;4;4;3	4;4;4;3	Transcription elongation factor B polypeptide 2	TCEB2	>tr|B8ZZU8|B8ZZU8_HUMAN Transcription elongation factor B (SIII), polypeptide 2 (18kDa, elongin B), isoform CRA_b OS=Homo sapiens GN=TCEB2 PE=4 SV=1;>sp|Q15370|ELOB_HUMAN Transcription elongation factor B polypeptide 2 OS=Homo sapiens GN=TCEB2 PE=1 SV=1;>s	4	4	4	4	0	0	0	0	0	0	32.7	32.7	32.7	12.527	113	113;118;161;140	7							4				6.4894e-11	0.15621	1.2157	41.943	4				0				0	0	0
K7ES02;Q13867;K7ESE8;J3KSD8;E7EMN3;J3KS79;K7ENH5	K7ES02;Q13867;K7ESE8;J3KSD8;E7EMN3	4;4;3;3;3;1;1	4;4;3;3;3;1;1	4;4;3;3;3;1;1	Bleomycin hydrolase	BLMH	>tr|K7ES02|K7ES02_HUMAN Bleomycin hydrolase (Fragment) OS=Homo sapiens GN=BLMH PE=4 SV=1;>sp|Q13867|BLMH_HUMAN Bleomycin hydrolase OS=Homo sapiens GN=BLMH PE=1 SV=1;>tr|K7ESE8|K7ESE8_HUMAN Bleomycin hydrolase (Fragment) OS=Homo sapiens GN=BLMH PE=4 SV=1;>t	7	4	4	4	0	0	0	0	0	0	16	16	16	37.198	318	318;455;231;263;368;71;93	4.75				1	3						7.5098e-09	1.3907	0.95535	209.56	3				0				0	0	0
P50454;H0YEP8;E9PKH2;E9PQ34;E9PJH8;E9PIG2;E9PRS3;E9PNX1;E9PK86;E9PMI5;E9PR70;E9PPV6	P50454;H0YEP8;E9PKH2	3;2;2;1;1;1;1;1;1;1;1;1	3;2;2;1;1;1;1;1;1;1;1;1	3;2;2;1;1;1;1;1;1;1;1;1	Serpin H1	SERPINH1	>sp|P50454|SERPH_HUMAN Serpin H1 OS=Homo sapiens GN=SERPINH1 PE=1 SV=2;>tr|H0YEP8|H0YEP8_HUMAN Serpin H1 (Fragment) OS=Homo sapiens GN=SERPINH1 PE=3 SV=1;>tr|E9PKH2|E9PKH2_HUMAN Serpin H1 OS=Homo sapiens GN=SERPINH1 PE=2 SV=1	12	3	3	3	0	0	0	0	0	0	9.6	9.6	9.6	46.44	418	418;56;201;142;150;165;167;203;247;249;295;324	5					3						3.0756e-11	0.28716	2.2074	27.918	3				0				0	0	0
P57088;D6RAA6;H0Y8N0	P57088;D6RAA6	3;2;1	3;2;1	3;2;1	Transmembrane protein 33	TMEM33	>sp|P57088|TMM33_HUMAN Transmembrane protein 33 OS=Homo sapiens GN=TMEM33 PE=1 SV=2;>tr|D6RAA6|D6RAA6_HUMAN Transmembrane protein 33 (Fragment) OS=Homo sapiens GN=TMEM33 PE=2 SV=1	3	3	3	3	1	1	1	1	1	1	13.4	13.4	13.4	27.978	247	247;222;155	7							5		1	2	1.0243e-36	0.46879	1.3342	58.494	4				1				1	4.9	4.9
Q12905	Q12905	2	2	2	Interleukin enhancer-binding factor 2	ILF2	>sp|Q12905|ILF2_HUMAN Interleukin enhancer-binding factor 2 OS=Homo sapiens GN=ILF2 PE=1 SV=2	1	2	2	2	0	0	0	0	0	0	9.5	9.5	9.5	43.062	390	390	5					2						1.5609e-38	0.14336	1.1262	34.227	2				0				0	0	0
Q09666	Q09666	17	17	17	Neuroblast differentiation-associated protein AHNAK	AHNAK	>sp|Q09666|AHNK_HUMAN Neuroblast differentiation-associated protein AHNAK OS=Homo sapiens GN=AHNAK PE=1 SV=2	1	17	17	17	1	1	1	1	1	1	12.2	12.2	12.2	629.09	5890	5890	1.55	18		1	2	1				4	1	1.4848e-40	0.20857	0.17335	102.34	18				1				0	0.1	1.2
Q9UJS0;Q9UJS0-2;F5GX33;B3KR64;O75746;R4GN64	Q9UJS0;Q9UJS0-2;F5GX33	15;15;13;3;3;2	15;15;13;3;3;2	15;15;13;3;3;2	Calcium-binding mitochondrial carrier protein Aralar2	SLC25A13	>sp|Q9UJS0|CMC2_HUMAN Calcium-binding mitochondrial carrier protein Aralar2 OS=Homo sapiens GN=SLC25A13 PE=1 SV=2;>sp|Q9UJS0-2|CMC2_HUMAN Isoform 2 of Calcium-binding mitochondrial carrier protein Aralar2 OS=Homo sapiens GN=SLC25A13;>tr|F5GX33|F5GX33_HUMAN	6	15	15	15	0	0	0	0	0	0	29.5	29.5	29.5	74.175	675	675;676;567;571;678;73	4				19							1.2124e-111	0.16352	0.12659	91.726	19				0				0	0	0
Q8NBW7;P24390	Q8NBW7;P24390	2;2	2;2	2;2	ER lumen protein retaining receptor;ER lumen protein retaining receptor 1	KDELR1	>tr|Q8NBW7|Q8NBW7_HUMAN ER lumen protein retaining receptor OS=Homo sapiens GN=KDELR1 PE=2 SV=1;>sp|P24390|ERD21_HUMAN ER lumen protein retaining receptor 1 OS=Homo sapiens GN=KDELR1 PE=1 SV=1	2	2	2	2	0	0	0	0	0	0	19.3	19.3	19.3	17.486	150	150;212	7							2				4.4272e-14	0.27826	1.8397	9.7514	2				0				0	0	0
O94826	O94826	2	2	2	Mitochondrial import receptor subunit TOM70	TOMM70A	>sp|O94826|TOM70_HUMAN Mitochondrial import receptor subunit TOM70 OS=Homo sapiens GN=TOMM70A PE=1 SV=1	1	2	2	2	0	0	0	0	0	0	2.8	2.8	2.8	67.454	608	608	4				2							4.4633e-05	0.12165	0.071592	37.074	2				0				0	0	0
Q9UHD2	Q9UHD2	3	3	3	Serine/threonine-protein kinase TBK1	TBK1	>sp|Q9UHD2|TBK1_HUMAN Serine/threonine-protein kinase TBK1 OS=Homo sapiens GN=TBK1 PE=1 SV=1	1	3	3	3	0	0	0	0	0	0	7.3	7.3	7.3	83.641	729	729	3			3								9.4462e-14	0.264	0.22241	39.187	3				0				0	0	0
Q9P1U1-2;F5H3P5;B4DXW1;Q9P1U1;P61158;H7C4J1;Q9C0K3;C9IZN3;Q9P1U1-3	Q9P1U1-2;F5H3P5;B4DXW1;Q9P1U1;P61158;H7C4J1;Q9C0K3;C9IZN3;Q9P1U1-3	2;2;2;2;2;1;1;1;1	2;2;2;2;2;1;1;1;1	2;2;2;2;2;1;1;1;1	Actin-related protein 3B;Actin-related protein 3;Actin-related protein 3C	ACTR3;ACTR3B;ACTR3C	>sp|Q9P1U1-2|ARP3B_HUMAN Isoform 2 of Actin-related protein 3B OS=Homo sapiens GN=ACTR3B;>tr|F5H3P5|F5H3P5_HUMAN Actin-related protein 3 OS=Homo sapiens GN=ACTR3 PE=2 SV=1;>tr|B4DXW1|B4DXW1_HUMAN Actin-related protein 3 OS=Homo sapiens GN=ACTR3 PE=2 SV=1;>	9	2	2	2	0	0	0	0	0	0	6.1	6.1	6.1	37.899	330	330;356;367;418;418;208;210;222;348	5					2						2.3226e-23	0.18453	1.4185	17.619	2				0				0	0	0
A7MCY6;J3KS71;F5H1U4;A7MCY6-2	A7MCY6;J3KS71;F5H1U4;A7MCY6-2	2;1;1;1	2;1;1;1	2;1;1;1	TANK-binding kinase 1-binding protein 1	TBKBP1	>sp|A7MCY6|TBKB1_HUMAN TANK-binding kinase 1-binding protein 1 OS=Homo sapiens GN=TBKBP1 PE=1 SV=1;>tr|J3KS71|J3KS71_HUMAN TANK-binding kinase 1-binding protein 1 (Fragment) OS=Homo sapiens GN=TBKBP1 PE=4 SV=1;>tr|F5H1U4|F5H1U4_HUMAN TANK-binding kinase 1-	4	2	2	2	0	0	0	0	0	0	2.6	2.6	2.6	67.701	615	615;195;208;222	4				2							0.0006277	0.19484	0.15935	65.551	2				0				0	0	0
D6R9I9;P61221	D6R9I9;P61221	3;3	3;3	3;3	ATP-binding cassette sub-family E member 1	ABCE1	>tr|D6R9I9|D6R9I9_HUMAN ATP-binding cassette sub-family E member 1 OS=Homo sapiens GN=ABCE1 PE=2 SV=1;>sp|P61221|ABCE1_HUMAN ATP-binding cassette sub-family E member 1 OS=Homo sapiens GN=ABCE1 PE=1 SV=1	2	3	3	3	0	0	0	0	0	0	9.3	9.3	9.3	47.037	421	421;599	4				3							3.9019e-13	0.25623	0.16829	54.261	3				0				0	0	0
Q08380;K7EP36;K7EJY8;K7EKQ5	Q08380	8;2;1;1	8;2;1;1	8;2;1;1	Galectin-3-binding protein	LGALS3BP	>sp|Q08380|LG3BP_HUMAN Galectin-3-binding protein OS=Homo sapiens GN=LGALS3BP PE=1 SV=1	4	8	8	8	1	0	1	0	1	0	19	19	19	65.33	585	585;259;144;210	4.22			1	7			1		1		2.9829e-20	0.25277	0.23306	90.214	8				1				0	1.7	0
P25705-2;P25705;K7ENP3;K7EK77;K7ERX7;K7EQH4;K7EJP1;K7ENJ4;K7ESA0	P25705-2;P25705;K7ENP3;K7EK77;K7ERX7	8;8;7;5;4;3;3;2;1	8;8;7;5;4;3;3;2;1	8;8;7;5;4;3;3;2;1	ATP synthase subunit alpha, mitochondrial;ATP synthase subunit alpha	ATP5A1	>sp|P25705-2|ATPA_HUMAN Isoform 2 of ATP synthase subunit alpha, mitochondrial OS=Homo sapiens GN=ATP5A1;>sp|P25705|ATPA_HUMAN ATP synthase subunit alpha, mitochondrial OS=Homo sapiens GN=ATP5A1 PE=1 SV=1;>tr|K7ENP3|K7ENP3_HUMAN ATP synthase subunit alpha	9	8	8	8	0	0	0	0	0	0	23.5	23.5	23.5	54.493	503	503;553;531;207;205;111;145;199;77	4.5				6	6						2.2734e-26	0.20042	0.35017	188.46	11				0				0	0	0
P48047;H7C086;H7C0C1	P48047;H7C086	3;2;1	3;2;1	3;2;1	ATP synthase subunit O, mitochondrial	ATP5O	>sp|P48047|ATPO_HUMAN ATP synthase subunit O, mitochondrial OS=Homo sapiens GN=ATP5O PE=1 SV=1;>tr|H7C086|H7C086_HUMAN ATP synthase subunit O, mitochondrial (Fragment) OS=Homo sapiens GN=ATP5O PE=4 SV=1	3	3	3	3	0	0	0	0	0	0	16.9	16.9	16.9	23.277	213	213;74;191	7							3				1.1041e-05	0.13545	0.89131	20.256	3				0				0	0	0
Q01518;Q01518-2;Q5T0R7;Q5T0R6;Q5T0R5;Q5T0R4;Q5T0R3;Q5T0R2;Q5T0R1	Q01518;Q01518-2	3;2;1;1;1;1;1;1;1	3;2;1;1;1;1;1;1;1	3;2;1;1;1;1;1;1;1	Adenylyl cyclase-associated protein 1	CAP1	>sp|Q01518|CAP1_HUMAN Adenylyl cyclase-associated protein 1 OS=Homo sapiens GN=CAP1 PE=1 SV=5;>sp|Q01518-2|CAP1_HUMAN Isoform 2 of Adenylyl cyclase-associated protein 1 OS=Homo sapiens GN=CAP1	9	3	3	3	0	0	0	0	0	0	10.9	10.9	10.9	51.901	475	475;474;174;176;180;202;203;208;215	5					3						1.1717e-30	0.6277	5.0396	91.611	2				0				0	0	0
Q14195-2;F5GWI3;H0YBT4;Q14195	Q14195-2;F5GWI3;H0YBT4;Q14195	2;1;1;1	2;1;1;1	2;1;1;1	Dihydropyrimidinase-related protein 3	DPYSL3	>sp|Q14195-2|DPYL3_HUMAN Isoform LCRMP-4 of Dihydropyrimidinase-related protein 3 OS=Homo sapiens GN=DPYSL3;>tr|F5GWI3|F5GWI3_HUMAN Dihydropyrimidinase-related protein 3 OS=Homo sapiens GN=DPYSL3 PE=2 SV=1;>tr|H0YBT4|H0YBT4_HUMAN Dihydropyrimidinase-relate	4	2	2	2	0	0	0	0	0	0	5.4	5.4	5.4	73.91	684	684;196;209;570	4				2							1.698e-05	0.37656	0.17478	45.789	2				0				0	0	0
J3KS45;Q9UM00-2;Q9UM00;J9JIE6;J3QQY2;J3KTQ7	J3KS45;Q9UM00-2;Q9UM00;J9JIE6;J3QQY2;J3KTQ7	2;2;2;2;1;1	2;2;2;2;1;1	2;2;2;2;1;1	Transmembrane and coiled-coil domain-containing protein 1	TMCO1	>tr|J3KS45|J3KS45_HUMAN Transmembrane and coiled-coil domain-containing protein 1 (Fragment) OS=Homo sapiens GN=TMCO1 PE=4 SV=1;>sp|Q9UM00-2|TMCO1_HUMAN Isoform 2 of Transmembrane and coiled-coil domain-containing protein 1 OS=Homo sapiens GN=TMCO1;>sp|Q9U	6	2	2	2	0	0	0	0	0	0	16.8	16.8	16.8	16.58	143	143;169;188;239;104;152	7							2				1.7352e-08	0.16859	1.1146	23.91	2				0				0	0	0
P49721	P49721	3	3	3	Proteasome subunit beta type-2	PSMB2	>sp|P49721|PSB2_HUMAN Proteasome subunit beta type-2 OS=Homo sapiens GN=PSMB2 PE=1 SV=1	1	3	3	3	0	1	0	1	0	1	22.4	22.4	22.4	22.836	201	201	4.6		2			1		2			1	4.0328e-07	1.3894	2.6721	140.73	5				0				1	0	5.5
O14925;E9PB91;B1APJ0;Q5SRD1;H0Y6X5;E7EP42	O14925;E9PB91;B1APJ0;Q5SRD1	3;2;2;2;1;1	3;2;2;2;1;1	3;2;2;2;1;1	Mitochondrial import inner membrane translocase subunit Tim23;Putative mitochondrial import inner membrane translocase subunit Tim23B	TIMM23;TIMM23B	>sp|O14925|TIM23_HUMAN Mitochondrial import inner membrane translocase subunit Tim23 OS=Homo sapiens GN=TIMM23 PE=1 SV=1;>tr|E9PB91|E9PB91_HUMAN Mitochondrial import inner membrane translocase subunit Tim23 OS=Homo sapiens GN=TIMM23 PE=2 SV=2;>tr|B1APJ0|B1	6	3	3	3	0	0	0	0	0	0	16.7	16.7	16.7	21.943	209	209;161;172;257;107;123	7							4				3.6902e-24	0.1994	1.3121	14.128	3				0				0	0	0
Q9Y262;B0QY89;B0QY90;Q9Y262-2;C9JHP4;C9K0Q7;H7C3A0	Q9Y262;B0QY89;B0QY90;Q9Y262-2	6;6;5;5;2;2;1	6;6;5;5;2;2;1	6;6;5;5;2;2;1	Eukaryotic translation initiation factor 3 subunit L	EIF3L	>sp|Q9Y262|EIF3L_HUMAN Eukaryotic translation initiation factor 3 subunit L OS=Homo sapiens GN=EIF3L PE=1 SV=1;>tr|B0QY89|B0QY89_HUMAN Eukaryotic translation initiation factor 3 subunit L OS=Homo sapiens GN=EIF3L PE=2 SV=1;>tr|B0QY90|B0QY90_HUMAN Eukaryoti	7	6	6	6	0	0	0	0	0	0	12.4	12.4	12.4	66.726	564	564;607;466;516;150;183;127	4				6							3.5394e-61	0.18004	0.13808	155.52	5				0				0	0	0
P60953;E7ETU3;Q5JYX0;P60953-1	P60953;E7ETU3;Q5JYX0;P60953-1	4;3;2;2	4;3;2;2	4;3;2;2	Cell division control protein 42 homolog	CDC42	>sp|P60953|CDC42_HUMAN Cell division control protein 42 homolog OS=Homo sapiens GN=CDC42 PE=1 SV=2;>tr|E7ETU3|E7ETU3_HUMAN Cell division control protein 42 homolog OS=Homo sapiens GN=CDC42 PE=2 SV=1;>tr|Q5JYX0|Q5JYX0_HUMAN Cell division control protein 42	4	4	4	4	0	0	0	0	0	0	26.7	26.7	26.7	21.258	191	191;233;136;191	7							4				1.1238e-18	0.18039	1.187	7.3031	4				0				0	0	0
P04406;P04406-2;E7EUT5;O14556	P04406;P04406-2;E7EUT5	14;12;11;1	14;12;11;1	14;12;11;1	Glyceraldehyde-3-phosphate dehydrogenase	GAPDH	>sp|P04406|G3P_HUMAN Glyceraldehyde-3-phosphate dehydrogenase OS=Homo sapiens GN=GAPDH PE=1 SV=3;>sp|P04406-2|G3P_HUMAN Isoform 2 of Glyceraldehyde-3-phosphate dehydrogenase OS=Homo sapiens GN=GAPDH;>tr|E7EUT5|E7EUT5_HUMAN Glyceraldehyde-3-phosphate dehydr	4	14	14	14	0	1	0	1	0	1	68.7	68.7	68.7	36.053	335	335;293;260;408	5.38			2	1	24	6	4	2		1	1.9719e-121	0.1723	0.88371	104.58	37				0				0	0	3
B4DJP7;P62318;H3BT13	B4DJP7;P62318;H3BT13	2;2;1	2;2;1	2;2;1	Small nuclear ribonucleoprotein Sm D3	SNRPD3	>tr|B4DJP7|B4DJP7_HUMAN Small nuclear ribonucleoprotein Sm D3 OS=Homo sapiens GN=SNRPD3 PE=2 SV=1;>sp|P62318|SMD3_HUMAN Small nuclear ribonucleoprotein Sm D3 OS=Homo sapiens GN=SNRPD3 PE=1 SV=1;>tr|H3BT13|H3BT13_HUMAN Small nuclear ribonucleoprotein Sm D3	3	2	2	2	1	0	1	0	1	0	25.8	25.8	25.8	13.291	120	120;126;62	7.33							2	1	1		1.9071e-05	0.26595	1.7583	35.058	2				0				0	8.3	0
Q96T76-9;Q96T76;Q96T76-8;Q5T454;Q96T76-7;Q96T76-5;H7C0A9;H7C1W5;F8WCH8;B0QZ77	Q96T76-9;Q96T76;Q96T76-8;Q5T454;Q96T76-7;Q96T76-5	3;3;3;2;2;2;1;1;1;1	3;3;3;2;2;2;1;1;1;1	3;3;3;2;2;2;1;1;1;1	MMS19 nucleotide excision repair protein homolog	MMS19	>sp|Q96T76-9|MMS19_HUMAN Isoform 6 of MMS19 nucleotide excision repair protein homolog OS=Homo sapiens GN=MMS19;>sp|Q96T76|MMS19_HUMAN MMS19 nucleotide excision repair protein homolog OS=Homo sapiens GN=MMS19 PE=1 SV=2;>sp|Q96T76-8|MMS19_HUMAN Isoform 5 of	10	3	3	3	0	0	0	0	0	0	5.5	5.5	5.5	108.38	987	987;1030;1051;302;318;932;98;149;173;277	3			3								1.6298e-07	0.2166	0.13089	58.265	3				0				0	0	0
C9JXB8;C9JNW5;P83731	C9JXB8;C9JNW5;P83731	5;5;5	5;5;5	5;5;5	60S ribosomal protein L24	RPL24	>tr|C9JXB8|C9JXB8_HUMAN 60S ribosomal protein L24 OS=Homo sapiens GN=RPL24 PE=2 SV=1;>tr|C9JNW5|C9JNW5_HUMAN 60S ribosomal protein L24 OS=Homo sapiens GN=RPL24 PE=4 SV=1;>sp|P83731|RL24_HUMAN 60S ribosomal protein L24 OS=Homo sapiens GN=RPL24 PE=1 SV=1	3	5	5	5	1	1	1	1	1	1	38.8	38.8	38.8	14.369	121	121;150;157	7							9		1	1	9.0933e-12	0.14399	0.95198	17.061	7				0				1	10.7	7.4
E9PH82;Q8NCA5-2;Q8NCA5;B4DT23	E9PH82;Q8NCA5-2;Q8NCA5;B4DT23	2;2;2;1	2;2;2;1	2;2;2;1	Protein FAM98A	FAM98A	>tr|E9PH82|E9PH82_HUMAN Protein FAM98A OS=Homo sapiens GN=FAM98A PE=2 SV=1;>sp|Q8NCA5-2|FA98A_HUMAN Isoform 2 of Protein FAM98A OS=Homo sapiens GN=FAM98A;>sp|Q8NCA5|FA98A_HUMAN Protein FAM98A OS=Homo sapiens GN=FAM98A PE=1 SV=1;>tr|B4DT23|B4DT23_HUMAN Prot	4	2	2	2	0	0	0	0	0	0	8.3	8.3	8.3	34.431	312	312;518;519;323	4				2							1.3719e-05	0.22151	0.15352	31.344	2				0				0	0	0
G5EA52;P30101;H7BZJ3	G5EA52;P30101;H7BZJ3	5;5;3	5;5;3	5;5;3	Protein disulfide-isomerase A3;Thioredoxin	PDIA3	>tr|G5EA52|G5EA52_HUMAN Protein disulfide isomerase family A, member 3, isoform CRA_b OS=Homo sapiens GN=PDIA3 PE=3 SV=1;>sp|P30101|PDIA3_HUMAN Protein disulfide-isomerase A3 OS=Homo sapiens GN=PDIA3 PE=1 SV=4;>tr|H7BZJ3|H7BZJ3_HUMAN Thioredoxin (Fragment)	3	5	5	5	0	0	0	0	0	0	14.2	14.2	14.2	54.963	485	485;505;123	4				5							3.1207e-13	0.21772	0.15949	50.473	4				0				0	0	0
Q92820	Q92820	2	2	2	Gamma-glutamyl hydrolase	GGH	>sp|Q92820|GGH_HUMAN Gamma-glutamyl hydrolase OS=Homo sapiens GN=GGH PE=1 SV=2	1	2	2	2	0	0	0	0	0	0	8.5	8.5	8.5	35.964	318	318	5					3						1.9159e-25	0.14407	1.1144	39.91	3				0				0	0	0
P28074;P28074-3;H0YJM8;P28074-2	P28074;P28074-3	5;4;2;2	5;4;2;2	5;4;2;2	Proteasome subunit beta type-5	PSMB5	>sp|P28074|PSB5_HUMAN Proteasome subunit beta type-5 OS=Homo sapiens GN=PSMB5 PE=1 SV=3;>sp|P28074-3|PSB5_HUMAN Isoform 3 of Proteasome subunit beta type-5 OS=Homo sapiens GN=PSMB5	4	5	5	5	0	0	0	0	0	0	23.2	23.2	23.2	28.48	263	263;160;118;203	7							6				5.2217e-12	0.25984	1.7117	50.251	6				0				0	0	0
Q5T4S7-3;Q5T4S7-4;Q5T4S7;Q5T4S7-2;Q5T4S7-5;B4DYV5	Q5T4S7-3;Q5T4S7-4;Q5T4S7;Q5T4S7-2;Q5T4S7-5	10;10;10;10;5;1	10;10;10;10;5;1	10;10;10;10;5;1	E3 ubiquitin-protein ligase UBR4	UBR4	>sp|Q5T4S7-3|UBR4_HUMAN Isoform 3 of E3 ubiquitin-protein ligase UBR4 OS=Homo sapiens GN=UBR4;>sp|Q5T4S7-4|UBR4_HUMAN Isoform 4 of E3 ubiquitin-protein ligase UBR4 OS=Homo sapiens GN=UBR4;>sp|Q5T4S7|UBR4_HUMAN E3 ubiquitin-protein ligase UBR4 OS=Homo sapie	6	10	10	10	0	0	0	0	0	0	2.8	2.8	2.8	571.85	5159	5159;5176;5183;5204;2456;847	1	10										7.7264e-29	0.2095	0.18063	27.763	9				0				0	0	0
Q14204	Q14204	11	11	11	Cytoplasmic dynein 1 heavy chain 1	DYNC1H1	>sp|Q14204|DYHC1_HUMAN Cytoplasmic dynein 1 heavy chain 1 OS=Homo sapiens GN=DYNC1H1 PE=1 SV=5	1	11	11	11	0	1	0	1	0	1	3.2	3.2	3.2	532.4	4646	4646	1	11									1	3.9689e-22	0.2813	0.25347	81.093	10				0				1	0	0.5
P07737;K7EJ44;I3L3D5	P07737;K7EJ44;I3L3D5	2;1;1	2;1;1	2;1;1	Profilin-1	PFN1	>sp|P07737|PROF1_HUMAN Profilin-1 OS=Homo sapiens GN=PFN1 PE=1 SV=2;>tr|K7EJ44|K7EJ44_HUMAN Profilin 1, isoform CRA_b OS=Homo sapiens GN=PFN1 PE=4 SV=1;>tr|I3L3D5|I3L3D5_HUMAN Profilin-1 (Fragment) OS=Homo sapiens GN=PFN1 PE=2 SV=1	3	2	2	2	0	0	0	0	0	0	21.4	21.4	21.4	15.054	140	140;104;165	7							2				1.3172e-06	0.32088	2.1115	12.72	2				0				0	0	0
Q14257;F8WCY5;H0YL43;A8MXP8	Q14257;F8WCY5;H0YL43;A8MXP8	2;2;1;1	2;2;1;1	2;2;1;1	Reticulocalbin-2	RCN2	>sp|Q14257|RCN2_HUMAN Reticulocalbin-2 OS=Homo sapiens GN=RCN2 PE=1 SV=1;>tr|F8WCY5|F8WCY5_HUMAN Reticulocalbin-2 OS=Homo sapiens GN=RCN2 PE=2 SV=1;>tr|H0YL43|H0YL43_HUMAN Reticulocalbin-2 (Fragment) OS=Homo sapiens GN=RCN2 PE=4 SV=1;>tr|A8MXP8|A8MXP8_HUMA	4	2	2	2	0	0	0	0	0	0	13.2	13.2	13.2	36.876	317	317;335;155;216	5					2						1.0262e-53	0.33666	2.5879	16.677	2				0				0	0	0
Q14764;H3BRL2;H3BQK6;H3BUK7;H3BNF6	Q14764;H3BRL2;H3BQK6	3;2;2;1;1	3;2;2;1;1	3;2;2;1;1	Major vault protein	MVP	>sp|Q14764|MVP_HUMAN Major vault protein OS=Homo sapiens GN=MVP PE=1 SV=4;>tr|H3BRL2|H3BRL2_HUMAN Major vault protein (Fragment) OS=Homo sapiens GN=MVP PE=2 SV=1;>tr|H3BQK6|H3BQK6_HUMAN Major vault protein (Fragment) OS=Homo sapiens GN=MVP PE=2 SV=1	5	3	3	3	0	0	0	0	0	0	5	5	5	99.326	893	893;149;220;107;144	4			2			1					4.608e-05	0.69294	0.41858	100.95	3				0				0	0	0
P26196	P26196	5	5	5	Probable ATP-dependent RNA helicase DDX6	DDX6	>sp|P26196|DDX6_HUMAN Probable ATP-dependent RNA helicase DDX6 OS=Homo sapiens GN=DDX6 PE=1 SV=2	1	5	5	5	0	0	0	0	0	0	13.7	13.7	13.7	54.416	483	483	4.2				4	1						1.1748e-09	0.17515	0.28296	93.775	5				0				0	0	0
O14818-2;O14818;H0Y586;Q8TAA3-2;Q8TAA3-5;Q8TAA3	O14818-2;O14818;H0Y586;Q8TAA3-2;Q8TAA3-5;Q8TAA3	2;2;1;1;1;1	2;2;1;1;1;1	2;2;1;1;1;1	Proteasome subunit alpha type-7;Proteasome subunit alpha type-7-like	PSMA7;PSMA8	>sp|O14818-2|PSA7_HUMAN Isoform 2 of Proteasome subunit alpha type-7 OS=Homo sapiens GN=PSMA7;>sp|O14818|PSA7_HUMAN Proteasome subunit alpha type-7 OS=Homo sapiens GN=PSMA7 PE=1 SV=1;>tr|H0Y586|H0Y586_HUMAN Proteasome subunit alpha type-7 (Fragment) OS=Hom	6	2	2	2	0	0	0	0	0	0	14.6	14.6	14.6	20.193	178	178;248;187;212;250;256	5.5					1	1					2.0088e-06	0.19821	0.38213	274.17	2				0				0	0	0
O43852-9;O43852-5;O43852-2;O43852;O43852-4;O43852-3;O43852-12;O43852-13;O43852-14;H0Y875;O43852-7;O43852-15;O43852-11;O43852-8;O43852-10;O43852-6	O43852-9;O43852-5;O43852-2;O43852;O43852-4;O43852-3;O43852-12;O43852-13;O43852-14;H0Y875;O43852-7;O43852-15;O43852-11;O43852-8;O43852-10;O43852-6	2;2;2;2;2;2;1;1;1;1;1;1;1;1;1;1	2;2;2;2;2;2;1;1;1;1;1;1;1;1;1;1	2;2;2;2;2;2;1;1;1;1;1;1;1;1;1;1	Calumenin	CALU	>sp|O43852-9|CALU_HUMAN Isoform 9 of Calumenin OS=Homo sapiens GN=CALU;>sp|O43852-5|CALU_HUMAN Isoform 5 of Calumenin OS=Homo sapiens GN=CALU;>sp|O43852-2|CALU_HUMAN Isoform 2 of Calumenin OS=Homo sapiens GN=CALU;>sp|O43852|CALU_HUMAN Calumenin OS=Homo sap	16	2	2	2	0	0	0	0	0	0	16.9	16.9	16.9	17.639	154	154;229;315;315;323;323;74;139;147;147;161;164;170;201;224;265	6					1		1				0.0023657	0.34668	2.745	56.456	2				0				0	0	0
B4DJ45;Q13148;Q13148-2;Q13148-3;B1AKP7;G3V162	B4DJ45;Q13148;Q13148-2;Q13148-3;B1AKP7;G3V162	2;2;2;1;1;1	2;2;2;1;1;1	2;2;2;1;1;1	TAR DNA-binding protein 43	TARDBP	>tr|B4DJ45|B4DJ45_HUMAN TAR DNA-binding protein 43 OS=Homo sapiens GN=TARDBP PE=2 SV=1;>sp|Q13148|TADBP_HUMAN TAR DNA-binding protein 43 OS=Homo sapiens GN=TARDBP PE=1 SV=1;>sp|Q13148-2|TADBP_HUMAN Isoform 2 of TAR DNA-binding protein 43 OS=Homo sapiens GN	6	2	2	2	0	0	0	0	0	0	14.1	14.1	14.1	31.808	298	298;414;416;260;295;298	5					2						3.0302e-05	0.34179	2.6851	37.565	2				0				0	0	0
D6RF44;H0YA96;D6RAF8;H0Y8G5;Q14103-4;B4DTC3;Q14103-3;Q14103-2;Q14103;D6RBQ9;D6RD83;F5H6R6;O14979-3;O14979-2;O14979	D6RF44;H0YA96;D6RAF8;H0Y8G5;Q14103-4;B4DTC3;Q14103-3;Q14103-2;Q14103;D6RBQ9	4;3;3;3;3;3;3;3;3;2;1;1;1;1;1	4;3;3;3;3;3;3;3;3;2;1;1;1;1;1	4;3;3;3;3;3;3;3;3;2;1;1;1;1;1	Heterogeneous nuclear ribonucleoprotein D0	HNRNPD	>tr|D6RF44|D6RF44_HUMAN Heterogeneous nuclear ribonucleoprotein D0 (Fragment) OS=Homo sapiens GN=HNRNPD PE=2 SV=1;>tr|H0YA96|H0YA96_HUMAN Heterogeneous nuclear ribonucleoprotein D0 (Fragment) OS=Homo sapiens GN=HNRNPD PE=4 SV=1;>tr|D6RAF8|D6RAF8_HUMAN Hete	15	4	4	4	2	2	2	2	2	2	38.4	38.4	38.4	12.64	112	112;210;221;261;287;303;306;336;355;155;92;201;244;301;420	5					7				2	2	2.3741e-72	0.1174	0.94258	85.741	2				0				0	21.4	17
J3KNT0;Q16658	J3KNT0;Q16658	2;2	2;2	2;2	Fascin	FSCN1	>tr|J3KNT0|J3KNT0_HUMAN Fascin OS=Homo sapiens GN=FSCN1 PE=3 SV=1;>sp|Q16658|FSCN1_HUMAN Fascin OS=Homo sapiens GN=FSCN1 PE=1 SV=3	2	2	2	2	0	0	0	0	0	0	7.2	7.2	7.2	52.262	472	472;493	5					2						5.0206e-05	0.82167	7.0671	156.15	2				0				0	0	0
P27797;K7EL50;K7EJB9	P27797	4;1;1	4;1;1	4;1;1	Calreticulin	CALR	>sp|P27797|CALR_HUMAN Calreticulin OS=Homo sapiens GN=CALR PE=1 SV=1	3	4	4	4	0	0	0	0	0	0	15.3	15.3	15.3	48.141	417	417;163;247	4.67				2	4						4.592e-26	0.2268	1.4985	120.98	6				0				0	0	0
Q9BUJ2-4;B7Z4B8;Q9BUJ2-2;Q9BUJ2;M0R3F1;Q9BUJ2-3;M0QYZ0;M0QYI8;M0QYM5;M0R0K8;M0R203;M0QZV6	Q9BUJ2-4;B7Z4B8;Q9BUJ2-2;Q9BUJ2;M0R3F1;Q9BUJ2-3;M0QYZ0	9;9;9;9;8;7;6;3;2;2;1;1	9;9;9;9;8;7;6;3;2;2;1;1	9;9;9;9;8;7;6;3;2;2;1;1	Heterogeneous nuclear ribonucleoprotein U-like protein 1	HNRNPUL1	>sp|Q9BUJ2-4|HNRL1_HUMAN Isoform 4 of Heterogeneous nuclear ribonucleoprotein U-like protein 1 OS=Homo sapiens GN=HNRNPUL1;>tr|B7Z4B8|B7Z4B8_HUMAN Heterogeneous nuclear ribonucleoprotein U-like protein 1 OS=Homo sapiens GN=HNRNPUL1 PE=2 SV=1;>sp|Q9BUJ2-2|H	12	9	9	9	0	0	0	0	0	0	17.5	17.5	17.5	84.793	756	756;767;804;856;641;752;371;172;90;158;81;118	3			11								1.1839e-184	0.14324	0.11838	77.613	11				0				0	0	0
P55060-3;P55060;B4DUC5;P55060-4;P55060-2	P55060-3;P55060;B4DUC5;P55060-4	6;6;5;4;1	6;6;5;4;1	6;6;5;4;1	Exportin-2	CSE1L	>sp|P55060-3|XPO2_HUMAN Isoform 3 of Exportin-2 OS=Homo sapiens GN=CSE1L;>sp|P55060|XPO2_HUMAN Exportin-2 OS=Homo sapiens GN=CSE1L PE=1 SV=3;>tr|B4DUC5|B4DUC5_HUMAN Exportin-2 OS=Homo sapiens GN=CSE1L PE=2 SV=1;>sp|P55060-4|XPO2_HUMAN Isoform 4 of Exportin	5	6	6	6	1	0	1	0	1	0	8.8	8.8	8.8	107.78	945	945;971;754;915;195	3.67			5				1		1		1.5577e-66	0.23657	0.17958	41.353	6				1				0	0.8	0
K7EPP7;K7ESP1;Q99615-2;Q99615;K7EJ24;K7EIH8	K7EPP7;K7ESP1;Q99615-2;Q99615;K7EJ24;K7EIH8	2;2;2;2;1;1	2;2;2;2;1;1	2;2;2;2;1;1	DnaJ homolog subfamily C member 7	DNAJC7	>tr|K7EPP7|K7EPP7_HUMAN DnaJ homolog subfamily C member 7 OS=Homo sapiens GN=DNAJC7 PE=4 SV=1;>tr|K7ESP1|K7ESP1_HUMAN DnaJ homolog subfamily C member 7 (Fragment) OS=Homo sapiens GN=DNAJC7 PE=4 SV=1;>sp|Q99615-2|DNJC7_HUMAN Isoform 2 of DnaJ homolog subfam	6	2	2	2	0	0	0	0	0	0	11.1	11.1	11.1	28.704	253	253;258;438;494;89;262	4				2							6.6706e-05	0.16028	0.11081	6.7625	2				0				0	0	0
Q13724-2;Q13724;C9J8D4	Q13724-2;Q13724;C9J8D4	2;2;1	2;2;1	2;2;1	Mannosyl-oligosaccharide glucosidase	MOGS	>sp|Q13724-2|MOGS_HUMAN Isoform 2 of Mannosyl-oligosaccharide glucosidase OS=Homo sapiens GN=MOGS;>sp|Q13724|MOGS_HUMAN Mannosyl-oligosaccharide glucosidase OS=Homo sapiens GN=MOGS PE=1 SV=5;>tr|C9J8D4|C9J8D4_HUMAN Mannosyl-oligosaccharide glucosidase (Fra	3	2	2	2	0	0	0	0	0	0	4.1	4.1	4.1	80.702	731	731;837;492	3			2								2.2599e-06	0.17129	0.14528	76.54	2				0				0	0	0
P78344-2;H0Y3P2;P78344;D3DQV9;H0YEC5;H0YD77;H0YCH5;E9PKF8;H0YE22	P78344-2;H0Y3P2;P78344;D3DQV9;H0YEC5;H0YD77;H0YCH5	4;4;4;4;2;2;2;1;1	4;4;4;4;2;2;2;1;1	4;4;4;4;2;2;2;1;1	Eukaryotic translation initiation factor 4 gamma 2	EIF4G2	>sp|P78344-2|IF4G2_HUMAN Isoform 2 of Eukaryotic translation initiation factor 4 gamma 2 OS=Homo sapiens GN=EIF4G2;>tr|H0Y3P2|H0Y3P2_HUMAN Eukaryotic translation initiation factor 4 gamma 2 OS=Homo sapiens GN=EIF4G2 PE=2 SV=1;>sp|P78344|IF4G2_HUMAN Eukaryo	9	4	4	4	0	0	0	0	0	0	5.2	5.2	5.2	98.149	869	869;869;907;907;244;282;444;186;234	3			4								1.9902e-10	0.43229	0.18173	214.49	4				0				0	0	0
P11586;G3V2B8;F5H2F4;G3V3L6	P11586;G3V2B8;F5H2F4;G3V3L6	15;15;15;9	15;15;15;9	15;15;15;9	C-1-tetrahydrofolate synthase, cytoplasmic;Methylenetetrahydrofolate dehydrogenase;Methenyltetrahydrofolate cyclohydrolase;Formyltetrahydrofolate synthetase	MTHFD1	>sp|P11586|C1TC_HUMAN C-1-tetrahydrofolate synthase, cytoplasmic OS=Homo sapiens GN=MTHFD1 PE=1 SV=3;>tr|G3V2B8|G3V2B8_HUMAN C-1-tetrahydrofolate synthase, cytoplasmic OS=Homo sapiens GN=MTHFD1 PE=2 SV=1;>tr|F5H2F4|F5H2F4_HUMAN C-1-tetrahydrofolate synthas	4	15	15	15	1	0	1	0	1	0	19.9	19.9	19.9	101.56	935	935;935;1020;634	2.88	1		15						1		7.544e-57	0.16149	0.1092	73.287	16				1				0	1.3	0
Q15437;Q5QPE2	Q15437;Q5QPE2	3;2	3;2	2;1	Protein transport protein Sec23B	SEC23B	>sp|Q15437|SC23B_HUMAN Protein transport protein Sec23B OS=Homo sapiens GN=SEC23B PE=1 SV=2;>tr|Q5QPE2|Q5QPE2_HUMAN Protein transport protein Sec23B (Fragment) OS=Homo sapiens GN=SEC23B PE=2 SV=1	2	3	3	2	0	0	0	0	0	0	5.3	5.3	3.8	86.478	767	767;331	3.6			3	1	1						1.2809e-21	0.23095	0.16536	164.92	5				0				0	0	0
P04843;B7Z4L4;F8WF32	P04843;B7Z4L4	11;7;3	11;7;3	11;7;3	Dolichyl-diphosphooligosaccharide--protein glycosyltransferase subunit 1	RPN1	>sp|P04843|RPN1_HUMAN Dolichyl-diphosphooligosaccharide--protein glycosyltransferase subunit 1 OS=Homo sapiens GN=RPN1 PE=1 SV=1;>tr|B7Z4L4|B7Z4L4_HUMAN Dolichyl-diphosphooligosaccharide--protein glycosyltransferase subunit 1 OS=Homo sapiens GN=RPN1 PE=2 S	3	11	11	11	0	0	0	0	0	0	23.6	23.6	23.6	68.569	607	607;435;121	4				11							2.0643e-31	0.15023	0.1143	89.805	10				0				0	0	0
P19338;H7BY16	P19338;H7BY16	9;6	9;6	9;6	Nucleolin	NCL	>sp|P19338|NUCL_HUMAN Nucleolin OS=Homo sapiens GN=NCL PE=1 SV=3;>tr|H7BY16|H7BY16_HUMAN Nucleolin (Fragment) OS=Homo sapiens GN=NCL PE=2 SV=1	2	9	9	9	1	0	1	0	1	0	16.9	16.9	16.9	76.613	710	710;297	3.4			9	6					1		4.0335e-44	0.25079	0.15154	81.938	13				1				0	1.5	0
P08195-2;P08195-3;F5GZS6;P08195;J3KPF3;P08195-4;F5GZI0;H0YFS2	P08195-2;P08195-3;F5GZS6;P08195;J3KPF3;P08195-4;F5GZI0;H0YFS2	2;2;2;2;2;2;1;1	2;2;2;2;2;2;1;1	2;2;2;2;2;2;1;1	4F2 cell-surface antigen heavy chain	SLC3A2	>sp|P08195-2|4F2_HUMAN Isoform 2 of 4F2 cell-surface antigen heavy chain OS=Homo sapiens GN=SLC3A2;>sp|P08195-3|4F2_HUMAN Isoform 3 of 4F2 cell-surface antigen heavy chain OS=Homo sapiens GN=SLC3A2;>tr|F5GZS6|F5GZS6_HUMAN 4F2 cell-surface antigen heavy cha	8	2	2	2	0	0	0	0	0	0	6.2	6.2	6.2	57.944	529	529;568;599;630;631;661;175;247	3.67			1	2							4.041e-05	0.20102	0.1183	65.55	3				0				0	0	0
Q01844-6;B0QYK0;Q01844-3;Q01844;Q01844-5;F8WC90;H7BY36;Q01844-4;Q01844-2;C9JGE3	Q01844-6;B0QYK0;Q01844-3;Q01844;Q01844-5;F8WC90;H7BY36;Q01844-4;Q01844-2;C9JGE3	2;2;2;2;2;1;1;1;1;1	2;2;2;2;2;1;1;1;1;1	2;2;2;2;2;1;1;1;1;1	RNA-binding protein EWS	EWSR1	>sp|Q01844-6|EWS_HUMAN Isoform 6 of RNA-binding protein EWS OS=Homo sapiens GN=EWSR1;>tr|B0QYK0|B0QYK0_HUMAN RNA-binding protein EWS OS=Homo sapiens GN=EWSR1 PE=2 SV=1;>sp|Q01844-3|EWS_HUMAN Isoform 3 of RNA-binding protein EWS OS=Homo sapiens GN=EWSR1;>sp	10	2	2	2	0	0	0	0	0	0	6.3	6.3	6.3	62.507	600	600;618;655;656;661;293;308;354;583;583	3			3								4.4876e-05	0.11333	0.068261	7.5757	2				0				0	0	0
P31948;G3XAD8;F5H0T1;F5H783;F5GXD8	P31948;G3XAD8;F5H0T1;F5H783;F5GXD8	6;6;5;4;3	6;6;5;4;3	6;6;5;4;3	Stress-induced-phosphoprotein 1	STIP1	>sp|P31948|STIP1_HUMAN Stress-induced-phosphoprotein 1 OS=Homo sapiens GN=STIP1 PE=1 SV=1;>tr|G3XAD8|G3XAD8_HUMAN Stress-induced-phosphoprotein 1 OS=Homo sapiens GN=STIP1 PE=4 SV=1;>tr|F5H0T1|F5H0T1_HUMAN Stress-induced-phosphoprotein 1 OS=Homo sapiens GN=	5	6	6	6	0	0	0	0	0	0	14.5	14.5	14.5	62.639	543	543;590;519;236;138	4				6							5.018e-30	0.27752	0.19351	88.874	6				0				0	0	0
Q9NUJ3;E9PJ55;R4GNF5;E9PP52;E9PMB0;E7EN41	Q9NUJ3;E9PJ55;R4GNF5;E9PP52;E9PMB0;E7EN41	2;2;1;1;1;1	2;2;1;1;1;1	2;2;1;1;1;1	T-complex protein 11-like protein 1	TCP11L1	>sp|Q9NUJ3|T11L1_HUMAN T-complex protein 11-like protein 1 OS=Homo sapiens GN=TCP11L1 PE=1 SV=1;>tr|E9PJ55|E9PJ55_HUMAN T-complex protein 11-like protein 1 OS=Homo sapiens GN=TCP11L1 PE=2 SV=1;>tr|R4GNF5|R4GNF5_HUMAN T-complex protein 11-like protein 1 (Fr	6	2	2	2	0	0	0	0	0	0	4.9	4.9	4.9	57.034	509	509;595;106;144;154;374	4				2							2.209e-11	0.20597	0.14284	17.175	2				0				0	0	0
P13010	P13010	8	8	8	X-ray repair cross-complementing protein 5	XRCC5	>sp|P13010|XRCC5_HUMAN X-ray repair cross-complementing protein 5 OS=Homo sapiens GN=XRCC5 PE=1 SV=3	1	8	8	8	0	0	0	0	0	0	13.3	13.3	13.3	82.704	732	732	3			8								7.0966e-20	0.14684	0.095357	67.437	8				0				0	0	0
P39656;E7EWT1	P39656;E7EWT1	5;4	5;4	5;4	Dolichyl-diphosphooligosaccharide--protein glycosyltransferase 48 kDa subunit	DDOST	>sp|P39656|OST48_HUMAN Dolichyl-diphosphooligosaccharide--protein glycosyltransferase 48 kDa subunit OS=Homo sapiens GN=DDOST PE=1 SV=4;>tr|E7EWT1|E7EWT1_HUMAN Dolichyl-diphosphooligosaccharide--protein glycosyltransferase 48 kDa subunit OS=Homo sapiens GN	2	5	5	5	0	0	0	0	0	0	19.5	19.5	19.5	50.8	456	456;419	5					5						7.7982e-27	0.16568	1.2735	105.85	5				0				0	0	0
Q04637-6;Q04637-7;Q04637-5;E7EX73;Q04637-4;E9PGM1;Q04637-3;E7EUU4;Q04637;Q04637-8;Q04637-9;C9J6B6;C9J2Z7;C9K073;C9JF13;H7C0V6	Q04637-6;Q04637-7;Q04637-5;E7EX73;Q04637-4;E9PGM1;Q04637-3;E7EUU4;Q04637;Q04637-8;Q04637-9;C9J6B6;C9J2Z7;C9K073;C9JF13	4;4;4;4;4;4;4;4;4;4;4;2;2;2;2;1	4;4;4;4;4;4;4;4;4;4;4;2;2;2;2;1	4;4;4;4;4;4;4;4;4;4;4;2;2;2;2;1	Eukaryotic translation initiation factor 4 gamma 1	EIF4G1	>sp|Q04637-6|IF4G1_HUMAN Isoform E of Eukaryotic translation initiation factor 4 gamma 1 OS=Homo sapiens GN=EIF4G1;>sp|Q04637-7|IF4G1_HUMAN Isoform 7 of Eukaryotic translation initiation factor 4 gamma 1 OS=Homo sapiens GN=EIF4G1;>sp|Q04637-5|IF4G1_HUMAN I	16	4	4	4	0	0	0	0	0	0	4.1	4.1	4.1	154.8	1403	1403;1404;1435;1436;1512;1513;1559;1560;1599;1600;1606;757;834;869;903;180	1	4										2.8513e-08	0.15938	0.12718	53.328	2				0				0	0	0
F8W1R7;P60660-2;P60660;J3KND3;G8JLA2;G3V1V0;B7Z6Z4;F8VPF3;G3V1Y7;F8VZU9;F8W1I5;F8W180;P14649;F8VXL3;H0YI43	F8W1R7;P60660-2;P60660;J3KND3;G8JLA2;G3V1V0;B7Z6Z4;F8VPF3;G3V1Y7	5;5;5;5;5;5;5;4;3;2;2;2;2;1;1	5;5;5;5;5;5;5;4;3;2;2;2;2;1;1	5;5;5;5;5;5;5;4;3;2;2;2;2;1;1	Myosin light polypeptide 6	MYL6	>tr|F8W1R7|F8W1R7_HUMAN Myosin light polypeptide 6 OS=Homo sapiens GN=MYL6 PE=2 SV=1;>sp|P60660-2|MYL6_HUMAN Isoform Smooth muscle of Myosin light polypeptide 6 OS=Homo sapiens GN=MYL6;>sp|P60660|MYL6_HUMAN Myosin light polypeptide 6 OS=Homo sapiens GN=MYL	15	5	5	5	0	0	0	0	0	0	39.3	39.3	39.3	16.29	145	145;151;151;152;152;161;238;130;115;103;175;196;208;47;83	7							5				3.7197e-24	0.22342	1.4702	17.885	5				0				0	0	0
Q9Y6M1-5;Q9Y6M1-6;Q9Y6M1-3;Q9Y6M1-4;Q9Y6M1-1;Q9Y6M1;F8W930	Q9Y6M1-5;Q9Y6M1-6;Q9Y6M1-3;Q9Y6M1-4;Q9Y6M1-1;Q9Y6M1;F8W930	2;2;2;2;2;2;2	2;2;2;2;2;2;2	2;2;2;2;2;2;2	Insulin-like growth factor 2 mRNA-binding protein 2	IGF2BP2	>sp|Q9Y6M1-5|IF2B2_HUMAN Isoform 5 of Insulin-like growth factor 2 mRNA-binding protein 2 OS=Homo sapiens GN=IGF2BP2;>sp|Q9Y6M1-6|IF2B2_HUMAN Isoform 6 of Insulin-like growth factor 2 mRNA-binding protein 2 OS=Homo sapiens GN=IGF2BP2;>sp|Q9Y6M1-3|IF2B2_HUM	7	2	2	2	0	0	0	0	0	0	5.9	5.9	5.9	54.721	493	493;531;536;542;556;599;605	4				2							7.1747e-06	0.25911	0.21165	45.036	2				0				0	0	0
P12956;B1AHC9;B1AHC8;F5H1I8	P12956;B1AHC9;B1AHC8;F5H1I8	14;12;11;8	14;12;11;8	14;12;11;8	X-ray repair cross-complementing protein 6	XRCC6	>sp|P12956|XRCC6_HUMAN X-ray repair cross-complementing protein 6 OS=Homo sapiens GN=XRCC6 PE=1 SV=2;>tr|B1AHC9|B1AHC9_HUMAN X-ray repair cross-complementing protein 6 OS=Homo sapiens GN=XRCC6 PE=2 SV=1;>tr|B1AHC8|B1AHC8_HUMAN X-ray repair complementing de	4	14	14	14	0	0	0	0	0	0	30.9	30.9	30.9	69.842	609	609;559;568;476	4				16							9.5385e-108	0.11985	0.11608	107.65	15				0				0	0	0
A8MUD9;P18124;C9JZ88;C9JIJ5	A8MUD9;P18124;C9JZ88;C9JIJ5	4;4;2;2	4;4;2;2	4;4;2;2	60S ribosomal protein L7	RPL7	>tr|A8MUD9|A8MUD9_HUMAN 60S ribosomal protein L7 OS=Homo sapiens GN=RPL7 PE=3 SV=1;>sp|P18124|RL7_HUMAN 60S ribosomal protein L7 OS=Homo sapiens GN=RPL7 PE=1 SV=1;>tr|C9JZ88|C9JZ88_HUMAN 60S ribosomal protein L7 (Fragment) OS=Homo sapiens GN=RPL7 PE=2 SV=1	4	4	4	4	1	1	1	1	1	1	21.2	21.2	21.2	24.433	208	208;248;88;99	6						7			1	1	2.1663e-13	0.18912	0.087551	115.94	7				1				1	4.8	4.8
D6RAN4;P32969;H0Y9V9;H0Y9R4;E7ESE0	D6RAN4;P32969;H0Y9V9;H0Y9R4;E7ESE0	7;7;6;4;4	7;7;6;4;4	7;7;6;4;4	60S ribosomal protein L9	RPL9	>tr|D6RAN4|D6RAN4_HUMAN 60S ribosomal protein L9 (Fragment) OS=Homo sapiens GN=RPL9 PE=2 SV=1;>sp|P32969|RL9_HUMAN 60S ribosomal protein L9 OS=Homo sapiens GN=RPL9 PE=1 SV=1;>tr|H0Y9V9|H0Y9V9_HUMAN 60S ribosomal protein L9 (Fragment) OS=Homo sapiens GN=RPL	5	7	7	7	1	0	1	0	1	0	57.1	57.1	57.1	20.874	182	182;192;189;91;166	7							13		1		2.023e-67	0.13534	0.89056	22.377	13				1				0	7.7	0
Q5QNZ2;P24539	Q5QNZ2;P24539	3;3	3;3	3;3	ATP synthase subunit b, mitochondrial	ATP5F1	>tr|Q5QNZ2|Q5QNZ2_HUMAN ATP synthase subunit b, mitochondrial OS=Homo sapiens GN=ATP5F1 PE=2 SV=1;>sp|P24539|AT5F1_HUMAN ATP synthase subunit b, mitochondrial OS=Homo sapiens GN=ATP5F1 PE=1 SV=2	2	3	3	3	0	0	0	0	0	0	17.9	17.9	17.9	22.275	195	195;256	7							3				5.228e-05	0.15682	1.0319	38.02	3				0				0	0	0
B4DN60;O43776	B4DN60;O43776	7;7	7;7	7;7	Asparagine--tRNA ligase, cytoplasmic	NARS	>tr|B4DN60|B4DN60_HUMAN Asparagine--tRNA ligase, cytoplasmic OS=Homo sapiens GN=NARS PE=2 SV=1;>sp|O43776|SYNC_HUMAN Asparagine--tRNA ligase, cytoplasmic OS=Homo sapiens GN=NARS PE=1 SV=1	2	7	7	7	0	0	0	0	0	0	36.8	36.8	36.8	34.921	299	299;548	4				7							1.0818e-18	0.14903	0.11692	64.49	7				0				0	0	0
P48444-2;P48444;B0YIW6	P48444-2;P48444;B0YIW6	3;3;3	3;3;3	3;3;3	Coatomer subunit delta	ARCN1	>sp|P48444-2|COPD_HUMAN Isoform 2 of Coatomer subunit delta OS=Homo sapiens GN=ARCN1;>sp|P48444|COPD_HUMAN Coatomer subunit delta OS=Homo sapiens GN=ARCN1 PE=1 SV=1;>tr|B0YIW6|B0YIW6_HUMAN Archain 1, isoform CRA_a OS=Homo sapiens GN=ARCN1 PE=4 SV=1	3	3	3	3	0	0	0	0	0	0	7.3	7.3	7.3	47.204	423	423;511;552	4				3							5.6352e-09	0.18279	0.14914	45.35	3				0				0	0	0
M0QXS5;P14866;M0R076;M0QYT0;P14866-2;M0QYL7;M0R1W6	M0QXS5;P14866;M0R076;M0QYT0;P14866-2	3;3;2;2;2;1;1	3;3;2;2;2;1;1	3;3;2;2;2;1;1	Heterogeneous nuclear ribonucleoprotein L	HNRNPL	>tr|M0QXS5|M0QXS5_HUMAN Heterogeneous nuclear ribonucleoprotein L (Fragment) OS=Homo sapiens GN=HNRNPL PE=4 SV=1;>sp|P14866|HNRPL_HUMAN Heterogeneous nuclear ribonucleoprotein L OS=Homo sapiens GN=HNRNPL PE=1 SV=2;>tr|M0R076|M0R076_HUMAN Uncharacterized pr	7	3	3	3	0	0	0	0	0	0	7.4	7.4	7.4	58.362	530	530;589;114;321;456;198;220	4.67				2		1					6.3172e-09	0.18686	0.062929	191.17	3				0				0	0	0
O75340-2;O75340;H0Y9X3	O75340-2;O75340	3;3;1	3;3;1	3;3;1	Programmed cell death protein 6	PDCD6	>sp|O75340-2|PDCD6_HUMAN Isoform 2 of Programmed cell death protein 6 OS=Homo sapiens GN=PDCD6;>sp|O75340|PDCD6_HUMAN Programmed cell death protein 6 OS=Homo sapiens GN=PDCD6 PE=1 SV=1	3	3	3	3	0	0	0	0	0	0	18	18	18	21.664	189	189;191;104	7							3				1.6915e-08	0.1931	1.2766	41.564	3				0				0	0	0
Q13405;E9PI78;E9PNF1	Q13405;E9PI78;E9PNF1	2;1;1	2;1;1	1;1;1	39S ribosomal protein L49, mitochondrial	MRPL49	>sp|Q13405|RM49_HUMAN 39S ribosomal protein L49, mitochondrial OS=Homo sapiens GN=MRPL49 PE=1 SV=1;>tr|E9PI78|E9PI78_HUMAN 39S ribosomal protein L49, mitochondrial OS=Homo sapiens GN=MRPL49 PE=2 SV=1;>tr|E9PNF1|E9PNF1_HUMAN 39S ribosomal protein L49, mitoc	3	2	2	1	0	0	0	0	0	0	16.3	16.3	7.8	19.198	166	166;99;140	7							2				1.7007e-12	0.25469	1.6838	75.496	2				0				0	0	0
Q9BUN8-2;Q9BUN8;E5RGY0;B4E1G1	Q9BUN8-2;Q9BUN8;E5RGY0;B4E1G1	2;2;1;1	2;2;1;1	2;2;1;1	Derlin-1	DERL1	>sp|Q9BUN8-2|DERL1_HUMAN Isoform 2 of Derlin-1 OS=Homo sapiens GN=DERL1;>sp|Q9BUN8|DERL1_HUMAN Derlin-1 OS=Homo sapiens GN=DERL1 PE=1 SV=1;>tr|E5RGY0|E5RGY0_HUMAN Derlin-1 OS=Homo sapiens GN=DERL1 PE=4 SV=1;>tr|B4E1G1|B4E1G1_HUMAN Derlin-1 OS=Homo sapiens	4	2	2	2	0	0	0	0	0	0	8.7	8.7	8.7	26.423	231	231;251;151;151	7							2				1.4071e-12	0.11423	0.75523	21.105	2				0				0	0	0
P19105;O14950;J3QRS3;J3KTJ1;P24844	P19105;O14950;J3QRS3;J3KTJ1;P24844	4;4;4;2;2	4;4;4;2;2	4;4;4;2;2	Myosin regulatory light chain 12A;Myosin regulatory light chain 12B;Myosin regulatory light polypeptide 9	MYL12A;MYL12B;MYL9	>sp|P19105|ML12A_HUMAN Myosin regulatory light chain 12A OS=Homo sapiens GN=MYL12A PE=1 SV=2;>sp|O14950|ML12B_HUMAN Myosin regulatory light chain 12B OS=Homo sapiens GN=MYL12B PE=1 SV=2;>tr|J3QRS3|J3QRS3_HUMAN Myosin regulatory light chain 12A OS=Homo sapi	5	4	4	4	0	1	0	1	0	1	29.2	29.2	29.2	19.794	171	171;172;177;114;172	7							5			1	3.6328e-67	0.25343	1.6755	58.876	5				0				1	0	6.4
O43242;B4DT72	O43242;B4DT72	5;4	5;4	5;4	26S proteasome non-ATPase regulatory subunit 3	PSMD3	>sp|O43242|PSMD3_HUMAN 26S proteasome non-ATPase regulatory subunit 3 OS=Homo sapiens GN=PSMD3 PE=1 SV=2;>tr|B4DT72|B4DT72_HUMAN 26S proteasome non-ATPase regulatory subunit 3 OS=Homo sapiens GN=PSMD3 PE=2 SV=1	2	5	5	5	0	0	0	0	0	0	11.2	11.2	11.2	60.977	534	534;356	4				5							1.0564e-09	0.18248	0.14606	41.634	5				0				0	0	0
B4DQI4;Q96IU4;F8W9U3;Q96IU4-2	B4DQI4;Q96IU4;F8W9U3	5;5;4;1	5;5;4;1	5;5;4;1	Alpha/beta hydrolase domain-containing protein 14B	ABHD14B	>tr|B4DQI4|B4DQI4_HUMAN Alpha/beta hydrolase domain-containing protein 14B OS=Homo sapiens GN=ABHD14B PE=2 SV=1;>sp|Q96IU4|ABHEB_HUMAN Alpha/beta hydrolase domain-containing protein 14B OS=Homo sapiens GN=ABHD14B PE=1 SV=1;>tr|F8W9U3|F8W9U3_HUMAN Alpha/bet	4	5	5	5	0	0	0	0	0	0	30.3	30.3	30.3	19.756	188	188;210;208;172	7							5				2.2441e-09	0.12373	0.81801	23.067	5				0				0	0	0
Q13283;F5H4D6;E5RIZ6	Q13283;F5H4D6	5;4;1	5;4;1	5;4;1	Ras GTPase-activating protein-binding protein 1	G3BP1	>sp|Q13283|G3BP1_HUMAN Ras GTPase-activating protein-binding protein 1 OS=Homo sapiens GN=G3BP1 PE=1 SV=1;>tr|F5H4D6|F5H4D6_HUMAN Ras GTPase-activating protein-binding protein 1 OS=Homo sapiens GN=G3BP1 PE=2 SV=1	3	5	5	5	0	0	0	0	0	0	14.6	14.6	14.6	52.164	466	466;284;148	4				5							3.4769e-20	0.20448	0.12033	107.79	5				0				0	0	0
I3L397;P63241;P63241-2;I3L504;F8WCJ1;C9J7B5;C9J4W5;Q9GZV4;Q6IS14	I3L397;P63241;P63241-2;I3L504	3;3;3;3;1;1;1;1;1	3;3;3;3;1;1;1;1;1	3;3;3;3;1;1;1;1;1	Eukaryotic translation initiation factor 5A-1	EIF5A	>tr|I3L397|I3L397_HUMAN Eukaryotic translation initiation factor 5A-1 (Fragment) OS=Homo sapiens GN=EIF5A PE=2 SV=1;>sp|P63241|IF5A1_HUMAN Eukaryotic translation initiation factor 5A-1 OS=Homo sapiens GN=EIF5A PE=1 SV=2;>sp|P63241-2|IF5A1_HUMAN Isoform 2 o	9	3	3	3	0	0	0	0	0	0	32	32	32	16.118	147	147;154;184;186;105;109;115;153;154	7							5				2.0257e-31	0.19596	1.2955	11.618	5				0				0	0	0
O00303;B3KSH1;H0YDT6;E9PQV8;B4DEW9	O00303;B3KSH1;H0YDT6;E9PQV8;B4DEW9	2;2;1;1;1	2;2;1;1;1	2;2;1;1;1	Eukaryotic translation initiation factor 3 subunit F	EIF3F	>sp|O00303|EIF3F_HUMAN Eukaryotic translation initiation factor 3 subunit F OS=Homo sapiens GN=EIF3F PE=1 SV=1;>tr|B3KSH1|B3KSH1_HUMAN Eukaryotic translation initiation factor 3 subunit F OS=Homo sapiens GN=EIF3F PE=2 SV=1;>tr|H0YDT6|H0YDT6_HUMAN Eukaryoti	5	2	2	2	0	0	0	0	0	0	9	9	9	37.563	357	357;372;100;124;208	5					2						1.9153e-13	0.18102	1.3915	20.631	2				0				0	0	0
F8W845;G3XAM7;P35221;P35221-2;E5RJ41;E5RIC3;E5RIB1;E5RGY6;E5RG03;P26232-3;P26232-2;P26232-5;P26232;E5RHV7;H0YBB8	F8W845;G3XAM7;P35221;P35221-2;E5RJ41;E5RIC3;E5RIB1;E5RGY6;E5RG03;P26232-3;P26232-2;P26232-5;P26232	4;4;4;4;3;3;3;2;2;2;2;2;2;1;1	4;4;4;4;3;3;3;2;2;2;2;2;2;1;1	4;4;4;4;3;3;3;2;2;2;2;2;2;1;1	Catenin alpha-1;Catenin alpha-2	CTNNA1;CTNNA2	>tr|F8W845|F8W845_HUMAN Catenin alpha-1 OS=Homo sapiens GN=CTNNA1 PE=2 SV=1;>tr|G3XAM7|G3XAM7_HUMAN Catenin (Cadherin-associated protein), alpha 1, 102kDa, isoform CRA_a OS=Homo sapiens GN=CTNNA1 PE=4 SV=1;>sp|P35221|CTNA1_HUMAN Catenin alpha-1 OS=Homo sap	15	4	4	4	0	0	0	0	0	0	5.6	5.6	5.6	88.676	803	803;841;906;930;161;182;215;139;156;860;905;939;953;123;129	3			4								1.0257e-12	0.14248	0.1195	27.307	3				0				0	0	0
Q00610-2;Q00610;J3KS13;J3KR87;P53675-2;P53675;K7EJJ5	Q00610-2;Q00610	21;21;7;3;3;3;2	21;21;7;3;3;3;2	21;21;7;3;3;3;2	Clathrin heavy chain 1	CLTC	>sp|Q00610-2|CLH1_HUMAN Isoform 2 of Clathrin heavy chain 1 OS=Homo sapiens GN=CLTC;>sp|Q00610|CLH1_HUMAN Clathrin heavy chain 1 OS=Homo sapiens GN=CLTC PE=1 SV=5	7	21	21	21	0	0	0	0	0	0	18.4	18.4	18.4	187.89	1639	1639;1675;612;1260;1583;1640;222	2.16	1	20	3	1							4.4494e-83	0.18203	0.1518	93.811	25				0				0	0	0
P31689-2;P31689;B7Z5C0	P31689-2;P31689	5;5;2	5;5;2	5;5;2	DnaJ homolog subfamily A member 1	DNAJA1	>sp|P31689-2|DNJA1_HUMAN Isoform 2 of DnaJ homolog subfamily A member 1 OS=Homo sapiens GN=DNAJA1;>sp|P31689|DNJA1_HUMAN DnaJ homolog subfamily A member 1 OS=Homo sapiens GN=DNAJA1 PE=1 SV=2	3	5	5	5	0	0	0	0	0	0	23	23	23	37.044	331	331;397;240	4.86				1	6						8.1773e-17	0.19842	1.5898	29.354	7				0				0	0	0
P19525-2;P19525	P19525-2;P19525	2;2	2;2	2;2	Interferon-induced, double-stranded RNA-activated protein kinase	EIF2AK2	>sp|P19525-2|E2AK2_HUMAN Isoform 2 of Interferon-induced, double-stranded RNA-activated protein kinase OS=Homo sapiens GN=EIF2AK2;>sp|P19525|E2AK2_HUMAN Interferon-induced, double-stranded RNA-activated protein kinase OS=Homo sapiens GN=EIF2AK2 PE=1 SV=2	2	2	2	2	0	0	0	0	0	0	4.5	4.5	4.5	57.39	510	510;551	4				2							3.2912e-07	0.13394	0.078822	4.0949	2				0				0	0	0
P01857;P01861;P01860	P01857;P01861;P01860	2;1;1	2;1;1	2;1;1	Ig gamma-1 chain C region;Ig gamma-4 chain C region;Ig gamma-3 chain C region	IGHG1;IGHG4;IGHG3	>sp|P01857|IGHG1_HUMAN Ig gamma-1 chain C region OS=Homo sapiens GN=IGHG1 PE=1 SV=1;>sp|P01861|IGHG4_HUMAN Ig gamma-4 chain C region OS=Homo sapiens GN=IGHG4 PE=1 SV=1;>sp|P01860|IGHG3_HUMAN Ig gamma-3 chain C region OS=Homo sapiens GN=IGHG3 PE=1 SV=2	3	2	2	2	0	0	0	0	0	0	10	10	10	36.105	330	330;327;377	5					2						9.1979e-05	0.19007	1.5261	82.39	2				0				0	0	0
E9PN91;E9PMW7;E9PIZ1;E9PPR1;E9PL12;E9PL71;E9PQ49;E9PI39;H0YCK7;P29692-3;E9PK01;P29692;P29692-2;E9PRY8	E9PN91;E9PMW7;E9PIZ1;E9PPR1;E9PL12;E9PL71;E9PQ49;E9PI39;H0YCK7;P29692-3;E9PK01;P29692;P29692-2;E9PRY8	2;2;2;2;2;2;2;2;2;2;2;2;2;2	2;2;2;2;2;2;2;2;2;2;2;2;2;2	2;2;2;2;2;2;2;2;2;2;2;2;2;2	Elongation factor 1-delta	EEF1D	>tr|E9PN91|E9PN91_HUMAN Elongation factor 1-delta OS=Homo sapiens GN=EEF1D PE=2 SV=1;>tr|E9PMW7|E9PMW7_HUMAN Elongation factor 1-delta OS=Homo sapiens GN=EEF1D PE=4 SV=1;>tr|E9PIZ1|E9PIZ1_HUMAN Elongation factor 1-delta (Fragment) OS=Homo sapiens GN=EEF1D	14	2	2	2	0	0	0	0	0	0	22.6	22.6	22.6	11.616	106	106;130;137;166;168;187;199;204;210;257;261;281;647;697	6						2					9.9726e-07	0.19675	0.1045	11.841	2				0				0	0	0
P98160;H7C4A6;Q5SZJ1	P98160	15;1;1	15;1;1	15;1;1	Basement membrane-specific heparan sulfate proteoglycan core protein;Endorepellin;LG3 peptide	HSPG2	>sp|P98160|PGBM_HUMAN Basement membrane-specific heparan sulfate proteoglycan core protein OS=Homo sapiens GN=HSPG2 PE=1 SV=4	3	15	15	15	0	0	0	0	0	0	5.1	5.1	5.1	468.83	4391	4391;163;188	1	15										5.6757e-57	0.21469	0.19346	51.691	14				0				0	0	0
E9PL01;Q15005;E9PI68;E9PRB9	E9PL01;Q15005;E9PI68;E9PRB9	2;2;2;1	2;2;2;1	2;2;2;1	Signal peptidase complex subunit 2	SPCS2	>tr|E9PL01|E9PL01_HUMAN Signal peptidase complex subunit 2 OS=Homo sapiens GN=SPCS2 PE=2 SV=1;>sp|Q15005|SPCS2_HUMAN Signal peptidase complex subunit 2 OS=Homo sapiens GN=SPCS2 PE=1 SV=3;>tr|E9PI68|E9PI68_HUMAN Signal peptidase complex subunit 2 OS=Homo sa	4	2	2	2	0	0	0	0	0	0	11.5	11.5	11.5	17.027	157	157;226;257;87	7							2				0.0020985	0.29331	1.9392	80.363	2				0				0	0	0
P23284	P23284	11	11	11	Peptidyl-prolyl cis-trans isomerase B	PPIB	>sp|P23284|PPIB_HUMAN Peptidyl-prolyl cis-trans isomerase B OS=Homo sapiens GN=PPIB PE=1 SV=2	1	11	11	11	0	0	0	0	0	0	46.8	46.8	46.8	23.742	216	216	7							14				1.5939e-40	0.11312	0.7598	21.353	14				0				0	0	0
P52272-2;P52272;M0R0Y6;M0QYQ7;M0R0N3;M0R019;M0R2T0;M0QZM1	P52272-2;P52272;M0R0Y6;M0QYQ7;M0R0N3;M0R019;M0R2T0;M0QZM1	2;2;1;1;1;1;1;1	2;2;1;1;1;1;1;1	2;2;1;1;1;1;1;1	Heterogeneous nuclear ribonucleoprotein M	HNRNPM	>sp|P52272-2|HNRPM_HUMAN Isoform 2 of Heterogeneous nuclear ribonucleoprotein M OS=Homo sapiens GN=HNRNPM;>sp|P52272|HNRPM_HUMAN Heterogeneous nuclear ribonucleoprotein M OS=Homo sapiens GN=HNRNPM PE=1 SV=3;>tr|M0R0Y6|M0R0Y6_HUMAN Heterogeneous nuclear rib	8	2	2	2	0	0	0	0	0	0	3.3	3.3	3.3	73.62	691	691;730;99;219;276;353;357;383	4				2							3.0172e-08	0.1736	0.12046	72.666	2				0				0	0	0
O95573;F5GWH2;H7BYZ7;H7C260	O95573	5;1;1;1	5;1;1;1	4;1;1;1	Long-chain-fatty-acid--CoA ligase 3	ACSL3	>sp|O95573|ACSL3_HUMAN Long-chain-fatty-acid--CoA ligase 3 OS=Homo sapiens GN=ACSL3 PE=1 SV=3	4	5	5	4	0	0	0	0	0	0	9.4	9.4	6.9	80.419	720	720;141;179;213	4				5							3.2402e-20	0.17703	1.2621	172.33	3				0				0	0	0
P26038	P26038	10	10	6	Moesin	MSN	>sp|P26038|MOES_HUMAN Moesin OS=Homo sapiens GN=MSN PE=1 SV=3	1	10	10	6	0	0	0	0	0	0	17.9	17.9	12	67.819	577	577	4				11							2.6276e-31	0.11802	0.13346	61.345	11				0				0	0	0
Q15046;Q15046-2;J3KRL2;H3BPV7;H3BVA8	Q15046;Q15046-2	3;3;1;1;1	3;3;1;1;1	3;3;1;1;1	Lysine--tRNA ligase	KARS	>sp|Q15046|SYK_HUMAN Lysine--tRNA ligase OS=Homo sapiens GN=KARS PE=1 SV=3;>sp|Q15046-2|SYK_HUMAN Isoform Mitochondrial of Lysine--tRNA ligase OS=Homo sapiens GN=KARS	5	3	3	3	0	0	0	0	0	0	6.7	6.7	6.7	68.047	597	597;625;102;104;256	4				3							2.6202e-08	0.22891	0.18573	30.453	3				0				0	0	0
Q7Z451;K7EJT8;P63010;P63010-2	Q7Z451;K7EJT8;P63010;P63010-2	3;3;3;3	3;3;3;3	2;2;2;2	AP-2 complex subunit beta	AP2B1	>tr|Q7Z451|Q7Z451_HUMAN AP-2 complex subunit beta OS=Homo sapiens GN=AP2B1 PE=2 SV=1;>tr|K7EJT8|K7EJT8_HUMAN AP-2 complex subunit beta OS=Homo sapiens GN=AP2B1 PE=4 SV=1;>sp|P63010|AP2B1_HUMAN AP-2 complex subunit beta OS=Homo sapiens GN=AP2B1 PE=1 SV=1;>s	4	3	3	2	0	0	0	0	0	0	6	6	4.3	98.117	880	880;913;937;951	3			3								4.6611e-15	0.17991	0.12904	22.059	2				0				0	0	0
P52292;J3QLL0;J3KS65	P52292	5;2;2	5;2;2	5;2;2	Importin subunit alpha-2	KPNA2	>sp|P52292|IMA2_HUMAN Importin subunit alpha-2 OS=Homo sapiens GN=KPNA2 PE=1 SV=1	3	5	5	5	0	0	0	0	0	0	12.7	12.7	12.7	57.861	529	529;134;143	4				5							6.4636e-26	0.25709	0.22556	54.425	5				0				0	0	0
B4DVY1;O15371;B0QYA4;B0QYA3;B0QYA5	B4DVY1;O15371;B0QYA4;B0QYA3	3;3;2;2;1	3;3;2;2;1	3;3;2;2;1	Eukaryotic translation initiation factor 3 subunit D	EIF3D	>tr|B4DVY1|B4DVY1_HUMAN Eukaryotic translation initiation factor 3 subunit D OS=Homo sapiens GN=EIF3D PE=2 SV=1;>sp|O15371|EIF3D_HUMAN Eukaryotic translation initiation factor 3 subunit D OS=Homo sapiens GN=EIF3D PE=1 SV=1;>tr|B0QYA4|B0QYA4_HUMAN Eukaryoti	5	3	3	3	0	0	0	0	0	0	6.4	6.4	6.4	58.14	499	499;548;165;172;269	4				3							5.6868e-06	0.2507	0.20313	99.845	2				0				0	0	0
O60716-21;O60716-19;O60716-18;O60716-17;O60716-13;O60716-11;O60716-10;O60716-9;O60716-5;C9JZR2;O60716-3;O60716-2;O60716;O60716-29;O60716-27;O60716-26;O60716-25;O60716-24;O60716-23;O60716-22;O60716-20;O60716-16;O60716-15;O60716-14;O60716-12;O60716-8;O60716-7;O60716-6;O60716-4;O60716-32;O60716-31;O60716-30;O60716-28;H0YC95;E9PRE2	O60716-21;O60716-19;O60716-18;O60716-17;O60716-13;O60716-11;O60716-10;O60716-9;O60716-5;C9JZR2;O60716-3;O60716-2;O60716;O60716-29;O60716-27;O60716-26;O60716-25;O60716-24;O60716-23;O60716-22;O60716-20;O60716-16;O60716-15;O60716-14;O60716-12;O60716-8;O60716-7;O60716-6;O60716-4;O60716-32;O60716-31;O60716-30;O60716-28	11;11;11;11;11;11;11;11;11;11;11;11;11;9;9;9;9;9;9;9;9;9;9;9;9;9;9;9;9;7;7;7;7;3;2	11;11;11;11;11;11;11;11;11;11;11;11;11;9;9;9;9;9;9;9;9;9;9;9;9;9;9;9;9;7;7;7;7;3;2	11;11;11;11;11;11;11;11;11;11;11;11;11;9;9;9;9;9;9;9;9;9;9;9;9;9;9;9;9;7;7;7;7;3;2	Catenin delta-1	CTNND1	>sp|O60716-21|CTND1_HUMAN Isoform 3A of Catenin delta-1 OS=Homo sapiens GN=CTNND1;>sp|O60716-19|CTND1_HUMAN Isoform 3AC of Catenin delta-1 OS=Homo sapiens GN=CTNND1;>sp|O60716-18|CTND1_HUMAN Isoform 3AB of Catenin delta-1 OS=Homo sapiens GN=CTNND1;>sp|O607	35	11	11	11	0	1	0	1	0	1	19.8	19.8	19.8	92.674	832	832;838;861;867;879;885;908;914;933;938;939;962;968;610;616;639;645;811;817;840;846;858;864;887;893;912;918;941;947;589;595;618;624;123;261	3.08			12	1						1	8.6198e-36	0.20328	0.16075	47.736	12				0				1	0	2
P31944	P31944	4	4	4	Caspase-14;Caspase-14 subunit p19;Caspase-14 subunit p10	CASP14	>sp|P31944|CASPE_HUMAN Caspase-14 OS=Homo sapiens GN=CASP14 PE=1 SV=2	1	4	4	4	0	0	0	0	0	0	18.6	18.6	18.6	27.679	242	242	5.4					4		1				7.6619e-57	0.3055	2.4	84.58	4				0				0	0	0
O60506-4;O60506-3;O60506-2;O60506;O60506-5;F6UXX1	O60506-4;O60506-3;O60506-2;O60506;O60506-5	8;8;8;8;6;3	8;8;8;8;6;3	4;4;4;4;3;2	Heterogeneous nuclear ribonucleoprotein Q	SYNCRIP	>sp|O60506-4|HNRPQ_HUMAN Isoform 4 of Heterogeneous nuclear ribonucleoprotein Q OS=Homo sapiens GN=SYNCRIP;>sp|O60506-3|HNRPQ_HUMAN Isoform 3 of Heterogeneous nuclear ribonucleoprotein Q OS=Homo sapiens GN=SYNCRIP;>sp|O60506-2|HNRPQ_HUMAN Isoform 2 of Hete	6	8	8	4	0	0	0	0	0	0	18.4	18.4	11	58.735	527	527;562;588;623;410;185	4				9							4.4425e-25	0.11666	0.078232	32.303	9				0				0	0	0
P62158;H0Y7A7;F8WBR5;M0QZ52;G3V479;G3V361;Q96HY3;E7ETZ0;E7EMB3	P62158;H0Y7A7;F8WBR5;M0QZ52;G3V479;G3V361;Q96HY3;E7ETZ0;E7EMB3	2;2;1;1;1;1;1;1;1	2;2;1;1;1;1;1;1;1	2;2;1;1;1;1;1;1;1	Calmodulin	CALM1;CALM2;CALM3	>sp|P62158|CALM_HUMAN Calmodulin OS=Homo sapiens GN=CALM1 PE=1 SV=2;>tr|H0Y7A7|H0Y7A7_HUMAN Calmodulin (Fragment) OS=Homo sapiens GN=CALM2 PE=2 SV=1;>tr|F8WBR5|F8WBR5_HUMAN Calmodulin OS=Homo sapiens GN=CALM2 PE=2 SV=1;>tr|M0QZ52|M0QZ52_HUMAN Calmodulin OS	9	2	2	2	0	0	0	0	0	0	19.5	19.5	19.5	16.837	149	149;187;65;83;83;98;113;150;196	6.33					1		2				5.7975e-14	0.2729	2.2118	38.016	3				0				0	0	0
P55072;C9JUP7;C9IZA5	P55072	12;1;1	12;1;1	12;1;1	Transitional endoplasmic reticulum ATPase	VCP	>sp|P55072|TERA_HUMAN Transitional endoplasmic reticulum ATPase OS=Homo sapiens GN=VCP PE=1 SV=4	3	12	12	12	0	0	0	0	0	0	22.5	22.5	22.5	89.321	806	806;115;160	3			15								5.5854e-87	0.10645	0.063766	74.514	15				0				0	0	0
P49591;Q5T5C7	P49591;Q5T5C7	5;5	5;5	5;5	Serine--tRNA ligase, cytoplasmic	SARS	>sp|P49591|SYSC_HUMAN Serine--tRNA ligase, cytoplasmic OS=Homo sapiens GN=SARS PE=1 SV=3;>tr|Q5T5C7|Q5T5C7_HUMAN Serine--tRNA ligase, cytoplasmic OS=Homo sapiens GN=SARS PE=2 SV=1	2	5	5	5	0	0	0	0	0	0	12.1	12.1	12.1	58.777	514	514;536	4				5							1.1881e-11	0.16506	0.097137	164.84	3				0				0	0	0
P07237;I3NI03;I3L312;F5H8J2;H7BZ94;I3L4M2;I3L398;I3L3P5;I3L3U6;H0Y3Z3	P07237;I3NI03;I3L312;F5H8J2;H7BZ94;I3L4M2;I3L398	4;3;3;3;3;2;2;1;1;1	4;3;3;3;3;2;2;1;1;1	4;3;3;3;3;2;2;1;1;1	Protein disulfide-isomerase	P4HB	>sp|P07237|PDIA1_HUMAN Protein disulfide-isomerase OS=Homo sapiens GN=P4HB PE=1 SV=3;>tr|I3NI03|I3NI03_HUMAN Protein disulfide-isomerase (Fragment) OS=Homo sapiens GN=P4HB PE=2 SV=1;>tr|I3L312|I3L312_HUMAN Protein disulfide-isomerase (Fragment) OS=Homo sap	10	4	4	4	0	0	0	0	0	0	8.5	8.5	8.5	57.116	508	508;166;236;451;464;117;200;156;188;274	4				4							8.7149e-62	0.12608	0.087155	142.82	4				0				0	0	0
H0YNX5;H0YNA5;B4DUL4;H0YNG3;H0YK72;P67812;H0YK83	H0YNX5;H0YNA5;B4DUL4;H0YNG3;H0YK72;P67812;H0YK83	2;2;2;2;2;2;2	2;2;2;2;2;2;2	2;2;2;2;2;2;2	Signal peptidase complex catalytic subunit SEC11A	SEC11A;SEC11L1	>tr|H0YNX5|H0YNX5_HUMAN Signal peptidase complex catalytic subunit SEC11A (Fragment) OS=Homo sapiens GN=SEC11A PE=2 SV=1;>tr|H0YNA5|H0YNA5_HUMAN Signal peptidase complex catalytic subunit SEC11A (Fragment) OS=Homo sapiens GN=SEC11A PE=2 SV=1;>tr|B4DUL4|B4D	7	2	2	2	0	0	0	0	0	0	16	16	16	11.986	106	106;135;153;163;164;179;185	7							2				3.824e-05	0.13075	0.86442	20.377	2				0				0	0	0
O43175;Q5SZU1	O43175;Q5SZU1	6;5	6;5	6;5	D-3-phosphoglycerate dehydrogenase	PHGDH	>sp|O43175|SERA_HUMAN D-3-phosphoglycerate dehydrogenase OS=Homo sapiens GN=PHGDH PE=1 SV=4;>tr|Q5SZU1|Q5SZU1_HUMAN D-3-phosphoglycerate dehydrogenase OS=Homo sapiens GN=PHGDH PE=2 SV=1	2	6	6	6	0	0	0	0	0	0	12.8	12.8	12.8	56.65	533	533;499	4.29				5	2						2.6669e-17	0.12716	0.089817	78.889	6				0				0	0	0
E7EQR4;P15311;E9PQ82;E9PNV3;P35241-3	E7EQR4;P15311	10;10;1;1;1	6;6;0;0;0	6;6;0;0;0	Ezrin	EZR	>tr|E7EQR4|E7EQR4_HUMAN Ezrin OS=Homo sapiens GN=EZR PE=2 SV=2;>sp|P15311|EZRI_HUMAN Ezrin OS=Homo sapiens GN=EZR PE=1 SV=4	5	10	6	6	0	0	0	0	0	0	19.9	13.7	13.7	65.578	554	554;586;116;148;200	3.75			2	6							5.9762e-21	0.12889	0.092738	79.744	12				0				0	0	0
Q93008-1;Q93008;E9PFG1;O00507;O00507-2	Q93008-1;Q93008	9;9;3;2;1	9;9;3;2;1	9;9;3;2;1	Probable ubiquitin carboxyl-terminal hydrolase FAF-X	USP9X	>sp|Q93008-1|USP9X_HUMAN Isoform 2 of Probable ubiquitin carboxyl-terminal hydrolase FAF-X OS=Homo sapiens GN=USP9X;>sp|Q93008|USP9X_HUMAN Probable ubiquitin carboxyl-terminal hydrolase FAF-X OS=Homo sapiens GN=USP9X PE=1 SV=3	5	9	9	9	0	0	0	0	0	0	4.1	4.1	4.1	290.46	2554	2554;2570;1018;2555;2070	1	9										2.7242e-20	0.19364	0.15656	46.327	8				0				0	0	0
Q14574-2;Q14574	Q14574-2;Q14574	6;6	6;6	6;6	Desmocollin-3	DSC3	>sp|Q14574-2|DSC3_HUMAN Isoform 3B of Desmocollin-3 OS=Homo sapiens GN=DSC3;>sp|Q14574|DSC3_HUMAN Desmocollin-3 OS=Homo sapiens GN=DSC3 PE=1 SV=3	2	6	6	6	0	0	0	0	0	0	13.3	13.3	13.3	93.453	839	839;896	5					6						1.8917e-39	0.18083	1.3901	74.303	5				0				0	0	0
P55735-2;P55735;B4DXJ1;A8MXL6;E7ERC8	P55735-2;P55735;B4DXJ1;A8MXL6	3;3;3;2;1	3;3;3;2;1	3;3;3;2;1	Protein SEC13 homolog	SEC13	>sp|P55735-2|SEC13_HUMAN Isoform 2 of Protein SEC13 homolog OS=Homo sapiens GN=SEC13;>sp|P55735|SEC13_HUMAN Protein SEC13 homolog OS=Homo sapiens GN=SEC13 PE=1 SV=3;>tr|B4DXJ1|B4DXJ1_HUMAN Protein SEC13 homolog OS=Homo sapiens GN=SEC13 PE=2 SV=1;>tr|A8MXL6	5	3	3	3	0	0	0	0	0	0	16.6	16.6	16.6	34.011	308	308;322;368;284;86	5.2					4	1					4.8825e-10	0.24698	1.8985	54.535	3				0				0	0	0
M0QXN5;P37198	M0QXN5;P37198	2;2	2;2	2;2	Nuclear pore glycoprotein p62	NUP62	>tr|M0QXN5|M0QXN5_HUMAN Nuclear pore glycoprotein p62 OS=Homo sapiens GN=NUP62 PE=4 SV=1;>sp|P37198|NUP62_HUMAN Nuclear pore glycoprotein p62 OS=Homo sapiens GN=NUP62 PE=1 SV=3	2	2	2	2	0	0	0	0	0	0	6.3	6.3	6.3	45.615	446	446;522	4				2							0.00014411	0.13885	0.28441	186.06	2				0				0	0	0
H0YH81;P06576;F8W0P7;F8VPV9;F8VQY0	H0YH81;P06576;F8W0P7;F8VPV9	3;3;2;2;1	3;3;2;2;1	3;3;2;2;1	ATP synthase subunit beta;ATP synthase subunit beta, mitochondrial	ATP5B	>tr|H0YH81|H0YH81_HUMAN ATP synthase subunit beta (Fragment) OS=Homo sapiens GN=ATP5B PE=3 SV=1;>sp|P06576|ATPB_HUMAN ATP synthase subunit beta, mitochondrial OS=Homo sapiens GN=ATP5B PE=1 SV=3;>tr|F8W0P7|F8W0P7_HUMAN ATP synthase subunit beta, mitochondri	5	3	3	3	0	0	0	0	0	0	12.7	12.7	12.7	38.138	362	362;529;259;518;218	4.6				2	3						1.1769e-49	0.29776	1.1026	57.573	5				0				0	0	0
A6NEC0;Q96A72;F5H6N1;B1ARP8;P61326;F5H124;F5H6P7	A6NEC0;Q96A72;F5H6N1;B1ARP8;P61326	3;3;2;2;2;1;1	3;3;2;2;2;1;1	3;3;2;2;2;1;1	Protein mago nashi homolog 2;Protein mago nashi homolog	MAGOHB;MAGOH	>tr|A6NEC0|A6NEC0_HUMAN Protein mago nashi homolog 2 OS=Homo sapiens GN=MAGOHB PE=2 SV=1;>sp|Q96A72|MGN2_HUMAN Protein mago nashi homolog 2 OS=Homo sapiens GN=MAGOHB PE=1 SV=1;>tr|F5H6N1|F5H6N1_HUMAN Protein mago nashi homolog 2 OS=Homo sapiens GN=MAGOHB P	7	3	3	3	0	0	0	0	0	0	31.5	31.5	31.5	12.956	111	111;148;90;109;146;81;102	7							3				3.3387e-06	0.17301	1.1438	55.804	3				0				0	0	0
Q02790	Q02790	2	2	2	Peptidyl-prolyl cis-trans isomerase FKBP4;Peptidyl-prolyl cis-trans isomerase FKBP4, N-terminally processed	FKBP4	>sp|Q02790|FKBP4_HUMAN Peptidyl-prolyl cis-trans isomerase FKBP4 OS=Homo sapiens GN=FKBP4 PE=1 SV=3	1	2	2	2	0	0	0	0	0	0	5.9	5.9	5.9	51.804	459	459	4				2							3.3269e-06	0.21476	0.14897	7.6233	2				0				0	0	0
P14625	P14625	3	2	2	Endoplasmin	HSP90B1	>sp|P14625|ENPL_HUMAN Endoplasmin OS=Homo sapiens GN=HSP90B1 PE=1 SV=1	1	3	2	2	0	0	0	0	0	0	6.2	4.7	4.7	92.468	803	803	3			2								3.9566e-07	0.23584	0.10215	56.733	4				0				0	0	0
P12814-2;P12814;P12814-3;B7TY16;H9KV75;O43707;G3V2W4;G3V2N5;G3V2X9;H0YJ11;H7C5W8;D6PXK4;P35609;B2RCS5;G3V5M4;H0YJW3;Q08043;G3V380;G3V2E8;K7EJH8;H7C144;F5GXS2	P12814-2;P12814;P12814-3;B7TY16;H9KV75;O43707	9;9;9;9;8;5;4;4;3;3;3;3;3;3;2;2;2;1;1;1;1;1	9;9;9;9;8;5;4;4;3;3;3;3;3;3;2;2;2;1;1;1;1;1	9;9;9;9;8;5;4;4;3;3;3;3;3;3;2;2;2;1;1;1;1;1	Alpha-actinin-1;Alpha-actinin-4	ACTN1;ACTN4	>sp|P12814-2|ACTN1_HUMAN Isoform 2 of Alpha-actinin-1 OS=Homo sapiens GN=ACTN1;>sp|P12814|ACTN1_HUMAN Alpha-actinin-1 OS=Homo sapiens GN=ACTN1 PE=1 SV=2;>sp|P12814-3|ACTN1_HUMAN Isoform 3 of Alpha-actinin-1 OS=Homo sapiens GN=ACTN1;>tr|B7TY16|B7TY16_HUMAN	22	9	9	9	0	0	0	0	0	0	12.2	12.2	12.2	102.71	887	887;892;914;930;822;911;238;261;144;207;297;692;894;894;126;251;901;72;85;182;342;521	3			9								1.4195e-28	0.20559	0.093429	101.12	7				0				0	0	0
P13639;K7EJ74;K7EP67;Q15029-2;K7EJ81;Q15029	P13639	18;1;1;1;1;1	18;1;1;1;1;1	18;1;1;1;1;1	Elongation factor 2	EEF2	>sp|P13639|EF2_HUMAN Elongation factor 2 OS=Homo sapiens GN=EEF2 PE=1 SV=4	6	18	18	18	0	1	0	1	0	1	26.2	26.2	26.2	95.337	858	858;134;223;937;962;972	3.81			21	3	12	1				1	6.1189e-146	0.1436	0.12337	154.86	35				0				1	0	1.4
P23246;P23246-2	P23246;P23246-2	2;1	2;1	2;1	Splicing factor, proline- and glutamine-rich	SFPQ	>sp|P23246|SFPQ_HUMAN Splicing factor, proline- and glutamine-rich OS=Homo sapiens GN=SFPQ PE=1 SV=2;>sp|P23246-2|SFPQ_HUMAN Isoform Short of Splicing factor, proline- and glutamine-rich OS=Homo sapiens GN=SFPQ	2	2	2	2	0	0	0	0	0	0	3.7	3.7	3.7	76.149	707	707;669	3			2								0.0013052	0.084738	0.070979	34.476	2				0				0	0	0
Q6UWP8-2	Q6UWP8-2	5	1	1			>sp|Q6UWP8-2|SBSN_HUMAN Isoform 2 of Suprabasin OS=Homo sapiens GN=SBSN	1	5	1	1	0	0	0	0	0	0	28.3	5.7	5.7	25.335	247	247	5					1						2.5181e-48	0.084427	0.67785	105.42	4				0				0	0	0
Q14974;J3QR48;B7ZAV6	Q14974;J3QR48	3;2;1	3;2;1	3;2;1	Importin subunit beta-1	KPNB1	>sp|Q14974|IMB1_HUMAN Importin subunit beta-1 OS=Homo sapiens GN=KPNB1 PE=1 SV=2;>tr|J3QR48|J3QR48_HUMAN Importin subunit beta-1 (Fragment) OS=Homo sapiens GN=KPNB1 PE=4 SV=1	3	3	3	3	0	0	0	0	0	0	4.2	4.2	4.2	97.169	876	876;149;731	3			4								1.4261e-08	0.16595	0.11844	49.881	4				0				0	0	0
P01040;C9J0E4	P01040;C9J0E4	4;3	4;3	4;3	Cystatin-A	CSTA	>sp|P01040|CYTA_HUMAN Cystatin-A OS=Homo sapiens GN=CSTA PE=1 SV=1;>tr|C9J0E4|C9J0E4_HUMAN Cystatin-A OS=Homo sapiens GN=CSTA PE=2 SV=1	2	4	4	4	1	0	1	0	1	0	66.3	66.3	66.3	11.006	98	98;63	5.75					3			1	1		1.4954e-14	0.14718	1.1385	86.191	3				0				0	12.2	0
Q08554-2;Q08554	Q08554-2;Q08554	14;14	14;14	14;14	Desmocollin-1	DSC1	>sp|Q08554-2|DSC1_HUMAN Isoform 1B of Desmocollin-1 OS=Homo sapiens GN=DSC1;>sp|Q08554|DSC1_HUMAN Desmocollin-1 OS=Homo sapiens GN=DSC1 PE=1 SV=2	2	14	14	14	1	1	1	1	1	1	19.9	19.9	19.9	93.834	840	840;894	4.77			2	1	19				1	1	5.3736e-126	0.10104	0.69894	114.08	17				0				0	1.2	1.2
O43390;O43390-2;Q2L7G6;E7ETM7	O43390;O43390-2;Q2L7G6;E7ETM7	6;6;5;3	2;2;2;1	2;2;2;1	Heterogeneous nuclear ribonucleoprotein R	HNRNPR	>sp|O43390|HNRPR_HUMAN Heterogeneous nuclear ribonucleoprotein R OS=Homo sapiens GN=HNRNPR PE=1 SV=1;>sp|O43390-2|HNRPR_HUMAN Isoform 2 of Heterogeneous nuclear ribonucleoprotein R OS=Homo sapiens GN=HNRNPR;>tr|Q2L7G6|Q2L7G6_HUMAN Heterogeneous nuclear rib	4	6	2	2	0	0	0	0	0	0	10.3	4.1	4.1	70.942	633	633;636;595;473	4				2							5.7804e-15	0.12453	0.085343	27.585	6				0				0	0	0
O00391-2;O00391	O00391-2;O00391	3;3	3;3	3;3	Sulfhydryl oxidase 1	QSOX1	>sp|O00391-2|QSOX1_HUMAN Isoform 2 of Sulfhydryl oxidase 1 OS=Homo sapiens GN=QSOX1;>sp|O00391|QSOX1_HUMAN Sulfhydryl oxidase 1 OS=Homo sapiens GN=QSOX1 PE=1 SV=3	2	3	3	3	0	0	0	0	0	0	6.3	6.3	6.3	66.86	604	604;747	5					3						5.6401e-11	0.48125	3.8638	50.053	2				0				0	0	0
J3KNL6;O15027;O15027-5;O15027-2;O15027-4;O15027-3;Q8N9G1	J3KNL6;O15027;O15027-5;O15027-2;O15027-4;O15027-3	27;24;24;23;23;23;3	27;24;24;23;23;23;3	27;24;24;23;23;23;3	Protein transport protein Sec16A	SEC16A	>tr|J3KNL6|J3KNL6_HUMAN Protein transport protein Sec16A OS=Homo sapiens GN=SEC16A PE=4 SV=1;>sp|O15027|SC16A_HUMAN Protein transport protein Sec16A OS=Homo sapiens GN=SEC16A PE=1 SV=3;>sp|O15027-5|SC16A_HUMAN Isoform 5 of Protein transport protein Sec16A	7	27	27	27	0	0	0	0	0	0	18.2	18.2	18.2	251.89	2357	2357;2179;2201;2134;2154;2159;385	1.1	28	3									5.2556e-95	0.09605	0.092264	110.89	29				0				0	0	0
P60174-4;P60174-1;P60174	P60174-4;P60174-1;P60174	4;4;4	4;4;4	4;4;4	Triosephosphate isomerase	TPI1	>sp|P60174-4|TPIS_HUMAN Isoform 4 of Triosephosphate isomerase OS=Homo sapiens GN=TPI1;>sp|P60174-1|TPIS_HUMAN Isoform 2 of Triosephosphate isomerase OS=Homo sapiens GN=TPI1;>sp|P60174|TPIS_HUMAN Triosephosphate isomerase OS=Homo sapiens GN=TPI1 PE=1 SV=3	3	4	4	4	0	0	0	0	0	0	40.1	40.1	40.1	17.958	167	167;249;286	5.25					3	1					5.856e-09	0.21101	0.4975	160.86	3				0				0	0	0
P00338-5;P00338-2;P00338;P00338-3;F5GXY2;P00338-4;F5H8H6;F5GXC7;F5GWW2;F5GXU1;F5GZQ4;F5H5J4;F5H6W8;F5GXH2;F5GYU2;F5H5G7;F5H155;G3XAP5;F5H245;Q6ZMR3;P07864	P00338-5;P00338-2;P00338;P00338-3;F5GXY2;P00338-4	3;3;3;3;2;2;1;1;1;1;1;1;1;1;1;1;1;1;1;1;1	3;3;3;3;2;2;1;1;1;1;1;1;1;1;1;1;1;1;1;1;1	2;2;2;2;2;1;1;1;1;1;1;1;1;1;1;0;0;0;0;0;0	L-lactate dehydrogenase A chain	LDHA	>sp|P00338-5|LDHA_HUMAN Isoform 5 of L-lactate dehydrogenase A chain OS=Homo sapiens GN=LDHA;>sp|P00338-2|LDHA_HUMAN Isoform 2 of L-lactate dehydrogenase A chain OS=Homo sapiens GN=LDHA;>sp|P00338|LDHA_HUMAN L-lactate dehydrogenase A chain OS=Homo sapiens	21	3	3	2	0	0	0	0	0	0	15.8	15.8	10.8	26.712	241	241;274;332;361;157;274;42;45;45;46;72;89;94;114;144;183;225;241;318;332;332	6						3					2.0894e-07	0.28993	0.13422	150.09	3				0				0	0	0
Q9NZT1	Q9NZT1	3	3	3	Calmodulin-like protein 5	CALML5	>sp|Q9NZT1|CALL5_HUMAN Calmodulin-like protein 5 OS=Homo sapiens GN=CALML5 PE=1 SV=2	1	3	3	3	0	0	0	0	0	0	41.1	41.1	41.1	15.892	146	146	5.2					4	1					3.2916e-110	0.1291	0.65085	91.724	5				0				0	0	0
Q5VU13	Q5VU13	5	5	5	V-set and immunoglobulin domain-containing protein 8	VSIG8	>sp|Q5VU13|VSIG8_HUMAN V-set and immunoglobulin domain-containing protein 8 OS=Homo sapiens GN=VSIG8 PE=1 SV=1	1	5	5	5	0	0	0	0	0	0	14.7	14.7	14.7	43.89	414	414	6						6					2.3544e-31	0.19575	0.11929	61.54	4				0				0	0	0
P05089;P05089-2;P05089-3	P05089;P05089-2;P05089-3	10;10;7	10;10;7	10;10;7	Arginase-1	ARG1	>sp|P05089|ARGI1_HUMAN Arginase-1 OS=Homo sapiens GN=ARG1 PE=1 SV=2;>sp|P05089-2|ARGI1_HUMAN Isoform 2 of Arginase-1 OS=Homo sapiens GN=ARG1;>sp|P05089-3|ARGI1_HUMAN Isoform 3 of Arginase-1 OS=Homo sapiens GN=ARG1	3	10	10	10	0	0	0	0	0	0	54	54	54	34.735	322	322;330;236	5					13						4.9842e-57	0.065612	0.51545	125.22	12				0				0	0	0
P06702	P06702	2	2	2	Protein S100-A9	S100A9	>sp|P06702|S10A9_HUMAN Protein S100-A9 OS=Homo sapiens GN=S100A9 PE=1 SV=1	1	2	2	2	0	0	0	0	0	0	19.3	19.3	19.3	13.242	114	114	4.38	3				2		2	1			2.4033e-24	0.1458	0.52704	102.57	7				0				0	0	0
Q08188	Q08188	10	10	10	Protein-glutamine gamma-glutamyltransferase E;Protein-glutamine gamma-glutamyltransferase E 50 kDa catalytic chain;Protein-glutamine gamma-glutamyltransferase E 27 kDa non-catalytic chain	TGM3	>sp|Q08188|TGM3_HUMAN Protein-glutamine gamma-glutamyltransferase E OS=Homo sapiens GN=TGM3 PE=1 SV=4	1	10	10	10	0	1	0	1	0	1	18.6	18.6	18.6	76.631	693	693	5					13					1	9.5025e-256	0.2554	1.9632	68.938	11				0				0	0	1.3
Q15750-2;Q15750	Q15750-2;Q15750	8;8	8;8	8;8	TGF-beta-activated kinase 1 and MAP3K7-binding protein 1	TAB1	>sp|Q15750-2|TAB1_HUMAN Isoform 2 of TGF-beta-activated kinase 1 and MAP3K7-binding protein 1 OS=Homo sapiens GN=TAB1;>sp|Q15750|TAB1_HUMAN TGF-beta-activated kinase 1 and MAP3K7-binding protein 1 OS=Homo sapiens GN=TAB1 PE=1 SV=1	2	8	8	8	0	0	0	0	0	0	31	31	31	49.917	462	462;504	4				8							1.2196e-30	0.17771	0.12038	67.027	8				0				0	0	0
P0C0L4-2;P0C0L4;B0UZ83;F5GXS0;P0C0L5	P0C0L4-2;P0C0L4;B0UZ83;F5GXS0;P0C0L5	8;8;8;7;7	1;1;1;1;1	1;1;1;1;1	Complement C4-A;Complement C4 beta chain;Complement C4-A alpha chain;C4a anaphylatoxin;C4b-A;C4d-A;Complement C4 gamma chain;Complement C4-B;Complement C4 beta chain;Complement C4-B alpha chain;C4a anaphylatoxin;C4b-B;C4d-B;Complement C4 gamma chain	C4A;C4B	>sp|P0C0L4-2|CO4A_HUMAN Isoform 2 of Complement C4-A OS=Homo sapiens GN=C4A;>sp|P0C0L4|CO4A_HUMAN Complement C4-A OS=Homo sapiens GN=C4A PE=1 SV=2;>tr|B0UZ83|B0UZ83_HUMAN Complement C4 beta chain OS=Homo sapiens GN=C4A PE=2 SV=1;>tr|F5GXS0|F5GXS0_HUMAN C4b	5	8	1	1	0	0	0	0	0	0	4.5	1.4	1.4	187.7	1698	1698;1744;1744;1698;1744	6.5						1	1				3.5322e-28	0.091488	0.33566	263.53	9				0				0	0	0
P47929	P47929	4	4	4	Galectin-7	LGALS7	>sp|P47929|LEG7_HUMAN Galectin-7 OS=Homo sapiens GN=LGALS7 PE=1 SV=2	1	4	4	4	0	0	0	0	0	0	39	39	39	15.075	136	136	5					4						7.9147e-30	0.065522	0.51474	71.077	4				0				0	0	0
Q9NZH8;Q9NZH8-2	Q9NZH8;Q9NZH8-2	4;3	4;3	4;3	Interleukin-36 gamma	IL36G	>sp|Q9NZH8|IL36G_HUMAN Interleukin-36 gamma OS=Homo sapiens GN=IL36G PE=1 SV=1;>sp|Q9NZH8-2|IL36G_HUMAN Isoform 2 of Interleukin-36 gamma OS=Homo sapiens GN=IL36G	2	4	4	4	0	0	0	0	0	0	32.5	32.5	32.5	18.721	169	169;134	5					4						1.7783e-09	0.094101	0.75551	63.958	4				0				0	0	0
J3QKR3;P49720;J3KSM3;J3KRR2	J3QKR3;P49720;J3KSM3;J3KRR2	2;2;1;1	2;2;1;1	2;2;1;1	Proteasome subunit beta type-3	PSMB3	>tr|J3QKR3|J3QKR3_HUMAN Proteasome subunit beta type-3 (Fragment) OS=Homo sapiens GN=PSMB3 PE=3 SV=1;>sp|P49720|PSB3_HUMAN Proteasome subunit beta type-3 OS=Homo sapiens GN=PSMB3 PE=1 SV=2;>tr|J3KSM3|J3KSM3_HUMAN Proteasome subunit beta type-3 OS=Homo sapi	4	2	2	2	0	0	0	0	0	0	23.4	23.4	23.4	16.161	145	145;205;107;112	7							2				5.01e-23	0.15839	1.0447	62.055	2				0				0	0	0
Q9UG54;O43318-2;O43318;O43318-4;O43318-3	Q9UG54;O43318-2;O43318;O43318-4	4;4;3;2;1	4;4;3;2;1	4;4;3;2;1	Mitogen-activated protein kinase kinase kinase 7	DKFZp586F0420;MAP3K7	>tr|Q9UG54|Q9UG54_HUMAN Mitogen-activated protein kinase kinase kinase 7 OS=Homo sapiens GN=DKFZp586F0420 PE=2 SV=1;>sp|O43318-2|M3K7_HUMAN Isoform 1A of Mitogen-activated protein kinase kinase kinase 7 OS=Homo sapiens GN=MAP3K7;>sp|O43318|M3K7_HUMAN Mitog	5	4	4	4	0	0	0	0	0	0	23.1	23.1	23.1	28.87	260	260;579;606;491;518	4				5							1.3071e-09	0.067697	0.055323	170.9	3				0				0	0	0
Q6UWP8;K7ESC4	Q6UWP8	9;1	9;1	5;0	Suprabasin	SBSN	>sp|Q6UWP8|SBSN_HUMAN Suprabasin OS=Homo sapiens GN=SBSN PE=2 SV=2	2	9	9	5	0	1	0	1	0	1	32.5	32.5	23.1	60.54	590	590;95	5					13					1	1.6608e-60	0.19305	1.0409	105.7	10				0				1	0	9.2
P98179	P98179	2	2	2	Putative RNA-binding protein 3	RBM3	>sp|P98179|RBM3_HUMAN Putative RNA-binding protein 3 OS=Homo sapiens GN=RBM3 PE=1 SV=1	1	2	2	2	0	0	0	0	0	0	29.9	29.9	29.9	17.17	157	157	7							2				0.00049417	0.12546	0.84987	25.663	2				0				0	0	0
P31949	P31949	3	3	3	Protein S100-A11	S100A11	>sp|P31949|S10AB_HUMAN Protein S100-A11 OS=Homo sapiens GN=S100A11 PE=1 SV=2	1	3	3	3	0	0	0	0	0	0	25.7	25.7	25.7	11.74	105	105	5					3						1.3301e-25	0.051256	0.41152	34.098	3				0				0	0	0
K7EJT5;K7EP65;K7EKS7;K7ELC4;K7EMH1;K7ERI7;P35268	K7EJT5;K7EP65;K7EKS7;K7ELC4;K7EMH1;K7ERI7;P35268	2;2;2;2;2;2;2	2;2;2;2;2;2;2	2;2;2;2;2;2;2	60S ribosomal protein L22	RPL22	>tr|K7EJT5|K7EJT5_HUMAN 60S ribosomal protein L22 (Fragment) OS=Homo sapiens GN=RPL22 PE=4 SV=1;>tr|K7EP65|K7EP65_HUMAN 60S ribosomal protein L22 (Fragment) OS=Homo sapiens GN=RPL22 PE=4 SV=1;>tr|K7EKS7|K7EKS7_HUMAN 60S ribosomal protein L22 OS=Homo sapien	7	2	2	2	0	0	0	0	0	0	51.1	51.1	51.1	5.0827	47	47;48;53;79;89;95;128	7							2				8.6047e-07	0.2801	1.8475	212.83	2				0				0	0	0
P11217-2;P11217;E9PMM6;P06737-2;E9PK47;P11216;P06737	P11217-2;P11217;E9PMM6;P06737-2;E9PK47;P11216;P06737	2;2;1;1;1;1;1	2;2;1;1;1;1;1	2;2;1;1;1;1;1	Glycogen phosphorylase, muscle form;Phosphorylase;Glycogen phosphorylase, brain form;Glycogen phosphorylase, liver form	PYGM;PYGL;PYGB	>sp|P11217-2|PYGM_HUMAN Isoform 2 of Glycogen phosphorylase, muscle form OS=Homo sapiens GN=PYGM;>sp|P11217|PYGM_HUMAN Glycogen phosphorylase, muscle form OS=Homo sapiens GN=PYGM PE=1 SV=6;>tr|E9PMM6|E9PMM6_HUMAN Glycogen phosphorylase, liver form OS=Homo	7	2	2	2	0	1	0	1	0	1	2.3	2.3	2.3	87.316	754	754;842;306;813;819;843;847	3.75	2	1		2	1	1	1			1	0.00017669	0.058005	0.069525	71.567	4				0				0	0	1.1
E7ETE2;C9JWK3;B4E1C5;B4DDD8;B3KWE1;P12081-3;P12081-2;P12081-4;P12081	E7ETE2;C9JWK3;B4E1C5;B4DDD8;B3KWE1;P12081-3;P12081-2;P12081-4;P12081	3;3;3;3;3;3;3;3;3	3;3;3;3;3;3;3;3;3	3;3;3;3;3;3;3;3;3	Histidine--tRNA ligase, cytoplasmic	HARS	>tr|E7ETE2|E7ETE2_HUMAN Histidine--tRNA ligase, cytoplasmic (Fragment) OS=Homo sapiens GN=HARS PE=2 SV=1;>tr|C9JWK3|C9JWK3_HUMAN Histidine--tRNA ligase, cytoplasmic OS=Homo sapiens GN=HARS PE=2 SV=1;>tr|B4E1C5|B4E1C5_HUMAN Histidine--tRNA ligase, cytoplasm	9	3	3	3	0	0	0	0	0	0	15.3	15.3	15.3	31.93	288	288;314;395;435;440;449;469;489;509	4.67				1	2						1.6106e-10	0.41009	1.9865	111.4	3				0				0	0	0
P28072;I3L3X7	P28072;I3L3X7	2;1	2;1	2;1	Proteasome subunit beta type-6	PSMB6	>sp|P28072|PSB6_HUMAN Proteasome subunit beta type-6 OS=Homo sapiens GN=PSMB6 PE=1 SV=4;>tr|I3L3X7|I3L3X7_HUMAN Proteasome subunit beta type-6 (Fragment) OS=Homo sapiens GN=PSMB6 PE=2 SV=1	2	2	2	2	0	0	0	0	0	0	8.8	8.8	8.8	25.357	239	239;102	7							2				3.529e-05	0.11594	0.76653	5.3537	2				0				0	0	0
Q5TCU6;Q9Y490	Q5TCU6;Q9Y490	3;3	3;3	3;3	Talin-1	TLN1	>tr|Q5TCU6|Q5TCU6_HUMAN Talin-1 OS=Homo sapiens GN=TLN1 PE=2 SV=1;>sp|Q9Y490|TLN1_HUMAN Talin-1 OS=Homo sapiens GN=TLN1 PE=1 SV=3	2	3	3	3	0	0	0	0	0	0	1.6	1.6	1.6	258.08	2429	2429;2541	2	2			1							4.9469e-13	0.13918	0.089749	98.019	2				0				0	0	0
B4DGU4;P35222;P35222-2	B4DGU4;P35222	6;6;1	4;4;1	4;4;1	Catenin beta-1	CTNNB1	>tr|B4DGU4|B4DGU4_HUMAN Catenin beta-1 OS=Homo sapiens GN=CTNNB1 PE=2 SV=1;>sp|P35222|CTNB1_HUMAN Catenin beta-1 OS=Homo sapiens GN=CTNNB1 PE=1 SV=1	3	6	4	4	0	0	0	0	0	0	11.6	9.4	9.4	84.765	774	774;781;88	3			5								1.5646e-18	0.12048	0.072668	77.583	5				0				0	0	0
P04040	P04040	6	6	6	Catalase	CAT	>sp|P04040|CATA_HUMAN Catalase OS=Homo sapiens GN=CAT PE=1 SV=3	1	6	6	6	0	0	0	0	0	0	13.9	13.9	13.9	59.755	527	527	4.86				1	6						3.6321e-71	0.30723	2.3616	113.16	5				0				0	0	0
Q9Y3R4	Q9Y3R4	2	2	2	Sialidase-2	NEU2	>sp|Q9Y3R4|NEUR2_HUMAN Sialidase-2 OS=Homo sapiens GN=NEU2 PE=1 SV=2	1	2	2	2	0	0	0	0	0	0	11.8	11.8	11.8	42.253	380	380	5					2						2.5551e-14	0.21753	1.6447	30.468	2				0				0	0	0
Q02413;B7Z845	Q02413	14;3	14;3	14;3	Desmoglein-1	DSG1	>sp|Q02413|DSG1_HUMAN Desmoglein-1 OS=Homo sapiens GN=DSG1 PE=1 SV=2	2	14	14	14	1	0	1	0	1	0	19.8	19.8	19.8	113.75	1049	1049;408	4.83				3	15				1		9.5258e-88	0.093316	0.49596	100.21	15				0				0	1.8	0
P20618	P20618	2	2	2	Proteasome subunit beta type-1	PSMB1	>sp|P20618|PSB1_HUMAN Proteasome subunit beta type-1 OS=Homo sapiens GN=PSMB1 PE=1 SV=2	1	2	2	2	0	0	0	0	0	0	9.5	9.5	9.5	26.489	241	241	7							2				1.6747e-09	0.15284	1.0105	83.534	2				0				0	0	0
F8VV32;P61626	F8VV32;P61626	2;2	2;2	2;2	Lysozyme C	LYZ	>tr|F8VV32|F8VV32_HUMAN Lysozyme C OS=Homo sapiens GN=LYZ PE=2 SV=1;>sp|P61626|LYSC_HUMAN Lysozyme C OS=Homo sapiens GN=LYZ PE=1 SV=1	2	2	2	2	0	0	0	0	0	0	20.2	20.2	20.2	11.488	104	104;148	6.33					1		2				1.5577e-11	0.11176	0.73891	149.57	3				0				0	0	0
P29508;P29508-2;H0Y5H9;P48594;C9JZ65;F8W9L1	P29508;P29508-2	7;6;3;3;2;2	7;6;3;3;2;2	7;6;3;3;2;2	Serpin B3	SERPINB3	>sp|P29508|SPB3_HUMAN Serpin B3 OS=Homo sapiens GN=SERPINB3 PE=1 SV=2;>sp|P29508-2|SPB3_HUMAN Isoform 2 of Serpin B3 OS=Homo sapiens GN=SERPINB3	6	7	7	7	0	0	0	0	0	0	22.6	22.6	22.6	44.564	390	390;338;371;390;211;338	5.33					7	1	1				7.3553e-57	0.15914	1.1592	115.47	5				0				0	0	0
Q92734-2;Q92734;C9JUE0;C9JJP5;C9JTY3	Q92734-2;Q92734;C9JUE0;C9JJP5	5;5;3;3;2	5;5;3;3;2	5;5;3;3;2	Protein TFG	TFG	>sp|Q92734-2|TFG_HUMAN Isoform 2 of Protein TFG OS=Homo sapiens GN=TFG;>sp|Q92734|TFG_HUMAN Protein TFG OS=Homo sapiens GN=TFG PE=1 SV=2;>tr|C9JUE0|C9JUE0_HUMAN Protein TFG (Fragment) OS=Homo sapiens GN=TFG PE=2 SV=1;>tr|C9JJP5|C9JJP5_HUMAN Protein TFG (Fr	5	5	5	5	0	0	0	0	0	0	22.7	22.7	22.7	43.02	396	396;400;157;181;128	4				5							1.6846e-27	0.077516	0.062881	116.67	5				0				0	0	0
Q96P63;Q3SYB4	Q96P63;Q3SYB4	6;6	6;6	6;6	Serpin B12	SERPINB12	>sp|Q96P63|SPB12_HUMAN Serpin B12 OS=Homo sapiens GN=SERPINB12 PE=1 SV=1;>tr|Q3SYB4|Q3SYB4_HUMAN SERPINB12 protein OS=Homo sapiens GN=SERPINB12 PE=2 SV=1	2	6	6	6	0	0	0	0	0	0	23.5	23.5	23.5	46.276	405	405;425	5.33					7	1	1				2.0774e-25	0.13379	1.0742	47.652	7				0				0	0	0
P15924;P15924-2	P15924;P15924-2	77;56	77;56	77;56	Desmoplakin	DSP	>sp|P15924|DESP_HUMAN Desmoplakin OS=Homo sapiens GN=DSP PE=1 SV=3;>sp|P15924-2|DESP_HUMAN Isoform DPII of Desmoplakin OS=Homo sapiens GN=DSP	2	77	77	77	1	5	1	5	1	5	29.5	29.5	29.5	331.77	2871	2871;2272	5.1					89	4	3		1	5	0	0.07671	0.54374	151.1	74				0				0	0.3	1.8
P33764	P33764	3	3	3	Protein S100-A3	S100A3	>sp|P33764|S10A3_HUMAN Protein S100-A3 OS=Homo sapiens GN=S100A3 PE=1 SV=1	1	3	3	3	0	0	0	0	0	0	34.7	34.7	34.7	11.713	101	101	6						3					3.2158e-07	0.14268	0.06605	64.346	3				0				0	0	0
Q13835-2;Q13835	Q13835-2;Q13835	6;6	6;6	6;6	Plakophilin-1	PKP1	>sp|Q13835-2|PKP1_HUMAN Isoform 1 of Plakophilin-1 OS=Homo sapiens GN=PKP1;>sp|Q13835|PKP1_HUMAN Plakophilin-1 OS=Homo sapiens GN=PKP1 PE=1 SV=2	2	6	6	6	0	0	0	0	0	0	13.6	13.6	13.6	80.496	726	726;747	5					7						1.051e-15	0.055892	0.42259	104.1	6				0				0	0	0
Q13268;D3DS54;C9JZP6;Q13268-2;H0YJG9;H0YJP4	Q13268;D3DS54;C9JZP6;Q13268-2;H0YJG9	6;6;5;5;4;2	6;6;5;5;4;2	6;6;5;5;4;2	Dehydrogenase/reductase SDR family member 2	DHRS2	>sp|Q13268|DHRS2_HUMAN Dehydrogenase/reductase SDR family member 2 OS=Homo sapiens GN=DHRS2 PE=1 SV=3;>tr|D3DS54|D3DS54_HUMAN Dehydrogenase/reductase (SDR family) member 2, isoform CRA_a OS=Homo sapiens GN=DHRS2 PE=4 SV=1;>tr|C9JZP6|C9JZP6_HUMAN Dehydrogen	6	6	6	6	0	0	0	0	0	0	34.1	34.1	34.1	27.438	258	258;280;225;278;161;180	6.5						5	5				6.4714e-26	0.12061	0.3636	118.13	7				0				0	0	0
Q53RT3	Q53RT3	3	3	3	Retroviral-like aspartic protease 1	ASPRV1	>sp|Q53RT3|APRV1_HUMAN Retroviral-like aspartic protease 1 OS=Homo sapiens GN=ASPRV1 PE=1 SV=1	1	3	3	3	0	0	0	0	0	0	23.6	23.6	23.6	36.991	343	343	5.6					3	1	1				1.0966e-39	0.14	0.38008	155.11	5				0				0	0	0
Q96QA5;J3KRG2	Q96QA5;J3KRG2	3;2	3;2	3;2	Gasdermin-A	GSDMA	>sp|Q96QA5|GSDMA_HUMAN Gasdermin-A OS=Homo sapiens GN=GSDMA PE=2 SV=4;>tr|J3KRG2|J3KRG2_HUMAN Gasdermin-A (Fragment) OS=Homo sapiens GN=GSDMA PE=4 SV=1	2	3	3	3	0	0	0	0	0	0	8.3	8.3	8.3	49.364	445	445;159	5					3						4.7873e-32	0.17472	1.3726	59.853	2				0				0	0	0
P12273	P12273	6	6	6	Prolactin-inducible protein	PIP	>sp|P12273|PIP_HUMAN Prolactin-inducible protein OS=Homo sapiens GN=PIP PE=1 SV=1	1	6	6	6	0	2	0	2	0	2	43.8	43.8	43.8	16.572	146	146	7.11							8	1		2	6.808e-51	0.051538	0.33914	141.54	4				0				0	0	15.1
Q01469;I6L8B7;A8MUU1	Q01469;I6L8B7	10;8;2	10;8;2	10;8;2	Fatty acid-binding protein, epidermal	FABP5	>sp|Q01469|FABP5_HUMAN Fatty acid-binding protein, epidermal OS=Homo sapiens GN=FABP5 PE=1 SV=3;>tr|I6L8B7|I6L8B7_HUMAN Fatty acid-binding protein, epidermal OS=Homo sapiens GN=FABP5 PE=4 SV=1	3	10	10	10	0	0	0	0	0	0	59.3	59.3	59.3	15.164	135	135;101;101	5.12	1				13	1	1	1			1.9454e-82	0.084995	0.54928	149.83	14				0				0	0	0
Q5VTQ0-7;Q5VTQ0-5;Q5VTQ0-2;Q5VTQ0-6;Q5VTQ0-3;Q5VTQ0-4;Q5VTQ0	Q5VTQ0-7;Q5VTQ0-5;Q5VTQ0-2;Q5VTQ0-6;Q5VTQ0-3;Q5VTQ0-4;Q5VTQ0	2;1;1;1;1;1;1	2;1;1;1;1;1;1	2;1;1;1;1;1;1	Tetratricopeptide repeat protein 39B	TTC39B	>sp|Q5VTQ0-7|TT39B_HUMAN Isoform 7 of Tetratricopeptide repeat protein 39B OS=Homo sapiens GN=TTC39B;>sp|Q5VTQ0-5|TT39B_HUMAN Isoform 5 of Tetratricopeptide repeat protein 39B OS=Homo sapiens GN=TTC39B;>sp|Q5VTQ0-2|TT39B_HUMAN Isoform 2 of Tetratricopeptid	7	2	2	2	0	0	0	0	0	0	12.1	12.1	12.1	22.954	199	199;517;585;613;669;680;682	3.75	1	1			1		1				0.0031217	0.090062	0.29394	161.96	3				0				0	0	0
Q5VXJ5;Q15431	Q5VXJ5;Q15431	2;2	2;2	2;2	Synaptonemal complex protein 1	SYCP1	>tr|Q5VXJ5|Q5VXJ5_HUMAN Synaptonemal complex protein 1 (Fragment) OS=Homo sapiens GN=SYCP1 PE=2 SV=1;>sp|Q15431|SYCP1_HUMAN Synaptonemal complex protein 1 OS=Homo sapiens GN=SYCP1 PE=1 SV=2	2	2	2	2	0	0	0	0	0	0	3	3	3	93.115	792	792;976	5.5					3		1				1.5652e-05	0.029539	0.22706	151.52	2				0				0	0	0
A8MW50;P07195;F5H793;C9J7H8	A8MW50;P07195;F5H793;C9J7H8	2;2;1;1	1;1;1;1	1;1;1;1	L-lactate dehydrogenase;L-lactate dehydrogenase B chain	LDHB	>tr|A8MW50|A8MW50_HUMAN L-lactate dehydrogenase (Fragment) OS=Homo sapiens GN=LDHB PE=2 SV=1;>sp|P07195|LDHB_HUMAN L-lactate dehydrogenase B chain OS=Homo sapiens GN=LDHB PE=1 SV=2;>tr|F5H793|F5H793_HUMAN L-lactate dehydrogenase B chain (Fragment) OS=Homo	4	2	1	1	0	0	0	0	0	0	12.1	6.9	6.9	25.218	232	232;334;102;137	6						1					8.5334e-06	0.7613	0.40436	192.77	2				0				0	0	0
D6R9P3;D6RD18;Q99729-3;Q99729-4;D6RBZ0;Q99729-2;Q99729	D6R9P3;D6RD18;Q99729-3;Q99729-4;D6RBZ0;Q99729-2;Q99729	2;2;2;2;2;2;2	2;2;2;2;2;2;2	2;2;2;2;2;2;2	Heterogeneous nuclear ribonucleoprotein A/B	HNRNPAB	>tr|D6R9P3|D6R9P3_HUMAN Heterogeneous nuclear ribonucleoprotein A/B OS=Homo sapiens GN=HNRNPAB PE=2 SV=1;>tr|D6RD18|D6RD18_HUMAN Heterogeneous nuclear ribonucleoprotein A/B OS=Homo sapiens GN=HNRNPAB PE=2 SV=1;>sp|Q99729-3|ROAA_HUMAN Isoform 3 of Heterogen	7	2	2	2	0	1	0	1	0	1	7.5	7.5	7.5	30.302	280	280;283;285;286;327;332;332	5					3					1	4.4045e-07	0.47828	2.6434	107.33	3				0				1	0	2.9
P42704;C9JCA9;B8ZZ38	P42704;C9JCA9;B8ZZ38	2;1;1	2;1;1	2;1;1	Leucine-rich PPR motif-containing protein, mitochondrial	LRPPRC	>sp|P42704|LPPRC_HUMAN Leucine-rich PPR motif-containing protein, mitochondrial OS=Homo sapiens GN=LRPPRC PE=1 SV=3;>tr|C9JCA9|C9JCA9_HUMAN Leucine-rich PPR motif-containing protein, mitochondrial (Fragment) OS=Homo sapiens GN=LRPPRC PE=2 SV=1;>tr|B8ZZ38|B	3	2	2	2	0	0	0	0	0	0	2.2	2.2	2.2	157.9	1394	1394;359;504	2		2									4.4191e-05	0.35629	0.30206	71.498	2				0				0	0	0
Q6ZVX7	Q6ZVX7	2	2	2	F-box only protein 50	NCCRP1	>sp|Q6ZVX7|FBX50_HUMAN F-box only protein 50 OS=Homo sapiens GN=NCCRP1 PE=1 SV=1	1	2	2	2	0	0	0	0	0	0	8	8	8	30.847	275	275	6					1		1				7.8323e-05	0.25921	1.8885	43.605	2				0				0	0	0
P05109	P05109	3	3	3	Protein S100-A8;Protein S100-A8, N-terminally processed	S100A8	>sp|P05109|S10A8_HUMAN Protein S100-A8 OS=Homo sapiens GN=S100A8 PE=1 SV=1	1	3	3	3	1	2	1	2	1	2	32.3	32.3	32.3	10.834	93	93	5	3				2			4	1	2	7.6674e-36	0.10798	0.40263	81.505	5				0				0	11.8	20.4
A6NE76;Q13619-2;Q13620-3;Q13619;Q13620-1;K4DI93;Q13620	A6NE76;Q13619-2;Q13620-3;Q13619;Q13620-1;K4DI93;Q13620	2;2;2;2;2;2;2	2;2;2;2;2;2;2	2;2;2;2;2;2;2	Cullin-4A;Cullin-4B	CUL4B;CUL4A	>tr|A6NE76|A6NE76_HUMAN Cullin-4B (Fragment) OS=Homo sapiens GN=CUL4B PE=2 SV=2;>sp|Q13619-2|CUL4A_HUMAN Isoform 2 of Cullin-4A OS=Homo sapiens GN=CUL4A;>sp|Q13620-3|CUL4B_HUMAN Isoform 3 of Cullin-4B OS=Homo sapiens GN=CUL4B;>sp|Q13619|CUL4A_HUMAN Cullin-	7	2	2	2	0	0	0	0	0	0	8.1	8.1	8.1	27.889	234	234;659;717;759;895;900;913	3			2								0.00027767				1				0				0	0	0
P0DJD0;J3QTV4;P0DJD1;F8VYC4;Q7Z3J3;A6NKT7;J3KNY6;J3KNE0;P49792;Q99666-2;F8W705;J3KQ37;Q99666;O14715	P0DJD0;J3QTV4;P0DJD1;F8VYC4;Q7Z3J3;A6NKT7;J3KNY6;J3KNE0;P49792;Q99666-2;F8W705;J3KQ37;Q99666;O14715	2;2;2;2;2;2;2;2;2;1;1;1;1;1	2;2;2;2;2;2;2;2;2;1;1;1;1;1	2;2;2;2;2;2;2;2;2;1;1;1;1;1	RANBP2-like and GRIP domain-containing protein 1;RANBP2-like and GRIP domain-containing protein 2;RanBP2-like and GRIP domain-containing protein 4;RanBP2-like and GRIP domain-containing protein 3;E3 SUMO-protein ligase RanBP2;Putative peptidyl-prolyl cis-trans isomerase;RANBP2-like and GRIP domain-containing protein 5/6;RANBP2-like and GRIP domain-containing protein 8	RGPD1;RGPD2;RGPD4;RGPD3;RANBP2;RGPD8;RGPD5	>sp|P0DJD0|RGPD1_HUMAN RANBP2-like and GRIP domain-containing protein 1 OS=Homo sapiens GN=RGPD1 PE=2 SV=1;>tr|J3QTV4|J3QTV4_HUMAN RANBP2-like and GRIP domain-containing protein 2 OS=Homo sapiens GN=RGPD2 PE=4 SV=1;>sp|P0DJD1|RGPD2_HUMAN RANBP2-like and GR	14	2	2	2	1	1	1	1	1	1	1.7	1.7	1.7	196.66	1748	1748;1748;1756;1756;1758;1758;1766;1766;3224;904;904;1625;1765;1765	5.33			1			1	1		1	1	0.0018854	0.37908	0.13087	727.25	2				1				0	0.7	0.7
Q9BYP9;I3NI30;Q9BYQ3;Q9BYQ0;B5MDD6;A8MTY7;Q9BYQ4;Q9BYP9-2;Q9BYQ2;A8MXZ3	Q9BYP9;I3NI30;Q9BYQ3;Q9BYQ0;B5MDD6;A8MTY7;Q9BYQ4;Q9BYP9-2;Q9BYQ2;A8MXZ3	2;2;2;2;2;2;2;2;1;1	2;2;2;2;2;2;2;2;1;1	2;2;2;2;2;2;2;2;1;1	Keratin-associated protein 9-9;Keratin-associated protein 9-3;Keratin-associated protein 9-8;Keratin-associated protein 9-7;Keratin-associated protein 9-2;Keratin-associated protein 9-4;Keratin-associated protein 9-1	KRTAP9-9;KRTAP9-2;KRTAP9-3;KRTAP9-8;KRTAP9-7;KRTAP9-4;KRTAP9-1	>sp|Q9BYP9|KRA99_HUMAN Keratin-associated protein 9-9 OS=Homo sapiens GN=KRTAP9-9 PE=2 SV=1;>tr|I3NI30|I3NI30_HUMAN Keratin-associated protein 9-2 OS=Homo sapiens GN=KRTAP9-2 PE=2 SV=1;>sp|Q9BYQ3|KRA93_HUMAN Keratin-associated protein 9-3 OS=Homo sapiens G	10	2	2	2	0	0	0	0	0	0	15.6	15.6	15.6	16.266	154	154;158;159;159;169;169;174;174;154;250	2.2	1	2	2								8.2326e-08				1				0				0	0	0
H0YHC3;F8W020;F8W118;F8VXI6;F8VUX1;F8VY35;B3KV44;F8VV59;B7Z9C2;B3KNT8;F8W0J6;F5H4R6;H0YIV4;P55209;F8VRJ2;H0YH88;F8W543	H0YHC3;F8W020;F8W118;F8VXI6;F8VUX1;F8VY35;B3KV44;F8VV59;B7Z9C2;B3KNT8;F8W0J6;F5H4R6;H0YIV4;P55209;F8VRJ2;H0YH88;F8W543	2;2;2;2;2;2;2;2;2;2;2;2;2;2;1;1;1	2;2;2;2;2;2;2;2;2;2;2;2;2;2;1;1;1	2;2;2;2;2;2;2;2;2;2;2;2;2;2;1;1;1	Nucleosome assembly protein 1-like 1	NAP1L1	>tr|H0YHC3|H0YHC3_HUMAN Nucleosome assembly protein 1-like 1 (Fragment) OS=Homo sapiens GN=NAP1L1 PE=2 SV=1;>tr|F8W020|F8W020_HUMAN Nucleosome assembly protein 1-like 1 (Fragment) OS=Homo sapiens GN=NAP1L1 PE=2 SV=1;>tr|F8W118|F8W118_HUMAN Nucleosome assem	17	2	2	2	0	1	0	1	0	1	14.1	14.1	14.1	23.417	198	198;207;209;215;237;264;323;327;349;368;379;383;385;391;114;177;328	4.5				1	1					1	1.2995e-12	0.75113	2.1564	14.823	2				0				1	0	5.6
B4DRD1;F5GZK9;Q8IZD4	B4DRD1;F5GZK9;Q8IZD4	2;1;1	2;1;1	2;1;1	mRNA-decapping enzyme 1B	DCP1B	>tr|B4DRD1|B4DRD1_HUMAN cDNA FLJ59742, highly similar to mRNA decapping enzyme 1B (EC 3.-.-.-) OS=Homo sapiens GN=DCP1B PE=2 SV=1;>tr|F5GZK9|F5GZK9_HUMAN mRNA-decapping enzyme 1B OS=Homo sapiens GN=DCP1B PE=2 SV=1;>sp|Q8IZD4|DCP1B_HUMAN mRNA-decapping enzy	3	2	2	2	1	1	1	1	1	1	7.4	7.4	7.4	56.272	515	515;390;617	3.5			1	1					1	1	0.0004451				1				1				0	4.5	2.9
Q9NUQ6-2;B8ZZZ7;Q9NUQ6;B4DRE6;B4DT67	Q9NUQ6-2;B8ZZZ7;Q9NUQ6;B4DRE6;B4DT67	2;2;2;2;2	2;2;2;2;2	2;2;2;2;2	SPATS2-like protein	SPATS2L	>sp|Q9NUQ6-2|SPS2L_HUMAN Isoform 2 of SPATS2-like protein OS=Homo sapiens GN=SPATS2L;>tr|B8ZZZ7|B8ZZZ7_HUMAN DNA polymerase-transactivated protein 6, isoform CRA_b OS=Homo sapiens GN=SPATS2L PE=4 SV=1;>sp|Q9NUQ6|SPS2L_HUMAN SPATS2-like protein OS=Homo sapi	5	2	2	2	0	0	0	0	0	0	5.9	5.9	5.9	54.178	489	489;498;558;566;588	5					2						0.0030088	0.34573	1.1062	320.6	2				0				0	0	0
Q96AE4;Q96AE4-2;E9PEB5;B4DT31;Q96I24-2;Q96I24	Q96AE4;Q96AE4-2;E9PEB5;B4DT31;Q96I24-2;Q96I24	2;2;2;2;1;1	2;2;2;2;1;1	2;2;2;2;1;1	Far upstream element-binding protein 1;Far upstream element-binding protein 3	FUBP1;FUBP3	>sp|Q96AE4|FUBP1_HUMAN Far upstream element-binding protein 1 OS=Homo sapiens GN=FUBP1 PE=1 SV=3;>sp|Q96AE4-2|FUBP1_HUMAN Isoform 2 of Far upstream element-binding protein 1 OS=Homo sapiens GN=FUBP1;>tr|E9PEB5|E9PEB5_HUMAN Far upstream element-binding prot	6	2	2	2	0	0	0	0	0	0	3.4	3.4	3.4	67.56	644	644;653;655;665;261;572	4				2							9.4653e-05				1				0				0	0	0
Q92598-2;Q92598-3;Q92598;B4DYH1;B4DY72	Q92598-2;Q92598-3;Q92598;B4DYH1;B4DY72	2;2;2;2;1	2;2;2;2;1	2;2;2;2;1	Heat shock protein 105 kDa	HSPH1	>sp|Q92598-2|HS105_HUMAN Isoform Beta of Heat shock protein 105 kDa OS=Homo sapiens GN=HSPH1;>sp|Q92598-3|HS105_HUMAN Isoform 3 of Heat shock protein 105 kDa OS=Homo sapiens GN=HSPH1;>sp|Q92598|HS105_HUMAN Heat shock protein 105 kDa OS=Homo sapiens GN=HSPH	5	2	2	2	0	1	0	1	0	1	2.6	2.6	2.6	92.115	814	814;817;858;860;677	3			2							1	7.304e-05				1				0				0	0	1
B5MCY1	B5MCY1	2	2	2	Tudor domain-containing protein 15	TDRD15	>sp|B5MCY1|TDR15_HUMAN Tudor domain-containing protein 15 OS=Homo sapiens GN=TDRD15 PE=2 SV=1	1	2	2	2	0	0	0	0	0	0	1.7	1.7	1.7	221.72	1934	1934	4			1		1						0.0067998	9.7251	6.81	302.17	2				0				0	0	0
E7ERH5;B7Z7A9;P00558	E7ERH5;B7Z7A9;P00558	2;2;2	2;2;2	2;2;2	Phosphoglycerate kinase;Phosphoglycerate kinase 1	PGK1	>tr|E7ERH5|E7ERH5_HUMAN Phosphoglycerate kinase OS=Homo sapiens GN=PGK1 PE=2 SV=1;>tr|B7Z7A9|B7Z7A9_HUMAN Phosphoglycerate kinase OS=Homo sapiens GN=PGK1 PE=2 SV=1;>sp|P00558|PGK1_HUMAN Phosphoglycerate kinase 1 OS=Homo sapiens GN=PGK1 PE=1 SV=3	3	2	2	2	0	0	0	0	0	0	7.1	7.1	7.1	30.019	281	281;389;417	5					2						2.8215e-05				1				0				0	0	0
B7Z8J4;P30419;K7EN82;K7EN42;P30419-2	B7Z8J4;P30419;K7EN82;K7EN42;P30419-2	2;2;1;1;1	2;2;1;1;1	2;2;1;1;1	Glycylpeptide N-tetradecanoyltransferase 1	NMT1	>tr|B7Z8J4|B7Z8J4_HUMAN Glycylpeptide N-tetradecanoyltransferase 1 OS=Homo sapiens GN=NMT1 PE=2 SV=1;>sp|P30419|NMT1_HUMAN Glycylpeptide N-tetradecanoyltransferase 1 OS=Homo sapiens GN=NMT1 PE=1 SV=2;>tr|K7EN82|K7EN82_HUMAN Glycylpeptide N-tetradecanoyltra	5	2	2	2	0	0	0	0	0	0	19	19	19	15.161	137	137;496;72;88;416	4				2							7.5349e-06				1				0				0	0	0
O95487-2;O95487;B7ZKM8	O95487-2;O95487;B7ZKM8	2;2;2	2;2;2	2;2;2	Protein transport protein Sec24B	SEC24B	>sp|O95487-2|SC24B_HUMAN Isoform 2 of Protein transport protein Sec24B OS=Homo sapiens GN=SEC24B;>sp|O95487|SC24B_HUMAN Protein transport protein Sec24B OS=Homo sapiens GN=SEC24B PE=1 SV=2;>tr|B7ZKM8|B7ZKM8_HUMAN Protein transport protein Sec24B OS=Homo sa	3	2	2	2	0	0	0	0	0	0	1.8	1.8	1.8	133.63	1233	1233;1268;1298	2		2									0.00030317				1				0				0	0	0
E5RFJ0;Q92608;E7ERW7	E5RFJ0;Q92608;E7ERW7	2;2;1	2;2;1	2;2;1	Dedicator of cytokinesis protein 2	DOCK2	>tr|E5RFJ0|E5RFJ0_HUMAN Dedicator of cytokinesis protein 2 OS=Homo sapiens GN=DOCK2 PE=2 SV=1;>sp|Q92608|DOCK2_HUMAN Dedicator of cytokinesis protein 2 OS=Homo sapiens GN=DOCK2 PE=1 SV=2;>tr|E7ERW7|E7ERW7_HUMAN Dedicator of cytokinesis protein 2 OS=Homo sa	3	2	2	2	0	1	0	1	0	1	1.8	1.8	1.8	119.22	1031	1031;1830;1322	5				1		1				1	0.0007193				1				0				0	0	0.9
E7EMV2;E7ESP9;P07197	E7EMV2;E7ESP9;P07197	2;2;2	1;1;1	1;1;1	Neurofilament medium polypeptide	NEFM	>tr|E7EMV2|E7EMV2_HUMAN Neurofilament medium polypeptide OS=Homo sapiens GN=NEFM PE=2 SV=1;>tr|E7ESP9|E7ESP9_HUMAN Neurofilament medium polypeptide OS=Homo sapiens GN=NEFM PE=2 SV=1;>sp|P07197|NFM_HUMAN Neurofilament medium polypeptide OS=Homo sapiens GN=N	3	2	1	1	1	1	0	0	0	0	2.7	1.4	1.4	78.881	698	698;877;916	4				2							1.0385e-24	1.067	1.2594	200.94	5				1				1	1.3	1.3
E7ENN3;Q8NF91-4;E9PEL9;Q8NF91;F5GYQ7;F5H4Q0;F5GXQ8;Q8NF91-5;Q8NF91-6;Q8NF91-8;Q8NF91-2;Q8NF91-7	E7ENN3;Q8NF91-4;E9PEL9;Q8NF91;F5GYQ7;F5H4Q0;F5GXQ8;Q8NF91-5;Q8NF91-6;Q8NF91-8;Q8NF91-2;Q8NF91-7	2;2;2;2;1;1;1;1;1;1;1;1	2;2;2;2;1;1;1;1;1;1;1;1	2;2;2;2;1;1;1;1;1;1;1;1	Nesprin-1	SYNE1	>tr|E7ENN3|E7ENN3_HUMAN Nesprin-1 OS=Homo sapiens GN=SYNE1 PE=2 SV=1;>sp|Q8NF91-4|SYNE1_HUMAN Isoform 4 of Nesprin-1 OS=Homo sapiens GN=SYNE1;>tr|E9PEL9|E9PEL9_HUMAN Nesprin-1 OS=Homo sapiens GN=SYNE1 PE=2 SV=1;>sp|Q8NF91|SYNE1_HUMAN Nesprin-1 OS=Homo sapi	12	2	2	2	0	1	0	1	0	1	0.3	0.3	0.3	966.64	8409	8409;8749;8749;8797;615;754;1433;1443;1725;3212;3321;5580	3	1				1					1	1.5551e-06				1				0				1	0	0.1
E7EU17;Q9Y2C5-2;Q9Y2C5;E7EPE8	E7EU17;Q9Y2C5-2;Q9Y2C5;E7EPE8	2;2;2;1	2;2;2;1	2;2;2;1	Putative small intestine sodium-dependent phosphate transport protein	SLC17A4	>tr|E7EU17|E7EU17_HUMAN Putative small intestine sodium-dependent phosphate transport protein OS=Homo sapiens GN=SLC17A4 PE=2 SV=1;>sp|Q9Y2C5-2|S17A4_HUMAN Isoform 2 of Putative small intestine sodium-dependent phosphate transport protein OS=Homo sapiens G	4	2	2	2	0	0	0	0	0	0	21.7	21.7	21.7	24.242	221	221;443;497;267	6.5					1			1			0.0025056	5.1246	14.175	126.33	2				0				0	0	0
E9PBF6;P20700	E9PBF6;P20700	2;2	1;1	1;1	Lamin-B1	LMNB1	>tr|E9PBF6|E9PBF6_HUMAN Lamin-B1 OS=Homo sapiens GN=LMNB1 PE=2 SV=1;>sp|P20700|LMNB1_HUMAN Lamin-B1 OS=Homo sapiens GN=LMNB1 PE=1 SV=2	2	2	1	1	0	0	0	0	0	0	4.9	2.8	2.8	44.643	387	387;586	4				1							0.00039565	0.21858	0.22487	289.24	3				0				0	0	0
E9PHB5;Q99569-2;Q9UQB3-2;Q99569;Q9UQB3;E7EMY7;D6RBA8;D6RC65;E7EST6;D6RHE9;D6R9A8;B4DRK2;E7EPC8	E9PHB5;Q99569-2;Q9UQB3-2;Q99569;Q9UQB3;E7EMY7;D6RBA8;D6RC65;E7EST6;D6RHE9;D6R9A8;B4DRK2;E7EPC8	2;2;2;2;2;1;1;1;1;1;1;1;1	2;2;2;2;2;1;1;1;1;1;1;1;1	2;2;2;2;2;1;1;1;1;1;1;1;1	Plakophilin-4;Catenin delta-2	CTNND2;PKP4	>tr|E9PHB5|E9PHB5_HUMAN Catenin delta-2 OS=Homo sapiens GN=CTNND2 PE=2 SV=1;>sp|Q99569-2|PKP4_HUMAN Isoform 2 of Plakophilin-4 OS=Homo sapiens GN=PKP4;>sp|Q9UQB3-2|CTND2_HUMAN Isoform 2 of Catenin delta-2 OS=Homo sapiens GN=CTNND2;>sp|Q99569|PKP4_HUMAN Pla	13	2	2	2	0	1	0	1	0	1	2	2	2	99.403	912	912;1149;1167;1192;1225;95;169;209;216;231;792;888;1134	2.67		1	2							1	0.00030424	2.9961	0.39681	118.69	2				0				1	0	1
E9PJF0;P27361-2;E9PQW4;P27361-3;P27361	E9PJF0;P27361-2;E9PQW4;P27361-3;P27361	2;2;2;2;2	1;1;1;1;1	1;1;1;1;1	Mitogen-activated protein kinase 3	MAPK3	>tr|E9PJF0|E9PJF0_HUMAN Mitogen-activated protein kinase 3 OS=Homo sapiens GN=MAPK3 PE=2 SV=1;>sp|P27361-2|MK03_HUMAN Isoform 2 of Mitogen-activated protein kinase 3 OS=Homo sapiens GN=MAPK3;>tr|E9PQW4|E9PQW4_HUMAN Mitogen-activated protein kinase 3 OS=Hom	5	2	1	1	0	1	0	1	0	1	7.6	4.4	4.4	35.737	316	316;335;339;357;379	5					1					1	2.7271e-05				1				0				0	0	4.4
E9PKG1;Q99873-3;Q99873-2;Q99873-4;Q99873;H7C2I1;E9PNR9;E9PQ98;E9PIX6;H0YDE4	E9PKG1;Q99873-3;Q99873-2;Q99873-4;Q99873;H7C2I1;E9PNR9;E9PQ98;E9PIX6;H0YDE4	2;2;2;2;2;2;1;1;1;1	2;2;2;2;2;2;1;1;1;1	2;2;2;2;2;2;1;1;1;1	Protein arginine N-methyltransferase 1	PRMT1	>tr|E9PKG1|E9PKG1_HUMAN Protein arginine N-methyltransferase 1 OS=Homo sapiens GN=PRMT1 PE=2 SV=1;>sp|Q99873-3|ANM1_HUMAN Isoform 3 of Protein arginine N-methyltransferase 1 OS=Homo sapiens GN=PRMT1;>sp|Q99873-2|ANM1_HUMAN Isoform 2 of Protein arginine N-m	10	2	2	2	1	1	1	1	1	1	8	8	8	37.709	325	325;343;347;353;361;371;160;205;209;238	5					3				1	1	7.9792e-09	1.344	0.89786	7.5066	2				1				1	3.4	3.4
H0YEX0;H0YCN2;Q96T23-3;Q96T23-2;Q96T23	H0YEX0;H0YCN2;Q96T23-3;Q96T23-2;Q96T23	2;2;2;2;2	2;2;2;2;2	2;2;2;2;2	Remodeling and spacing factor 1	RSF1	>tr|H0YEX0|H0YEX0_HUMAN Remodeling and spacing factor 1 (Fragment) OS=Homo sapiens GN=RSF1 PE=4 SV=1;>tr|H0YCN2|H0YCN2_HUMAN Remodeling and spacing factor 1 (Fragment) OS=Homo sapiens GN=RSF1 PE=2 SV=1;>sp|Q96T23-3|RSF1_HUMAN Isoform 3 of Remodeling and sp	5	2	2	2	1	0	1	0	1	0	10.3	10.3	10.3	18.51	165	165;803;1189;1410;1441	4.5		1		1	1		1		3		0.0027997				0				0				0	4.8	0
Q6P1X6;H0YF29;Q6P1X6-2	Q6P1X6;H0YF29;Q6P1X6-2	2;2;1	2;2;1	2;2;1	UPF0598 protein C8orf82	C8orf82	>sp|Q6P1X6|CH082_HUMAN UPF0598 protein C8orf82 OS=Homo sapiens GN=C8orf82 PE=1 SV=2;>tr|H0YF29|H0YF29_HUMAN UPF0598 protein C8orf82 (Fragment) OS=Homo sapiens GN=C8orf82 PE=4 SV=1;>sp|Q6P1X6-2|CH082_HUMAN Isoform 2 of UPF0598 protein C8orf82 OS=Homo sapien	3	2	2	2	0	0	0	0	0	0	12	12	12	23.889	216	216;261;208	2		2									0.00117	0.28376	1.7324	16.54	2				0				0	0	0
Q9UPN3-5;Q9UPN3;H3BPE1;H3BQK9	Q9UPN3-5;Q9UPN3;H3BPE1;H3BQK9	2;2;2;2	2;2;2;2	2;2;2;2	Microtubule-actin cross-linking factor 1, isoforms 1/2/3/5	MACF1	>sp|Q9UPN3-5|MACF1_HUMAN Isoform 4 of Microtubule-actin cross-linking factor 1, isoforms 1/2/3/5 OS=Homo sapiens GN=MACF1;>sp|Q9UPN3|MACF1_HUMAN Microtubule-actin cross-linking factor 1, isoforms 1/2/3/5 OS=Homo sapiens GN=MACF1 PE=1 SV=4;>tr|H3BPE1|H3BPE1	4	2	2	2	1	0	1	0	1	0	0.3	0.3	0.3	670.13	5938	5938;7388;7555;7592	5.5				1			1		1		0.0004278	0.05016	0.049691	36.529	2				1				0	0.2	0
H3BT58;Q14019	H3BT58;Q14019	2;2	2;2	2;2	Coactosin-like protein	COTL1	>tr|H3BT58|H3BT58_HUMAN Coactosin-like protein OS=Homo sapiens GN=COTL1 PE=2 SV=1;>sp|Q14019|COTL1_HUMAN Coactosin-like protein OS=Homo sapiens GN=COTL1 PE=1 SV=3	2	2	2	2	0	1	0	1	0	1	32.9	32.9	32.9	8.2242	73	73;142	2.83		5					1			1	1.4267e-44	0.077624	0.47372	91.331	3				0				0	0	21.9
Q02978-2;I3L1P8;Q02978	Q02978-2;I3L1P8;Q02978	2;2;2	2;2;2	2;2;2	Mitochondrial 2-oxoglutarate/malate carrier protein	SLC25A11	>sp|Q02978-2|M2OM_HUMAN Isoform 2 of Mitochondrial 2-oxoglutarate/malate carrier protein OS=Homo sapiens GN=SLC25A11;>tr|I3L1P8|I3L1P8_HUMAN Mitochondrial 2-oxoglutarate/malate carrier protein (Fragment) OS=Homo sapiens GN=SLC25A11 PE=2 SV=1;>sp|Q02978|M2O	3	2	2	2	0	0	0	0	0	0	9.9	9.9	9.9	28.494	263	263;296;314	6						2					4.4254e-06				1				0				0	0	0
I3L4R8;P27694	I3L4R8;P27694	2;2	2;2	2;2	Replication protein A 70 kDa DNA-binding subunit	RPA1	>tr|I3L4R8|I3L4R8_HUMAN Replication protein A 70 kDa DNA-binding subunit (Fragment) OS=Homo sapiens GN=RPA1 PE=2 SV=1;>sp|P27694|RFA1_HUMAN Replication protein A 70 kDa DNA-binding subunit OS=Homo sapiens GN=RPA1 PE=1 SV=2	2	2	2	2	0	0	0	0	0	0	9.6	9.6	9.6	35.228	313	313;616	3.5			1	1							6.9304e-06	0.64561	0.52014	90.794	2				0				0	0	0
Q13459-2;M0R300;Q13459;M0R0P8;M0R240;M0R2J3;M0R332;M0QXP0;H3BMM1;B2RTY4-5;H3BRD5;B2RTY4-2;B2RTY4;B2RTY4-4	Q13459-2;M0R300;Q13459;M0R0P8;M0R240;M0R2J3;M0R332;M0QXP0;H3BMM1;B2RTY4-5;H3BRD5;B2RTY4-2;B2RTY4;B2RTY4-4	2;2;2;2;1;1;1;1;1;1;1;1;1;1	2;2;2;2;1;1;1;1;1;1;1;1;1;1	2;2;2;2;1;1;1;1;1;1;1;1;1;1	Unconventional myosin-IXb;Unconventional myosin-IXa	MYO9B;MYO9A	>sp|Q13459-2|MYO9B_HUMAN Isoform Short of Unconventional myosin-IXb OS=Homo sapiens GN=MYO9B;>tr|M0R300|M0R300_HUMAN Unconventional myosin-IXb (Fragment) OS=Homo sapiens GN=MYO9B PE=4 SV=1;>sp|Q13459|MYO9B_HUMAN Unconventional myosin-IXb OS=Homo sapiens GN	14	2	2	2	1	0	1	0	1	0	1.2	1.2	1.2	229.14	2022	2022;2072;2157;2157;174;175;195;195;1301;2312;2396;2529;2548;2619	3.33		1	1		1				2		0.00065082				1				0				0	0.5	0
O75607	O75607	2	2	2	Nucleoplasmin-3	NPM3	>sp|O75607|NPM3_HUMAN Nucleoplasmin-3 OS=Homo sapiens GN=NPM3 PE=1 SV=3	1	2	2	2	0	0	0	0	0	0	17.4	17.4	17.4	19.343	178	178	3.25		3					1				1.0545e-05	0.31552	1.4718	50.793	4				0				0	0	0
O94925-3;B8ZZC5;H7BZD1;B8ZZA8;O94925	O94925-3;B8ZZC5;H7BZD1;B8ZZA8;O94925	2;1;1;1;1	2;1;1;1;1	2;1;1;1;1	Glutaminase kidney isoform, mitochondrial	GLS	>sp|O94925-3|GLSK_HUMAN Isoform 3 of Glutaminase kidney isoform, mitochondrial OS=Homo sapiens GN=GLS;>tr|B8ZZC5|B8ZZC5_HUMAN Glutaminase kidney isoform, mitochondrial OS=Homo sapiens GN=GLS PE=2 SV=1;>tr|H7BZD1|H7BZD1_HUMAN Glutaminase kidney isoform, mit	5	2	2	2	0	0	0	0	0	0	4.3	4.3	4.3	65.459	598	598;103;114;169;669	6				1				1			0.00021475	0.58229	0.45374	141.62	2				0				0	0	0
P22492;Q02539	P22492;Q02539	2;1	1;0	1;0	Histone H1t;Histone H1.1	HIST1H1T;HIST1H1A	>sp|P22492|H1T_HUMAN Histone H1t OS=Homo sapiens GN=HIST1H1T PE=2 SV=4;>sp|Q02539|H11_HUMAN Histone H1.1 OS=Homo sapiens GN=HIST1H1A PE=1 SV=3	2	2	1	1	1	1	1	0	1	0	11.1	5.8	5.8	22.019	207	207;215	2		1							1		0.00078283				1				0				1	5.8	5.3
P22735;B4DWR7	P22735;B4DWR7	2;1	2;1	2;1	Protein-glutamine gamma-glutamyltransferase K	TGM1	>sp|P22735|TGM1_HUMAN Protein-glutamine gamma-glutamyltransferase K OS=Homo sapiens GN=TGM1 PE=1 SV=4;>tr|B4DWR7|B4DWR7_HUMAN Protein-glutamine gamma-glutamyltransferase K OS=Homo sapiens GN=TGM1 PE=2 SV=1	2	2	2	2	0	0	0	0	0	0	3.3	3.3	3.3	89.786	817	817;375	5					2						4.6502e-14				1				0				0	0	0
P27658	P27658	2	2	2	Collagen alpha-1(VIII) chain;Vastatin	COL8A1	>sp|P27658|CO8A1_HUMAN Collagen alpha-1(VIII) chain OS=Homo sapiens GN=COL8A1 PE=1 SV=2	1	2	2	2	1	2	1	2	1	2	3.9	3.9	3.9	73.363	744	744	8								3	1	2	2.1184e-05				0				0				0	1.3	3.9
P35754	P35754	2	2	2	Glutaredoxin-1	GLRX	>sp|P35754|GLRX1_HUMAN Glutaredoxin-1 OS=Homo sapiens GN=GLRX PE=1 SV=2	1	2	2	2	0	0	0	0	0	0	39.6	39.6	39.6	11.776	106	106	3	1				1						5.0839e-15	0.36724	1.015	16.125	2				0				0	0	0
P42357-3;P42357-2;P42357	P42357-3;P42357-2;P42357	2;2;2	2;2;2	2;2;2	Histidine ammonia-lyase	HAL	>sp|P42357-3|HUTH_HUMAN Isoform 3 of Histidine ammonia-lyase OS=Homo sapiens GN=HAL;>sp|P42357-2|HUTH_HUMAN Isoform 2 of Histidine ammonia-lyase OS=Homo sapiens GN=HAL;>sp|P42357|HUTH_HUMAN Histidine ammonia-lyase OS=Homo sapiens GN=HAL PE=1 SV=1	3	2	2	2	0	0	0	0	0	0	7.8	7.8	7.8	49.122	449	449;591;657	5					2						2.1208e-08				1				0				0	0	0
P54577	P54577	2	2	2	Tyrosine--tRNA ligase, cytoplasmic	YARS	>sp|P54577|SYYC_HUMAN Tyrosine--tRNA ligase, cytoplasmic OS=Homo sapiens GN=YARS PE=1 SV=4	1	2	2	2	0	0	0	0	0	0	3.6	3.6	3.6	59.143	528	528	4				2							6.9093e-07				1				0				0	0	0
Q5JR95;P62241	Q5JR95;P62241	2;2	2;2	2;2	40S ribosomal protein S8	RPS8	>tr|Q5JR95|Q5JR95_HUMAN 40S ribosomal protein S8 OS=Homo sapiens GN=RPS8 PE=2 SV=1;>sp|P62241|RS8_HUMAN 40S ribosomal protein S8 OS=Homo sapiens GN=RPS8 PE=1 SV=2	2	2	2	2	0	1	0	1	0	1	13.8	13.8	13.8	21.879	188	188;208	5		1				1	1			1	5.9322e-07	0.47748	0.76258	203.02	3				0				1	0	5.9
P63151;Q66LE6;P63151-2;F5GXJ6;E5RFR9;Q00005-6;Q00005;Q00005-2;Q00005-3;Q00005-4;Q00005-5;Q00005-7	P63151;Q66LE6;P63151-2;F5GXJ6;E5RFR9;Q00005-6;Q00005;Q00005-2;Q00005-3;Q00005-4;Q00005-5;Q00005-7	2;2;2;1;1;1;1;1;1;1;1;1	2;2;2;1;1;1;1;1;1;1;1;1	2;2;2;1;1;1;1;1;1;1;1;1	Serine/threonine-protein phosphatase 2A 55 kDa regulatory subunit B alpha isoform;Serine/threonine-protein phosphatase 2A 55 kDa regulatory subunit B delta isoform;Serine/threonine-protein phosphatase 2A 55 kDa regulatory subunit B beta isoform	PPP2R2A;PPP2R2D;PPP2R2B	>sp|P63151|2ABA_HUMAN Serine/threonine-protein phosphatase 2A 55 kDa regulatory subunit B alpha isoform OS=Homo sapiens GN=PPP2R2A PE=1 SV=1;>sp|Q66LE6|2ABD_HUMAN Serine/threonine-protein phosphatase 2A 55 kDa regulatory subunit B delta isoform OS=Homo sap	12	2	2	2	0	0	0	0	0	0	5.6	5.6	5.6	51.691	447	447;453;457;135;197;432;443;446;449;501;509;549	5					2						1.155e-06				1				0				0	0	0
Q01105-3;Q01105-4;Q01105-2;Q01105	Q01105-3;Q01105-4;Q01105-2;Q01105	2;2;2;2	2;2;2;2	2;2;2;2	Protein SET	SET	>sp|Q01105-3|SET_HUMAN Isoform 3 of Protein SET OS=Homo sapiens GN=SET;>sp|Q01105-4|SET_HUMAN Isoform 4 of Protein SET OS=Homo sapiens GN=SET;>sp|Q01105-2|SET_HUMAN Isoform 2 of Protein SET OS=Homo sapiens GN=SET;>sp|Q01105|SET_HUMAN Protein SET OS=Homo sa	4	2	2	2	0	0	0	0	0	0	17	17	17	30.992	265	265;268;277;290	5					2						2.9543e-22				1				0				0	0	0
Q13233	Q13233	2	2	2	Mitogen-activated protein kinase kinase kinase 1	MAP3K1	>sp|Q13233|M3K1_HUMAN Mitogen-activated protein kinase kinase kinase 1 OS=Homo sapiens GN=MAP3K1 PE=1 SV=4	1	2	2	2	1	0	1	0	1	0	1.5	1.5	1.5	164.47	1512	1512	4			1		1				1		0.0016189	0.9373	0.69726	62.011	2				1				0	0.8	0
Q14697;F5H6X6;Q14697-2	Q14697;F5H6X6;Q14697-2	2;1;1	2;1;1	2;1;1	Neutral alpha-glucosidase AB	GANAB	>sp|Q14697|GANAB_HUMAN Neutral alpha-glucosidase AB OS=Homo sapiens GN=GANAB PE=1 SV=3;>tr|F5H6X6|F5H6X6_HUMAN Neutral alpha-glucosidase AB OS=Homo sapiens GN=GANAB PE=2 SV=1;>sp|Q14697-2|GANAB_HUMAN Isoform 2 of Neutral alpha-glucosidase AB OS=Homo sapien	3	2	2	2	0	0	0	0	0	0	3.5	3.5	3.5	106.87	944	944;847;966	3			2								0.00044753				1				0				0	0	0
Q15058	Q15058	2	2	2	Kinesin-like protein KIF14	KIF14	>sp|Q15058|KIF14_HUMAN Kinesin-like protein KIF14 OS=Homo sapiens GN=KIF14 PE=1 SV=1	1	2	2	2	0	1	0	1	0	1	1.3	1.3	1.3	186.49	1648	1648	6						2				1	0.0015828				1				0				0	0	0.7
Q15758;Q15758-3;Q15758-2;M0QXM4	Q15758;Q15758-3;Q15758-2;M0QXM4	2;1;1;1	2;1;1;1	2;1;1;1	Neutral amino acid transporter B(0)	SLC1A5	>sp|Q15758|AAAT_HUMAN Neutral amino acid transporter B(0) OS=Homo sapiens GN=SLC1A5 PE=1 SV=2;>sp|Q15758-3|AAAT_HUMAN Isoform 3 of Neutral amino acid transporter B(0) OS=Homo sapiens GN=SLC1A5;>sp|Q15758-2|AAAT_HUMAN Isoform 2 of Neutral amino acid transpo	4	2	2	2	0	0	0	0	0	0	5.7	5.7	5.7	56.598	541	541;313;339;365	4				2							1.3522e-08				1				0				0	0	0
Q5T3Q7;Q9H583	Q5T3Q7;Q9H583	2;2	2;2	2;2	HEAT repeat-containing protein 1	HEATR1	>tr|Q5T3Q7|Q5T3Q7_HUMAN HEAT repeat-containing protein 1 OS=Homo sapiens GN=HEATR1 PE=2 SV=1;>sp|Q9H583|HEAT1_HUMAN HEAT repeat-containing protein 1 OS=Homo sapiens GN=HEATR1 PE=1 SV=3	2	2	2	2	0	2	0	2	0	2	1.6	1.6	1.6	233.27	2063	2063;2144	2	1		1							2	0.00041665				1				0				1	0	1.6
Q5T8U3;Q5T8U2;P62424	Q5T8U3;Q5T8U2;P62424	2;1;1	2;1;1	2;1;1	60S ribosomal protein L7a	RPL7A	>tr|Q5T8U3|Q5T8U3_HUMAN 60S ribosomal protein L7a (Fragment) OS=Homo sapiens GN=RPL7A PE=4 SV=1;>tr|Q5T8U2|Q5T8U2_HUMAN 60S ribosomal protein L7a OS=Homo sapiens GN=RPL7A PE=4 SV=1;>sp|P62424|RL7A_HUMAN 60S ribosomal protein L7a OS=Homo sapiens GN=RPL7A PE	3	2	2	2	0	1	0	1	0	1	12	12	12	21.545	191	191;151;266	7						1		1		1	9.0773e-14				1				0				0	0	5.2
Q63HN8;Q63HN8-4;J3QTP8;H3BLU6	Q63HN8;Q63HN8-4;J3QTP8;H3BLU6	2;2;1;1	2;2;1;1	2;2;1;1	E3 ubiquitin-protein ligase RNF213	RNF213	>sp|Q63HN8|RN213_HUMAN E3 ubiquitin-protein ligase RNF213 OS=Homo sapiens GN=RNF213 PE=1 SV=3;>sp|Q63HN8-4|RN213_HUMAN Isoform 2 of E3 ubiquitin-protein ligase RNF213 OS=Homo sapiens GN=RNF213;>tr|J3QTP8|J3QTP8_HUMAN E3 ubiquitin-protein ligase RNF213 OS=H	4	2	2	2	1	0	1	0	1	0	0.5	0.5	0.5	591.4	5207	5207;5256;1550;3280	4.5				1	1				1		0.0025161	0.3622	0.3426	157.88	2				1				0	0.2	0
Q6MZT1	Q6MZT1	2	2	2	Regulator of G-protein signaling 7-binding protein	RGS7BP	>sp|Q6MZT1|R7BP_HUMAN Regulator of G-protein signaling 7-binding protein OS=Homo sapiens GN=RGS7BP PE=2 SV=3	1	2	2	2	1	1	1	1	1	1	12.1	12.1	12.1	28.962	257	257	2.5		1	1						1	1	0.0013101	2.5164	0.049641	90.301	2				1				1	5.4	6.6
Q6UUV7-3;Q6UUV7;H0YK33	Q6UUV7-3;Q6UUV7;H0YK33	2;2;1	2;2;1	2;2;1	CREB-regulated transcription coactivator 3	CRTC3	>sp|Q6UUV7-3|CRTC3_HUMAN Isoform 3 of CREB-regulated transcription coactivator 3 OS=Homo sapiens GN=CRTC3;>sp|Q6UUV7|CRTC3_HUMAN CREB-regulated transcription coactivator 3 OS=Homo sapiens GN=CRTC3 PE=1 SV=2;>tr|H0YK33|H0YK33_HUMAN CREB-regulated transcript	3	2	2	2	0	0	0	0	0	0	5.7	5.7	5.7	66.829	618	618;619;91	4				2							0.00043038				1				0				0	0	0
Q7L7V1-2;Q7L7V1	Q7L7V1-2;Q7L7V1	2;2	2;2	2;2	Putative pre-mRNA-splicing factor ATP-dependent RNA helicase DHX32	DHX32	>sp|Q7L7V1-2|DHX32_HUMAN Isoform 2 of Putative pre-mRNA-splicing factor ATP-dependent RNA helicase DHX32 OS=Homo sapiens GN=DHX32;>sp|Q7L7V1|DHX32_HUMAN Putative pre-mRNA-splicing factor ATP-dependent RNA helicase DHX32 OS=Homo sapiens GN=DHX32 PE=1 SV=1	2	2	2	2	1	0	1	0	1	0	3.8	3.8	3.8	75.087	662	662;743	5					2				1		0.0017392				0				0				0	1.5	0
Q8N3K9	Q8N3K9	2	2	2	Cardiomyopathy-associated protein 5	CMYA5	>sp|Q8N3K9|CMYA5_HUMAN Cardiomyopathy-associated protein 5 OS=Homo sapiens GN=CMYA5 PE=1 SV=3	1	2	2	2	1	0	1	0	1	0	0.6	0.6	0.6	449.21	4069	4069	5		1		1	4	1		1	1		0.0027308				1				1				0	0.4	0
Q8NEV4;F5H0U9	Q8NEV4;F5H0U9	2;1	2;1	2;1	Myosin-IIIa	MYO3A	>sp|Q8NEV4|MYO3A_HUMAN Myosin-IIIa OS=Homo sapiens GN=MYO3A PE=2 SV=2;>tr|F5H0U9|F5H0U9_HUMAN Myosin-IIIa OS=Homo sapiens GN=MYO3A PE=2 SV=1	2	2	2	2	1	0	1	0	1	0	1.5	1.5	1.5	186.21	1616	1616;664	5.5					1	1			1		0.0021523				1				1				0	0.9	0
Q8WV41;H3BPR3	Q8WV41;H3BPR3	2;1	2;1	2;1	Sorting nexin-33	SNX33	>sp|Q8WV41|SNX33_HUMAN Sorting nexin-33 OS=Homo sapiens GN=SNX33 PE=1 SV=1;>tr|H3BPR3|H3BPR3_HUMAN Sorting nexin-33 (Fragment) OS=Homo sapiens GN=SNX33 PE=4 SV=1	2	2	2	2	0	1	0	1	0	1	3.8	3.8	3.8	65.264	574	574;283	5.5				1			1			1	0.0020316	0.29096	0.34059	154.65	2				0				1	0	1.2
Q8WVM8;G3V3K9;G3V4I1;G3V5F3;J3KNG4;B7Z5N7;Q8WVM8-2;Q8WVM8-3;B7Z738	Q8WVM8;G3V3K9;G3V4I1;G3V5F3;J3KNG4;B7Z5N7;Q8WVM8-2;Q8WVM8-3;B7Z738	2;1;1;1;1;1;1;1;1	2;1;1;1;1;1;1;1;1	2;1;1;1;1;1;1;1;1	Sec1 family domain-containing protein 1	SCFD1	>sp|Q8WVM8|SCFD1_HUMAN Sec1 family domain-containing protein 1 OS=Homo sapiens GN=SCFD1 PE=1 SV=4;>tr|G3V3K9|G3V3K9_HUMAN Sec1 family domain-containing protein 1 OS=Homo sapiens GN=SCFD1 PE=2 SV=1;>tr|G3V4I1|G3V4I1_HUMAN Sec1 family domain-containing prote	9	2	2	2	0	1	0	1	0	1	3.7	3.7	3.7	72.379	642	642;48;75;121;163;457;550;575;583	4.5				1	1					1	0.00021245	0.93541	0.82938	236.74	2				0				1	0	1.4
Q8WX93-4;Q8WX93-8;Q8WX93-3;Q8WX93-2;Q8WX93-9;Q8WX93-5;Q8WX93;H0YA05;Q8WX93-7;Q86TC9-2;Q86TC9;F5GWA6	Q8WX93-4;Q8WX93-8;Q8WX93-3;Q8WX93-2;Q8WX93-9;Q8WX93-5;Q8WX93;H0YA05;Q8WX93-7;Q86TC9-2;Q86TC9;F5GWA6	2;2;2;2;2;2;2;1;1;1;1;1	2;2;2;2;2;2;2;1;1;1;1;1	2;2;2;2;2;2;2;1;1;1;1;1	Palladin;Myopalladin	PALLD;MYPN	>sp|Q8WX93-4|PALLD_HUMAN Isoform 4 of Palladin OS=Homo sapiens GN=PALLD;>sp|Q8WX93-8|PALLD_HUMAN Isoform 8 of Palladin OS=Homo sapiens GN=PALLD;>sp|Q8WX93-3|PALLD_HUMAN Isoform 3 of Palladin OS=Homo sapiens GN=PALLD;>sp|Q8WX93-2|PALLD_HUMAN Isoform 2 of Pa	12	2	2	2	0	1	0	1	0	1	3.3	3.3	3.3	73.321	672	672;777;1001;1106;1123;1159;1383;160;385;1045;1320;1320	4				2						1	0.0011541				1				0				0	0	1.6
Q92945;M0R3J3	Q92945;M0R3J3	2;1	2;1	2;1	Far upstream element-binding protein 2	KHSRP	>sp|Q92945|FUBP2_HUMAN Far upstream element-binding protein 2 OS=Homo sapiens GN=KHSRP PE=1 SV=4;>tr|M0R3J3|M0R3J3_HUMAN Far upstream element-binding protein 2 (Fragment) OS=Homo sapiens GN=KHSRP PE=4 SV=1	2	2	2	2	0	1	0	1	0	1	3.4	3.4	3.4	73.114	711	711;269	3			2							1	2.0009e-05				1				0				1	0	1.4
Q969V3-2;Q969V3	Q969V3-2;Q969V3	2;2	2;2	2;2	Nicalin	NCLN	>sp|Q969V3-2|NCLN_HUMAN Isoform 2 of Nicalin OS=Homo sapiens GN=NCLN;>sp|Q969V3|NCLN_HUMAN Nicalin OS=Homo sapiens GN=NCLN PE=1 SV=2	2	2	2	2	0	1	0	1	0	1	3.2	3.2	3.2	62.846	562	562;563	2.5	1			1						1	0.0020536				1				0				0	0	1.6
Q96BW5-2;Q96BW5	Q96BW5-2;Q96BW5	2;2	2;2	2;2	Phosphotriesterase-related protein	PTER	>sp|Q96BW5-2|PTER_HUMAN Isoform 2 of Phosphotriesterase-related protein OS=Homo sapiens GN=PTER;>sp|Q96BW5|PTER_HUMAN Phosphotriesterase-related protein OS=Homo sapiens GN=PTER PE=1 SV=1	2	2	2	2	0	1	0	1	0	1	11.9	11.9	11.9	33.435	302	302;349	4			1		1					1	0.0023366	0.36945	0.39336	2.1286	2				0				1	0	3.6
Q96NL8	Q96NL8	2	2	2	Protein C8orf37	C8orf37	>sp|Q96NL8|CH037_HUMAN Protein C8orf37 OS=Homo sapiens GN=C8orf37 PE=1 SV=1	1	2	2	2	1	0	1	0	1	0	3.9	3.9	3.9	23.38	207	207	6					1		1		1		0.0028902				0				0				0	3.9	0
Q96RW7;Q96RW7-2	Q96RW7;Q96RW7-2	2;1	2;1	2;1	Hemicentin-1	HMCN1	>sp|Q96RW7|HMCN1_HUMAN Hemicentin-1 OS=Homo sapiens GN=HMCN1 PE=1 SV=2;>sp|Q96RW7-2|HMCN1_HUMAN Isoform 2 of Hemicentin-1 OS=Homo sapiens GN=HMCN1	2	2	2	2	0	0	0	0	0	0	0.4	0.4	0.4	613.38	5635	5635;5518	5.5					1	1					0.0028321				1				0				0	0	0
Q9BYR6;Q9BYR7	Q9BYR6;Q9BYR7	2;1	2;1	2;1	Keratin-associated protein 3-3;Keratin-associated protein 3-2	KRTAP3-3;KRTAP3-2	>sp|Q9BYR6|KRA33_HUMAN Keratin-associated protein 3-3 OS=Homo sapiens GN=KRTAP3-3 PE=1 SV=1;>sp|Q9BYR7|KRA32_HUMAN Keratin-associated protein 3-2 OS=Homo sapiens GN=KRTAP3-2 PE=1 SV=1	2	2	2	2	0	0	0	0	0	0	24.5	24.5	24.5	10.365	98	98;98	1	2										6.6335e-05				1				0				0	0	0
Q9HCN8	Q9HCN8	2	2	2	Stromal cell-derived factor 2-like protein 1	SDF2L1	>sp|Q9HCN8|SDF2L_HUMAN Stromal cell-derived factor 2-like protein 1 OS=Homo sapiens GN=SDF2L1 PE=1 SV=2	1	2	2	2	0	0	0	0	0	0	16.7	16.7	16.7	23.598	221	221	7							2				6.7521e-08				1				0				0	0	0
Q9NZL9-3;Q9NZL9-4;Q9NZL9-2;Q9NZL9;E5RFS9;Q9NZL9-5;E5RJR3;H7C0X7	Q9NZL9-3;Q9NZL9-4;Q9NZL9-2;Q9NZL9;E5RFS9;Q9NZL9-5;E5RJR3;H7C0X7	2;2;2;2;1;1;1;1	2;2;2;2;1;1;1;1	2;2;2;2;1;1;1;1	Methionine adenosyltransferase 2 subunit beta	MAT2B	>sp|Q9NZL9-3|MAT2B_HUMAN Isoform 3 of Methionine adenosyltransferase 2 subunit beta OS=Homo sapiens GN=MAT2B;>sp|Q9NZL9-4|MAT2B_HUMAN Isoform 4 of Methionine adenosyltransferase 2 subunit beta OS=Homo sapiens GN=MAT2B;>sp|Q9NZL9-2|MAT2B_HUMAN Isoform 2 of	8	2	2	2	1	0	1	0	1	0	9.7	9.7	9.7	28.954	259	259;306;323;334;82;83;117;198	4			1		1				1		0.00027791	0.556	0.46418	32.546	2				1				0	4.6	0
Q9UBF2;F6X838;Q9Y678	Q9UBF2;F6X838;Q9Y678	2;1;1	2;1;1	2;1;1	Coatomer subunit gamma-2;Coatomer subunit gamma-1	COPG2;COPG1	>sp|Q9UBF2|COPG2_HUMAN Coatomer subunit gamma-2 OS=Homo sapiens GN=COPG2 PE=1 SV=1;>tr|F6X838|F6X838_HUMAN Coatomer subunit gamma-2 OS=Homo sapiens GN=COPG2 PE=4 SV=1;>sp|Q9Y678|COPG1_HUMAN Coatomer subunit gamma-1 OS=Homo sapiens GN=COPG1 PE=1 SV=1	3	2	2	2	1	1	1	1	1	1	2.2	2.2	2.2	97.621	871	871;246;874	4			2		2				1	1	3.1877e-05	0.6373	0.53002	111.32	4				1				1	0.8	0.8
Q9UJL9;Q9UJL9-2	Q9UJL9;Q9UJL9-2	2;1	2;1	2;1	Zinc finger protein ZFP69B	ZFP69B	>sp|Q9UJL9|ZF69B_HUMAN Zinc finger protein ZFP69B OS=Homo sapiens GN=ZFP69B PE=2 SV=2;>sp|Q9UJL9-2|ZF69B_HUMAN Isoform 2 of Zinc finger protein ZFP69B OS=Homo sapiens GN=ZFP69B	2	2	2	2	0	0	0	0	0	0	5.2	5.2	5.2	61.481	534	534;432	7						1		1			0.0020485	2.733	0.30216	289.22	2				0				0	0	0
Q9UKX2;Q567P6;P13535;P12882	Q9UKX2;Q567P6;P13535;P12882	2;1;1;1	2;1;1;1	2;1;1;1	Myosin-2;Myosin-8;Myosin-1	MYH2;MYH8;MYH1	>sp|Q9UKX2|MYH2_HUMAN Myosin-2 OS=Homo sapiens GN=MYH2 PE=1 SV=1;>tr|Q567P6|Q567P6_HUMAN MYH2 protein OS=Homo sapiens GN=MYH2 PE=2 SV=1;>sp|P13535|MYH8_HUMAN Myosin-8 OS=Homo sapiens GN=MYH8 PE=1 SV=3;>sp|P12882|MYH1_HUMAN Myosin-1 OS=Homo sapiens GN=MYH1	4	2	2	2	0	0	0	0	0	0	1.3	1.3	1.3	223.04	1941	1941;708;1937;1939	5.5			1					1			0.00039108	0.31818	0.36244	96.208	2				0				0	0	0
Q9Y2V2	Q9Y2V2	2	2	2	Calcium-regulated heat stable protein 1	CARHSP1	>sp|Q9Y2V2|CHSP1_HUMAN Calcium-regulated heat stable protein 1 OS=Homo sapiens GN=CARHSP1 PE=1 SV=2	1	2	2	2	1	1	1	1	1	1	18.4	18.4	18.4	15.892	147	147	4	2						2		1	1	3.6675e-06				1				0				0	7.5	7.5
H3BRV0;Q99613;B5ME19	H3BRV0;Q99613;B5ME19	3;3;3	3;3;3	3;3;3	Eukaryotic translation initiation factor 3 subunit C	EIF3C;EIF3CL	>tr|H3BRV0|H3BRV0_HUMAN Eukaryotic translation initiation factor 3 subunit C OS=Homo sapiens GN=EIF3C PE=2 SV=1;>sp|Q99613|EIF3C_HUMAN Eukaryotic translation initiation factor 3 subunit C OS=Homo sapiens GN=EIF3C PE=1 SV=1;>sp|B5ME19|EIFCL_HUMAN Eukaryotic	3	3	3	3	0	0	0	0	0	0	4.4	4.4	4.4	104.1	903	903;913;914	3			3								7.0961e-07				1				0				0	0	0
C9J4Z3;P61513;A6NKH3;G5E9R3;M0R0A1;Q6P4E4;E9PEL3;M0R2L6	C9J4Z3;P61513;A6NKH3	3;3;2;1;1;1;1;1	3;3;2;1;1;1;1;1	3;3;2;1;1;1;1;1	60S ribosomal protein L37a;Putative 60S ribosomal protein L37a-like	RPL37A;RPL37L	>tr|C9J4Z3|C9J4Z3_HUMAN 60S ribosomal protein L37a OS=Homo sapiens GN=RPL37A PE=4 SV=1;>sp|P61513|RL37A_HUMAN 60S ribosomal protein L37a OS=Homo sapiens GN=RPL37A PE=1 SV=2;>sp|A6NKH3|RL37L_HUMAN Putative 60S ribosomal protein L37a-like OS=Homo sapiens GN=	8	3	3	3	0	1	0	1	0	1	52.9	52.9	52.9	7.624	68	68;92;93;58;60;72;75;88	5.25	1			1				2		1	6.0698e-62	1.5682	2.8873	183.82	2				0				1	0	26.5
E9PIE4;Q9Y6C9;F5H3Y2	E9PIE4;Q9Y6C9	3;3;1	3;3;1	3;3;1	Mitochondrial carrier homolog 2	MTCH2	>tr|E9PIE4|E9PIE4_HUMAN Mitochondrial carrier homolog 2 (Fragment) OS=Homo sapiens GN=MTCH2 PE=2 SV=1;>sp|Q9Y6C9|MTCH2_HUMAN Mitochondrial carrier homolog 2 OS=Homo sapiens GN=MTCH2 PE=1 SV=1	3	3	3	3	1	1	1	1	1	1	20.5	20.5	20.5	28.662	263	263;303;155	6						3			1	1	2.7655e-07	1.3528	1.4393	98.999	3				1				1	6.1	9.1
F5GWI4;P00813;F5GXW0;F5GYD4	F5GWI4;P00813;F5GXW0	3;3;2;1	3;3;2;1	3;3;2;1	Adenosine deaminase	ADA	>tr|F5GWI4|F5GWI4_HUMAN Adenosine deaminase OS=Homo sapiens GN=ADA PE=2 SV=1;>sp|P00813|ADA_HUMAN Adenosine deaminase OS=Homo sapiens GN=ADA PE=1 SV=3;>tr|F5GXW0|F5GXW0_HUMAN Adenosine deaminase OS=Homo sapiens GN=ADA PE=2 SV=1	4	3	3	3	0	0	0	0	0	0	10	10	10	38.292	339	339;363;263;75	3			3								0.0001249	0.28961	0.30883	61.759	3				0				0	0	0
Q6Y7W6-4;Q6Y7W6;Q6Y7W6-3;I1E4Y6;C9JH18;C9JHW1;E7ESB6;E9PC50	Q6Y7W6-4;Q6Y7W6;Q6Y7W6-3;I1E4Y6;C9JH18	3;3;3;3;2;1;1;1	3;3;3;3;2;1;1;1	3;3;3;3;2;1;1;1	PERQ amino acid-rich with GYF domain-containing protein 2	GIGYF2	>sp|Q6Y7W6-4|PERQ2_HUMAN Isoform 3 of PERQ amino acid-rich with GYF domain-containing protein 2 OS=Homo sapiens GN=GIGYF2;>sp|Q6Y7W6|PERQ2_HUMAN PERQ amino acid-rich with GYF domain-containing protein 2 OS=Homo sapiens GN=GIGYF2 PE=1 SV=1;>sp|Q6Y7W6-3|PERQ	8	3	3	3	0	1	0	1	0	1	2.3	2.3	2.3	148.63	1286	1286;1299;1320;1321;149;720;836;872	5.67		1					1	1		1	6.4405e-08				1				0				0	0	0.7
O94903;E5RFX7;E5RG77	O94903	3;1;1	3;1;1	3;1;1	Proline synthase co-transcribed bacterial homolog protein	PROSC	>sp|O94903|PROSC_HUMAN Proline synthase co-transcribed bacterial homolog protein OS=Homo sapiens GN=PROSC PE=1 SV=1	3	3	3	3	1	2	1	2	1	2	11.3	11.3	11.3	30.344	275	275;137;152	6						3			1	2	6.3324e-07	1.9229	2.1811	0.44417	2				1				1	4.7	6.5
P22087;M0R0P1;M0R299;M0QXL5;M0R2Q4;M0R2U2;M0R1H0;M0R2B0	P22087;M0R0P1;M0R299;M0QXL5;M0R2Q4	3;2;2;2;2;1;1;1	3;2;2;2;2;1;1;1	2;1;1;1;1;1;1;1	rRNA 2-O-methyltransferase fibrillarin	FBL	>sp|P22087|FBRL_HUMAN rRNA 2-O-methyltransferase fibrillarin OS=Homo sapiens GN=FBL PE=1 SV=2;>tr|M0R0P1|M0R0P1_HUMAN rRNA 2-O-methyltransferase fibrillarin (Fragment) OS=Homo sapiens GN=FBL PE=4 SV=1;>tr|M0R299|M0R299_HUMAN rRNA 2-O-methyltransferase f	8	3	3	2	1	3	1	3	0	2	13.7	13.7	10.3	33.784	321	321;228;229;244;273;157;178;182	5			1		4	2			2	4	1.5029e-07				1				0				0	3.4	13.7
P46939	P46939	3	3	3	Utrophin	UTRN	>sp|P46939|UTRO_HUMAN Utrophin OS=Homo sapiens GN=UTRN PE=1 SV=2	1	3	3	3	1	2	1	2	1	2	1.6	1.6	1.6	394.46	3433	3433	3.67		1		1	1				1	2	0.00011267				1				1				0	0.8	0.8
Q01813-2;Q01813;Q5VSR6;B1APP8;Q5VSR5	Q01813-2;Q01813	3;2;1;1;1	3;2;1;1;1	3;2;1;1;1	6-phosphofructokinase type C	PFKP	>sp|Q01813-2|K6PP_HUMAN Isoform 2 of 6-phosphofructokinase type C OS=Homo sapiens GN=PFKP;>sp|Q01813|K6PP_HUMAN 6-phosphofructokinase type C OS=Homo sapiens GN=PFKP PE=1 SV=2	5	3	3	3	1	0	1	0	1	0	4.9	4.9	4.9	85.315	776	776;784;166;202;210	4	1				1	1			1		3.2347e-05	0.23338	0.047756	283.24	3				1				0	0.9	0
Q13185;C9JMM0;B8ZZ43	Q13185	3;1;1	3;1;1	3;1;1	Chromobox protein homolog 3	CBX3	>sp|Q13185|CBX3_HUMAN Chromobox protein homolog 3 OS=Homo sapiens GN=CBX3 PE=1 SV=4	3	3	3	3	2	2	2	2	2	2	20.2	20.2	20.2	20.811	183	183;62;101	7							4		2	2	1.0853e-09	0.27514	0.4572	3.5416	2				1				1	14.2	12.6
Q14978;Q14978-3;Q14978-2	Q14978;Q14978-3;Q14978-2	3;3;3	3;3;3	3;3;3	Nucleolar and coiled-body phosphoprotein 1	NOLC1	>sp|Q14978|NOLC1_HUMAN Nucleolar and coiled-body phosphoprotein 1 OS=Homo sapiens GN=NOLC1 PE=1 SV=2;>sp|Q14978-3|NOLC1_HUMAN Isoform 3 of Nucleolar and coiled-body phosphoprotein 1 OS=Homo sapiens GN=NOLC1;>sp|Q14978-2|NOLC1_HUMAN Isoform Beta of Nucleola	3	3	3	3	1	3	1	3	1	3	5.7	5.7	5.7	73.602	699	699;700;709	2.67		2	4						1	5	1.0863e-09	0.16181	0.003192	50.834	2				1				1	2.1	5.7
Q8WZ42-13;Q8WZ42-12;Q8WZ42-3;Q8WZ42-10;Q8WZ42-9;Q8WZ42-5;Q8WZ42-11;Q8WZ42-4;Q8WZ42-7;Q8WZ42-2;Q8WZ42;Q8WZ42-8;A2TKE4	Q8WZ42-13;Q8WZ42-12;Q8WZ42-3;Q8WZ42-10;Q8WZ42-9;Q8WZ42-5;Q8WZ42-11;Q8WZ42-4;Q8WZ42-7;Q8WZ42-2;Q8WZ42;Q8WZ42-8	3;3;2;2;2;2;2;2;2;2;2;2;1	3;3;2;2;2;2;2;2;2;2;2;2;1	3;3;2;2;2;2;2;2;2;2;2;2;1	Titin	TTN	>sp|Q8WZ42-13|TITIN_HUMAN Isoform 13 of Titin OS=Homo sapiens GN=TTN;>sp|Q8WZ42-12|TITIN_HUMAN Isoform 12 of Titin OS=Homo sapiens GN=TTN;>sp|Q8WZ42-3|TITIN_HUMAN Isoform 3 of Titin OS=Homo sapiens GN=TTN;>sp|Q8WZ42-10|TITIN_HUMAN Isoform 10 of Titin OS=Ho	13	3	3	3	1	1	1	1	1	1	0.1	0.1	0.1	3831	34484	34484;35991;26926;27051;27118;32900;33423;33445;33615;34258;34350;34475;373	5.5		1				1	2		2	1	2.3088e-05	3.4305	3.8182	135.53	3				1				1	0	0
Q9NR30-2;Q9NR30	Q9NR30-2;Q9NR30	3;3	3;3	3;3	Nucleolar RNA helicase 2	DDX21	>sp|Q9NR30-2|DDX21_HUMAN Isoform 2 of Nucleolar RNA helicase 2 OS=Homo sapiens GN=DDX21;>sp|Q9NR30|DDX21_HUMAN Nucleolar RNA helicase 2 OS=Homo sapiens GN=DDX21 PE=1 SV=5	2	3	3	3	0	2	0	2	0	2	5.9	5.9	5.9	79.656	715	715;783	3			3							2	2.5208e-05	0.29675	0.16652	48.479	2				0				1	0	2.8
[truncated: 20 more columns]

## Sheet: MCM5
Protein IDs	Majority protein IDs	Peptide counts (all)	Peptide counts (razor+unique)	Peptide counts (unique)	Protein names	Gene names	Fasta headers	Number of proteins	Peptides	Razor + unique peptides	Unique peptides	Peptides MCM5_a	Peptides MCM5_b	Razor + unique peptides MCM5_a	Razor + unique peptides MCM5_b	Unique peptides MCM5_a	Unique peptides MCM5_b	Sequence coverage [%]	Unique + razor sequence coverage [%]	Unique sequence coverage [%]	Mol. weight [kDa]	Sequence length	Sequence lengths	Fraction average	Fraction 1	Fraction 2	Fraction 3	Fraction 4	Fraction 5	Fraction 6	Fraction 7	Fraction 8	Experiment MCM5_a	Experiment MCM5_b	PEP	Ratio M/L	Ratio M/L normalized	Ratio M/L variability [%]	Ratio M/L count	Ratio M/L MCM5_a	Ratio M/L normalized MCM5_a	Ratio M/L variability [%] MCM5_a	Ratio M/L count MCM5_a	Ratio M/L MCM5_b	Ratio M/L normalized MCM5_b	Ratio M/L variability [%] MCM5_b	Ratio M/L count MCM5_b	Sequence coverage MCM5_a [%]	Sequence coverage MCM5_b [%]
P25205;B4DWW4;J3KQ69;Q7Z6P5	P25205;B4DWW4;J3KQ69	37;36;33;5	37;36;33;5	37;36;33;5	DNA replication licensing factor MCM3	MCM3	>sp|P25205|MCM3_HUMAN DNA replication licensing factor MCM3 OS=Homo sapiens GN=MCM3 PE=1 SV=3;>tr|B4DWW4|B4DWW4_HUMAN DNA replication licensing factor MCM3 OS=Homo sapiens GN=MCM3 PE=2 SV=1;>tr|J3KQ69|J3KQ69_HUMAN DNA replication licensing factor MCM3 OS=H	4	37	37	37	37	2	37	2	37	2	55.1	55.1	55.1	90.98	808	808;853;762;328	2	3	46	3						50	2	0	7.2364	1.2579	76.314	49	7.3275	1.305	77.275	47	1.7797	0.97491	3.2704	2	55.1	2.1
P33992;B1AHB1;B1AHB2;B1AHA9	P33992;B1AHB1	25;23;8;5	25;23;8;5	25;23;8;5	DNA replication licensing factor MCM5	MCM5	>sp|P33992|MCM5_HUMAN DNA replication licensing factor MCM5 OS=Homo sapiens GN=MCM5 PE=1 SV=5;>tr|B1AHB1|B1AHB1_HUMAN DNA replication licensing factor MCM5 OS=Homo sapiens GN=MCM5 PE=3 SV=1	4	25	25	25	24	5	24	5	24	5	37.6	37.6	37.6	82.285	734	734;691;150;231	2	5	28	5						33	5	1.1944e-148	8.268	1.4554	105.96	37	8.5456	1.461	108.76	32	2.139	1.1718	91.559	5	35.8	8.6
CON__Q9U6Y5	CON__Q9U6Y5	8	8	8			>Q9U6Y5 SWISS-PROT:Q9U6Y5 Green fluorescent protein (GFP-Cter-HisTag)	1	8	8	8	8	1	8	1	8	1	51.8	51.8	51.8	28.106	249	249	2.77		8	1	3	1				11	2	6.6455e-42	7.5573	1.7783	85.682	13	10.402	1.7783	84.844	11	2.3726	2.7099	125.78	2	51.8	3.6
P22626-2;P22626	P22626-2;P22626	5;5	5;5	4;4	Heterogeneous nuclear ribonucleoproteins A2/B1	HNRNPA2B1	>sp|P22626-2|ROA2_HUMAN Isoform A2 of Heterogeneous nuclear ribonucleoproteins A2/B1 OS=Homo sapiens GN=HNRNPA2B1;>sp|P22626|ROA2_HUMAN Heterogeneous nuclear ribonucleoproteins A2/B1 OS=Homo sapiens GN=HNRNPA2B1 PE=1 SV=2	2	5	5	4	5	0	5	0	4	0	17	17	14.4	36.006	341	341;353	4				5					5		2.5813e-127	8.6575	1.7462	22.389	5	8.6575	1.7462	22.389	5				0	17	0
D6R9W4;Q16643;A8MV58;D6RFI1;Q16643-2	D6R9W4;Q16643;A8MV58;D6RFI1	4;4;4;3;1	4;4;4;3;1	4;4;4;3;1	Drebrin	DBN1	>tr|D6R9W4|D6R9W4_HUMAN Drebrin (Fragment) OS=Homo sapiens GN=DBN1 PE=2 SV=1;>sp|Q16643|DREB_HUMAN Drebrin OS=Homo sapiens GN=DBN1 PE=1 SV=4;>tr|A8MV58|A8MV58_HUMAN Drebrin OS=Homo sapiens GN=DBN1 PE=2 SV=1;>tr|D6RFI1|D6RFI1_HUMAN Drebrin (Fragment) OS=Hom	5	4	4	4	4	0	4	0	4	0	15.5	15.5	15.5	36.471	317	317;649;695;124;651	2		4							4		9.4233e-36	3.9182	0.79693	20.333	4	3.9182	0.79693	20.333	4				0	15.5	0
G3V4M8;G3V5X6;G3V3K6;G3V251;B4DSU6;G3V555;G3V575;G3V576;P07910-4;G3V4W0;B4DY08;G3V4C1;P07910-2;G3V2Q1;P07910;G3V2H6;P07910-3;O60812	G3V4M8;G3V5X6;G3V3K6;G3V251;B4DSU6;G3V555;G3V575;G3V576;P07910-4;G3V4W0;B4DY08;G3V4C1;P07910-2;G3V2Q1;P07910;G3V2H6;P07910-3;O60812	2;2;2;2;2;2;2;2;2;2;2;2;2;2;2;1;1;1	2;2;2;2;2;2;2;2;2;2;2;2;2;2;2;1;1;1	2;2;2;2;2;2;2;2;2;2;2;2;2;2;2;1;1;1	Heterogeneous nuclear ribonucleoproteins C1/C2;Heterogeneous nuclear ribonucleoprotein C-like 1	HNRNPC;HNRNPCL1	>tr|G3V4M8|G3V4M8_HUMAN Heterogeneous nuclear ribonucleoproteins C1/C2 (Fragment) OS=Homo sapiens GN=HNRNPC PE=2 SV=1;>tr|G3V5X6|G3V5X6_HUMAN Heterogeneous nuclear ribonucleoproteins C1/C2 (Fragment) OS=Homo sapiens GN=HNRNPC PE=2 SV=1;>tr|G3V3K6|G3V3K6_HU	18	2	2	2	2	0	2	0	2	0	34.8	34.8	34.8	7.2803	66	66;117;121;126;147;175;187;231;250;262;288;292;293;305;306;54;226;293	3.33		1		2					3		5.4427e-12	5.9447	1.2585	22.001	3	5.9447	1.2585	22.001	3				0	34.8	0
P16403;P10412;P16402;P22492;Q02539	P16403;P10412;P16402	3;3;3;1;1	3;3;3;1;1	3;3;3;1;1	Histone H1.2;Histone H1.4;Histone H1.3	HIST1H1C;HIST1H1E;HIST1H1D	>sp|P16403|H12_HUMAN Histone H1.2 OS=Homo sapiens GN=HIST1H1C PE=1 SV=2;>sp|P10412|H14_HUMAN Histone H1.4 OS=Homo sapiens GN=HIST1H1E PE=1 SV=2;>sp|P16402|H13_HUMAN Histone H1.3 OS=Homo sapiens GN=HIST1H1D PE=1 SV=2	5	3	3	3	3	0	3	0	3	0	15	15	15	21.364	213	213;219;221;207;215	4				3					3		2.013e-09	5.0312	1.0148	22.795	3	5.0312	1.0148	22.795	3				0	15	0
P51991-2;P51991	P51991-2;P51991	2;2	2;2	2;2	Heterogeneous nuclear ribonucleoprotein A3	HNRNPA3	>sp|P51991-2|ROA3_HUMAN Isoform 2 of Heterogeneous nuclear ribonucleoprotein A3 OS=Homo sapiens GN=HNRNPA3;>sp|P51991|ROA3_HUMAN Heterogeneous nuclear ribonucleoprotein A3 OS=Homo sapiens GN=HNRNPA3 PE=1 SV=2	2	2	2	2	2	0	2	0	2	0	9	9	9	37.029	356	356;378	4				2					2		3.2574e-06	6.148	1.1754	37.423	2	6.148	1.1754	37.423	2				0	9	0
E9PKE3;P11142;P11142-2;E9PN89;E9PNE6;P54652;E9PI65;E9PLF4;A8K7Q2;E9PQQ4;E9PQK7;E9PK54;E9PM13;E9PS65;P11021	E9PKE3;P11142;P11142-2;E9PN89;E9PNE6;P54652	7;7;6;5;4;4;3;3;3;2;2;2;1;1;1	7;7;6;5;4;4;3;3;3;2;2;2;1;1;1	5;5;4;4;3;2;1;1;3;1;1;1;1;1;0	Heat shock cognate 71 kDa protein;Heat shock-related 70 kDa protein 2	HSPA8;HSPA2	>tr|E9PKE3|E9PKE3_HUMAN Heat shock cognate 71 kDa protein OS=Homo sapiens GN=HSPA8 PE=2 SV=1;>sp|P11142|HSP7C_HUMAN Heat shock cognate 71 kDa protein OS=Homo sapiens GN=HSPA8 PE=1 SV=1;>sp|P11142-2|HSP7C_HUMAN Isoform 2 of Heat shock cognate 71 kDa protein	15	7	7	5	2	6	2	6	1	4	14.7	14.7	10	68.805	627	627;646;493;312;500;639;168;187;410;171;178;184;151;223;654	3.75			2	6					2	6	1.964e-59	0.26973	1.2999	59.107	8	4.2162	1.1631	6.8365	2	0.25219	1.6018	64.222	6	3.7	13.1
Q8N257;Q16778;P33778;P23527;P06899;Q99880;Q99879;Q99877;Q93079;Q5QNW6;P62807;P58876;P57053;O60814;Q96A08;Q5QNW6-2;Q6DRA6;B4DR52;Q6DN03	Q8N257;Q16778;P33778;P23527;P06899;Q99880;Q99879;Q99877;Q93079;Q5QNW6;P62807;P58876;P57053;O60814;Q96A08;Q5QNW6-2;Q6DRA6;B4DR52;Q6DN03	2;2;2;2;2;1;1;1;1;1;1;1;1;1;1;1;1;1;1	2;2;2;2;2;1;1;1;1;1;1;1;1;1;1;1;1;1;1	2;2;2;2;2;1;1;1;1;1;1;1;1;1;1;1;1;1;1	Histone H2B type 3-B;Histone H2B type 2-E;Histone H2B type 1-B;Histone H2B type 1-O;Histone H2B type 1-J;Histone H2B type 1-L;Histone H2B type 1-M;Histone H2B type 1-N;Histone H2B type 1-H;Histone H2B type 2-F;Histone H2B type 1-C/E/F/G/I;Histone H2B type 1-D;Histone H2B type F-S;Histone H2B type 1-K;Histone H2B type 1-A;Putative histone H2B type 2-D;Histone H2B;Putative histone H2B type 2-C	HIST3H2BB;HIST2H2BE;HIST1H2BB;HIST1H2BO;HIST1H2BJ;HIST1H2BL;HIST1H2BM;HIST1H2BN;HIST1H2BH;HIST2H2BF;HIST1H2BC;HIST1H2BD;H2BFS;HIST1H2BK;HIST1H2BA;HIST2H2BD;HIST2H2BC	>sp|Q8N257|H2B3B_HUMAN Histone H2B type 3-B OS=Homo sapiens GN=HIST3H2BB PE=1 SV=3;>sp|Q16778|H2B2E_HUMAN Histone H2B type 2-E OS=Homo sapiens GN=HIST2H2BE PE=1 SV=3;>sp|P33778|H2B1B_HUMAN Histone H2B type 1-B OS=Homo sapiens GN=HIST1H2BB PE=1 SV=2;>sp|P23	19	2	2	2	2	1	2	1	2	1	15.1	15.1	15.1	13.908	126	126;126;126;126;126;126;126;126;126;126;126;126;126;126;127;134;164;166;193	6					2		2		2	2	1.0845e-06	2.3734	1.2325	15.765	4	4.4973	1.0504	12.534	2	1.4026	1.3381	1.5451	2	15.1	7.1
O00159-2;F5H6E2;O00159-3;O00159;I3L204	O00159-2;F5H6E2;O00159-3;O00159;I3L204	2;2;2;2;1	2;2;2;2;1	2;2;2;2;1	Unconventional myosin-Ic	MYO1C	>sp|O00159-2|MYO1C_HUMAN Isoform 2 of Unconventional myosin-Ic OS=Homo sapiens GN=MYO1C;>tr|F5H6E2|F5H6E2_HUMAN Unconventional myosin-Ic OS=Homo sapiens GN=MYO1C PE=2 SV=1;>sp|O00159-3|MYO1C_HUMAN Isoform 3 of Unconventional myosin-Ic OS=Homo sapiens GN=MY	5	2	2	2	2	0	2	0	2	0	1.8	1.8	1.8	117.91	1028	1028;1039;1044;1063;305	2		2							2		1.1405e-05	4.1567	0.80208	1.285	2	4.1567	0.80208	1.285	2				0	1.8	0
P43243;A8MXP9;D6REM6;D6R991;B3KM87;P43243-2;H0Y8T4;D6RB45;D6R9F3;D6RBS2;D6RCM3;D6REK4;D6R8Z5;D6RBK5	P43243;A8MXP9;D6REM6;D6R991	11;11;8;7;4;4;3;1;1;1;1;1;1;1	11;11;8;7;4;4;3;1;1;1;1;1;1;1	11;11;8;7;4;4;3;1;1;1;1;1;1;1	Matrin-3	MATR3	>sp|P43243|MATR3_HUMAN Matrin-3 OS=Homo sapiens GN=MATR3 PE=1 SV=2;>tr|A8MXP9|A8MXP9_HUMAN Matrin-3 OS=Homo sapiens GN=MATR3 PE=4 SV=1;>tr|D6REM6|D6REM6_HUMAN Matrin-3 OS=Homo sapiens GN=MATR3 PE=2 SV=1;>tr|D6R991|D6R991_HUMAN Matrin-3 (Fragment) OS=Homo s	14	11	11	11	11	0	11	0	11	0	18.1	18.1	18.1	94.622	847	847;895;794;433;509;559;334;47;78;87;99;100;107;121	2		11							11		8.0701e-62	6.4465	1.4039	45.489	11	6.4465	1.4039	45.489	11				0	18.1	0
Q00839-2;Q00839;Q5RI18	Q00839-2;Q00839	8;8;2	8;8;2	8;8;2	Heterogeneous nuclear ribonucleoprotein U	HNRNPU	>sp|Q00839-2|HNRPU_HUMAN Isoform Short of Heterogeneous nuclear ribonucleoprotein U OS=Homo sapiens GN=HNRNPU;>sp|Q00839|HNRPU_HUMAN Heterogeneous nuclear ribonucleoprotein U OS=Homo sapiens GN=HNRNPU PE=1 SV=6	3	8	8	8	8	0	8	0	8	0	12.5	12.5	12.5	88.979	806	806;825;242	1.91	1	10							11		3.1301e-225	7.1078	1.5166	57.842	11	7.1078	1.5166	57.842	11				0	12.5	0
Q12905	Q12905	2	2	2	Interleukin enhancer-binding factor 2	ILF2	>sp|Q12905|ILF2_HUMAN Interleukin enhancer-binding factor 2 OS=Homo sapiens GN=ILF2 PE=1 SV=2	1	2	2	2	2	0	2	0	2	0	6.2	6.2	6.2	43.062	390	390	4				2					2		1.08e-07	5.9421	1.2279	39.251	2	5.9421	1.2279	39.251	2				0	6.2	0
K7EMV3;B4DEB1;K7EK07;Q71DI3;Q16695;P84243;P68431;K7ES00;K7EP01;Q6NXT2	K7EMV3;B4DEB1;K7EK07;Q71DI3;Q16695;P84243;P68431;K7ES00;K7EP01;Q6NXT2	3;3;3;3;3;3;3;3;2;2	3;3;3;3;3;3;3;3;2;2	3;3;3;3;3;3;3;3;2;2	Histone H3;Histone H3.2;Histone H3.1t;Histone H3.3;Histone H3.1;Histone H3.3C	H3F3B;H3F3A;HIST2H3A;HIST3H3;HIST1H3A;H3F3C	>tr|K7EMV3|K7EMV3_HUMAN Histone H3 OS=Homo sapiens GN=H3F3B PE=3 SV=1;>tr|B4DEB1|B4DEB1_HUMAN Histone H3 OS=Homo sapiens GN=H3F3A PE=2 SV=1;>tr|K7EK07|K7EK07_HUMAN Histone H3 (Fragment) OS=Homo sapiens GN=H3F3B PE=3 SV=1;>sp|Q71DI3|H32_HUMAN Histone H3.2 O	10	3	3	3	3	1	3	1	3	1	25	25	25	10.334	92	92;123;132;136;136;136;136;151;113;135	3.67		3		1	1		1		5	1	1.7237e-21	3.8555	0.78519	16.188	4	3.8555	0.78519	16.188	4				0	25	7.6
Q9NR30;Q9NR30-2	Q9NR30;Q9NR30-2	12;11	12;11	12;11	Nucleolar RNA helicase 2	DDX21	>sp|Q9NR30|DDX21_HUMAN Nucleolar RNA helicase 2 OS=Homo sapiens GN=DDX21 PE=1 SV=5;>sp|Q9NR30-2|DDX21_HUMAN Isoform 2 of Nucleolar RNA helicase 2 OS=Homo sapiens GN=DDX21	2	12	12	12	12	0	12	0	12	0	18.8	18.8	18.8	87.343	783	783;715	2		13							13		1.017e-37	4.4426	0.965	52.38	13	4.4426	0.965	52.38	13				0	18.8	0
P22087;M0R2U2;M0R1H0;M0R2B0;M0R0P1;M0R299;M0QXL5;M0R2Q4	P22087;M0R2U2;M0R1H0;M0R2B0;M0R0P1;M0R299;M0QXL5;M0R2Q4	2;1;1;1;1;1;1;1	2;1;1;1;1;1;1;1	2;1;1;1;1;1;1;1	rRNA 2-O-methyltransferase fibrillarin	FBL	>sp|P22087|FBRL_HUMAN rRNA 2-O-methyltransferase fibrillarin OS=Homo sapiens GN=FBL PE=1 SV=2;>tr|M0R2U2|M0R2U2_HUMAN rRNA 2-O-methyltransferase fibrillarin (Fragment) OS=Homo sapiens GN=FBL PE=4 SV=1;>tr|M0R1H0|M0R1H0_HUMAN rRNA 2-O-methyltransferase f	8	2	2	2	2	0	2	0	2	0	10.3	10.3	10.3	33.784	321	321;157;178;182;228;229;244;273	4				2					2		8.2999e-06	4.4553	0.84146	9.6971	2	4.4553	0.84146	9.6971	2				0	10.3	0
B4DLW8;P17844;J3KTA4;Q92841-1;Q92841-3;Q92841-2;C9JMU5;Q92841;H3BLZ8	B4DLW8;P17844;J3KTA4;Q92841-1;Q92841-3;Q92841-2;C9JMU5;Q92841;H3BLZ8	2;2;2;1;1;1;1;1;1	2;2;2;1;1;1;1;1;1	2;2;2;1;1;1;1;1;1	Probable ATP-dependent RNA helicase DDX5;Probable ATP-dependent RNA helicase DDX17	DDX5;DDX17	>tr|B4DLW8|B4DLW8_HUMAN Probable ATP-dependent RNA helicase DDX5 OS=Homo sapiens GN=DDX5 PE=2 SV=1;>sp|P17844|DDX5_HUMAN Probable ATP-dependent RNA helicase DDX5 OS=Homo sapiens GN=DDX5 PE=1 SV=1;>tr|J3KTA4|J3KTA4_HUMAN Probable ATP-dependent RNA helicase	9	2	2	2	2	1	2	1	2	1	3.7	3.7	3.7	60.563	535	535;614;614;650;652;652;652;729;731	3.33			2	1					2	1	2.6941e-05	4.3455	1.3852	105.09	3	4.6712	1.2887	10.22	2				1	3.7	2.2
Q12906-5;Q12906-4;Q12906-2;Q12906-6;Q12906-3;Q12906;Q12906-7;K7EQR9;K7EKJ9;Q96SI9-2;Q96SI9	Q12906-5;Q12906-4;Q12906-2;Q12906-6;Q12906-3;Q12906;Q12906-7	7;7;7;7;7;7;7;2;2;1;1	7;7;7;7;7;7;7;2;2;1;1	7;7;7;7;7;7;7;2;2;1;1	Interleukin enhancer-binding factor 3	ILF3	>sp|Q12906-5|ILF3_HUMAN Isoform 5 of Interleukin enhancer-binding factor 3 OS=Homo sapiens GN=ILF3;>sp|Q12906-4|ILF3_HUMAN Isoform 4 of Interleukin enhancer-binding factor 3 OS=Homo sapiens GN=ILF3;>sp|Q12906-2|ILF3_HUMAN Isoform 2 of Interleukin enhancer-	11	7	7	7	7	0	7	0	7	0	12	12	12	74.606	690	690;698;702;706;764;894;898;180;254;658;672	2		7							7		1.4906e-58	6.6302	1.1335	41.481	7	6.6302	1.1335	41.481	7				0	12	0
P09651-3;P09651-2;F8W6I7;P09651;F8VTQ5;F8VZ49;Q32P51;F8VYN5;F8W646;H0YH80	P09651-3;P09651-2;F8W6I7;P09651;F8VTQ5;F8VZ49;Q32P51;F8VYN5	4;4;4;4;3;3;3;2;1;1	3;3;3;3;2;2;2;1;1;1	3;3;3;3;2;2;2;1;1;1	Heterogeneous nuclear ribonucleoprotein A1;Heterogeneous nuclear ribonucleoprotein A1-like 2	HNRNPA1;HNRNPA1L2	>sp|P09651-3|ROA1_HUMAN Isoform 2 of Heterogeneous nuclear ribonucleoprotein A1 OS=Homo sapiens GN=HNRNPA1;>sp|P09651-2|ROA1_HUMAN Isoform A1-A of Heterogeneous nuclear ribonucleoprotein A1 OS=Homo sapiens GN=HNRNPA1;>tr|F8W6I7|F8W6I7_HUMAN Heterogeneous n	10	4	3	3	4	0	3	0	3	0	19.1	15.7	15.7	29.386	267	267;320;320;372;145;231;320;113;156;191	4				4					4		2.3768e-49	6.0994	1.2913	44.064	4	6.0994	1.2913	44.064	4				0	19.1	0
Q6P2Q9;I3L0J9	Q6P2Q9	6;2	6;2	6;2	Pre-mRNA-processing-splicing factor 8	PRPF8	>sp|Q6P2Q9|PRP8_HUMAN Pre-mRNA-processing-splicing factor 8 OS=Homo sapiens GN=PRPF8 PE=1 SV=2	2	6	6	6	6	0	6	0	6	0	2.6	2.6	2.6	273.6	2335	2335;1013	1	6								6		4.2356e-51	5.4919	1.4882	34.581	6	5.4919	1.4882	34.581	6				0	2.6	0
P23246;P23246-2	P23246;P23246-2	4;3	4;3	4;3	Splicing factor, proline- and glutamine-rich	SFPQ	>sp|P23246|SFPQ_HUMAN Splicing factor, proline- and glutamine-rich OS=Homo sapiens GN=SFPQ PE=1 SV=2;>sp|P23246-2|SFPQ_HUMAN Isoform Short of Splicing factor, proline- and glutamine-rich OS=Homo sapiens GN=SFPQ	2	4	4	4	4	0	4	0	4	0	8.6	8.6	8.6	76.149	707	707;669	2		4							4		1.1122e-09	5.0348	0.97151	25.367	4	5.0348	0.97151	25.367	4				0	8.6	0
H3BR27;P38159-3;H0Y6E7;H3BT71;Q96E39;P38159;H3BNC1;P38159-2;O75526;Q8N7X1	H3BR27;P38159-3;H0Y6E7;H3BT71;Q96E39;P38159;H3BNC1;P38159-2;O75526;Q8N7X1	2;2;2;2;2;2;1;1;1;1	2;2;2;2;2;2;1;1;1;1	2;2;2;2;2;2;1;1;1;1	RNA binding motif protein, X-linked-like-1;RNA-binding motif protein, X chromosome;RNA-binding motif protein, X chromosome, N-terminally processed;RNA-binding motif protein, X-linked-like-2;RNA-binding motif protein, X-linked-like-3	RBMX;RBMXL1;RBMXL2;RBMXL3	>tr|H3BR27|H3BR27_HUMAN RNA-binding motif protein, X chromosome, N-terminally processed OS=Homo sapiens GN=RBMX PE=4 SV=1;>sp|P38159-3|RBMX_HUMAN Isoform 3 of RNA-binding motif protein, X chromosome OS=Homo sapiens GN=RBMX;>tr|H0Y6E7|H0Y6E7_HUMAN RNA-bindi	10	2	2	2	2	0	2	0	2	0	34.6	34.6	34.6	8.6098	78	78;196;292;296;390;391;37;378;392;1067	4				2					2		3.9271e-08	4.4115	0.88977	35.679	2	4.4115	0.88977	35.679	2				0	34.6	0
F8WDZ1;Q8IZL8;C9JFV4;Q8IZL8-2;I3L4P1;I3L4M7;I3L445;E7EV54;I3L3A8	F8WDZ1;Q8IZL8;C9JFV4;Q8IZL8-2;I3L4P1;I3L4M7;I3L445;E7EV54;I3L3A8	2;2;2;2;1;1;1;1;1	2;2;2;2;1;1;1;1;1	2;2;2;2;1;1;1;1;1	Proline-, glutamic acid- and leucine-rich protein 1	PELP1	>tr|F8WDZ1|F8WDZ1_HUMAN Proline-, glutamic acid- and leucine-rich protein 1 OS=Homo sapiens GN=PELP1 PE=2 SV=1;>sp|Q8IZL8|PELP1_HUMAN Proline-, glutamic acid- and leucine-rich protein 1 OS=Homo sapiens GN=PELP1 PE=1 SV=2;>tr|C9JFV4|C9JFV4_HUMAN Proline-, g	9	2	2	2	2	0	2	0	2	0	3.9	3.9	3.9	110.09	1040	1040;1130;1274;1275;100;151;301;906;1180	2		2							2		8.9872e-12	5.7847	0.98898	0.63662	2	5.7847	0.98898	0.63662	2				0	3.9	0
Q08211;Q08211-2	Q08211	21;3	21;3	21;3	ATP-dependent RNA helicase A	DHX9	>sp|Q08211|DHX9_HUMAN ATP-dependent RNA helicase A OS=Homo sapiens GN=DHX9 PE=1 SV=4	2	21	21	21	21	0	21	0	21	0	23.1	23.1	23.1	140.96	1270	1270;235	1.9	3	28							31		0	5.2709	0.99258	34.912	31	5.2709	0.99258	34.912	31				0	23.1	0
Q99878;Q96KK5;Q9BTM1;Q16777;Q93077;Q7L7L0;Q6FI13;P20671;P0C0S8;P04908;H0YFX9;Q71UI9-2;C9J0D1;Q71UI9;P0C0S5;Q9BTM1-2;Q71UI9-5;C9J386;Q71UI9-3;Q71UI9-4	Q99878;Q96KK5;Q9BTM1;Q16777;Q93077;Q7L7L0;Q6FI13;P20671;P0C0S8;P04908;H0YFX9;Q71UI9-2;C9J0D1;Q71UI9;P0C0S5;Q9BTM1-2	3;3;3;3;3;3;3;3;3;3;2;2;2;2;2;2;1;1;1;1	3;3;3;3;3;3;3;3;3;3;2;2;2;2;2;2;1;1;1;1	1;1;1;1;1;1;1;1;1;1;1;0;0;0;0;0;0;0;0;0	Histone H2A type 1-J;Histone H2A type 1-H;Histone H2A.J;Histone H2A type 2-C;Histone H2A type 1-C;Histone H2A type 3;Histone H2A type 2-A;Histone H2A type 1-D;Histone H2A type 1;Histone H2A type 1-B/E;Histone H2A;Histone H2A.V;Histone H2A.Z	HIST1H2AJ;HIST1H2AH;H2AFJ;HIST2H2AC;HIST1H2AC;HIST3H2A;HIST2H2AA3;HIST1H2AD;HIST1H2AG;HIST1H2AB;H2AFV;H2AFZ	>sp|Q99878|H2A1J_HUMAN Histone H2A type 1-J OS=Homo sapiens GN=HIST1H2AJ PE=1 SV=3;>sp|Q96KK5|H2A1H_HUMAN Histone H2A type 1-H OS=Homo sapiens GN=HIST1H2AH PE=1 SV=3;>sp|Q9BTM1|H2AJ_HUMAN Histone H2A.J OS=Homo sapiens GN=H2AFJ PE=1 SV=1;>sp|Q16777|H2A2C_HU	20	3	3	1	3	2	3	2	1	0	27.3	27.3	14.8	13.936	128	128;128;129;129;130;130;130;130;130;130;92;114;122;128;128;151;66;76;90;102	5.43				1	4		2		5	2	1.2086e-10	3.9132	0.8987	41.599	7	4.2231	0.97116	12.815	5	0.76326	0.48817	54.676	2	27.3	12.5
P62805	P62805	6	6	6	Histone H4	HIST1H4A	>sp|P62805|H4_HUMAN Histone H4 OS=Homo sapiens GN=HIST1H4A PE=1 SV=2	1	6	6	6	5	4	5	4	5	4	57.3	57.3	57.3	11.367	103	103	6	1			1	6	1	13		7	15	1.4496e-111	1.9152	1.0465	49.182	20	4.0992	0.94266	32.367	7	1.7503	1.1195	55.987	13	50.5	34
P11388;P11388-2;P11388-3;P11388-4;J3KTB7;E9PCY5;Q02880-2;Q02880	P11388;P11388-2;P11388-3;P11388-4	11;11;11;11;3;3;3;3	11;11;11;11;3;3;3;3	11;11;11;11;3;3;3;3	DNA topoisomerase 2-alpha	TOP2A	>sp|P11388|TOP2A_HUMAN DNA topoisomerase 2-alpha OS=Homo sapiens GN=TOP2A PE=1 SV=3;>sp|P11388-2|TOP2A_HUMAN Isoform 2 of DNA topoisomerase 2-alpha OS=Homo sapiens GN=TOP2A;>sp|P11388-3|TOP2A_HUMAN Isoform 3 of DNA topoisomerase 2-alpha OS=Homo sapiens GN=	8	11	11	11	11	0	11	0	11	0	8.4	8.4	8.4	174.38	1531	1531;1557;1567;1612;147;1150;1621;1626	1	13								13		4.1507e-68	4.5127	1.2229	37.329	13	4.5127	1.2229	37.329	13				0	8.4	0
Q1KMD3;H3BQZ7	Q1KMD3;H3BQZ7	5;3	5;3	5;3	Heterogeneous nuclear ribonucleoprotein U-like protein 2	HNRNPUL2;hCG_2044799	>sp|Q1KMD3|HNRL2_HUMAN Heterogeneous nuclear ribonucleoprotein U-like protein 2 OS=Homo sapiens GN=HNRNPUL2 PE=1 SV=1;>tr|H3BQZ7|H3BQZ7_HUMAN HCG2044799 OS=Homo sapiens GN=hCG_2044799 PE=4 SV=1	2	5	5	5	5	0	5	0	5	0	8.2	8.2	8.2	85.104	747	747;746	2		6							6		3.6024e-38	4.4522	0.76118	72.923	6	4.4522	0.76118	72.923	6				0	8.2	0
O75643;B4E0P5;O75643-2;C9JAQ9	O75643	6;2;1;1	6;2;1;1	6;2;1;1	U5 small nuclear ribonucleoprotein 200 kDa helicase	SNRNP200	>sp|O75643|U520_HUMAN U5 small nuclear ribonucleoprotein 200 kDa helicase OS=Homo sapiens GN=SNRNP200 PE=1 SV=2	4	6	6	6	6	0	6	0	6	0	3.2	3.2	3.2	244.5	2136	2136;595;625;625	1	7								7		6.3519e-48	4.3044	1.1665	105.45	7	4.3044	1.1665	105.45	7				0	3.2	0
Q9Y2W1	Q9Y2W1	2	2	2	Thyroid hormone receptor-associated protein 3	THRAP3	>sp|Q9Y2W1|TR150_HUMAN Thyroid hormone receptor-associated protein 3 OS=Homo sapiens GN=THRAP3 PE=1 SV=2	1	2	2	2	2	0	2	0	2	0	2.3	2.3	2.3	108.66	955	955	2		2							2		0.00011699	4.3793	0.74871	18.529	2	4.3793	0.74871	18.529	2				0	2.3	0
P02545-3;P02545;P02545-2;Q6UYC3;D6RAQ3;P02545-4;Q5TCI8	P02545-3;P02545;P02545-2;Q6UYC3;D6RAQ3;P02545-4	5;5;4;4;3;3;2	5;5;4;4;3;3;2	5;5;4;4;3;3;2	Prelamin-A/C;Lamin-A/C	LMNA	>sp|P02545-3|LMNA_HUMAN Isoform ADelta10 of Prelamin-A/C OS=Homo sapiens GN=LMNA;>sp|P02545|LMNA_HUMAN Prelamin-A/C OS=Homo sapiens GN=LMNA PE=1 SV=1;>sp|P02545-2|LMNA_HUMAN Isoform C of Prelamin-A/C OS=Homo sapiens GN=LMNA;>tr|Q6UYC3|Q6UYC3_HUMAN Prelamin	7	5	5	5	5	0	5	0	5	0	10.6	10.6	10.6	70.66	634	634;664;572;614;565;574;491	3			5						5		5.4812e-16	4.3994	1.2137	12.188	4	4.3994	1.2137	12.188	4				0	10.6	0
Q14566	Q14566	2	2	2	DNA replication licensing factor MCM6	MCM6	>sp|Q14566|MCM6_HUMAN DNA replication licensing factor MCM6 OS=Homo sapiens GN=MCM6 PE=1 SV=1	1	2	2	2	2	0	2	0	2	0	3.2	3.2	3.2	92.888	821	821	2		2							2		3.4272e-05	1.1057	0.2408	28.79	2	1.1057	0.2408	28.79	2				0	3.2	0
O75533;H7C341	O75533;H7C341	2;1	2;1	2;1	Splicing factor 3B subunit 1	SF3B1	>sp|O75533|SF3B1_HUMAN Splicing factor 3B subunit 1 OS=Homo sapiens GN=SF3B1 PE=1 SV=3;>tr|H7C341|H7C341_HUMAN Splicing factor 3B subunit 1 (Fragment) OS=Homo sapiens GN=SF3B1 PE=4 SV=1	2	2	2	2	2	0	2	0	2	0	2	2	2	145.83	1304	1304;241	2		2							2		7.9514e-06	3.3197	0.72297	6.2865	2	3.3197	0.72297	6.2865	2				0	2	0
H9KV75;P12814-2;P12814;P12814-3;B7TY16;H7C5W8;H0YJ11;G3V2W4;H0YJW3;G3V2N5;G3V2X9;G3V2E8;G3V5M4;K7EJH8;P35609;B2RCS5	H9KV75;P12814-2;P12814;P12814-3;B7TY16;H7C5W8	11;11;11;11;11;6;5;4;3;3;2;1;1;1;1;1	11;11;11;11;11;6;5;4;3;3;2;1;1;1;1;1	8;8;8;8;8;4;3;3;1;3;2;1;1;0;1;1	Alpha-actinin-1	ACTN1	>tr|H9KV75|H9KV75_HUMAN Alpha-actinin-1 OS=Homo sapiens GN=ACTN1 PE=2 SV=1;>sp|P12814-2|ACTN1_HUMAN Isoform 2 of Alpha-actinin-1 OS=Homo sapiens GN=ACTN1;>sp|P12814|ACTN1_HUMAN Alpha-actinin-1 OS=Homo sapiens GN=ACTN1 PE=1 SV=2;>sp|P12814-3|ACTN1_HUMAN Iso	16	11	11	8	11	1	11	1	8	1	17.3	17.3	13.1	94.825	822	822;887;892;914;930;297;207;238;251;261;144;85;126;182;894;894	2.08		11	1						11	1	3.9742e-62	2.6691	0.57784	50.886	12	2.7176	0.56416	44.036	11				1	17.3	1.8
O43143	O43143	3	3	3	Putative pre-mRNA-splicing factor ATP-dependent RNA helicase DHX15	DHX15	>sp|O43143|DHX15_HUMAN Putative pre-mRNA-splicing factor ATP-dependent RNA helicase DHX15 OS=Homo sapiens GN=DHX15 PE=1 SV=2	1	3	3	3	3	0	3	0	3	0	3.9	3.9	3.9	90.932	795	795	2		3							3		1.1643e-10	4.3628	0.74589	27.924	3	4.3628	0.74589	27.924	3				0	3.9	0
P46087-2;P46087;P46087-4;P46087-3;F5GYR3;F5H5X6	P46087-2;P46087;P46087-4;P46087-3	9;9;9;7;3;1	9;9;9;7;3;1	9;9;9;7;3;1	Putative ribosomal RNA methyltransferase NOP2	NOP2	>sp|P46087-2|NOP2_HUMAN Isoform 2 of Putative ribosomal RNA methyltransferase NOP2 OS=Homo sapiens GN=NOP2;>sp|P46087|NOP2_HUMAN Putative ribosomal RNA methyltransferase NOP2 OS=Homo sapiens GN=NOP2 PE=1 SV=2;>sp|P46087-4|NOP2_HUMAN Isoform 4 of Putative r	6	9	9	9	9	0	9	0	9	0	15.1	15.1	15.1	88.972	808	808;812;845;628;275;250	2		11							11		1.2525e-53	4.2141	0.81714	26.219	11	4.2141	0.81714	26.219	11				0	15.1	0
Q15393;Q15393-3	Q15393	5;1	5;1	5;1	Splicing factor 3B subunit 3	SF3B3	>sp|Q15393|SF3B3_HUMAN Splicing factor 3B subunit 3 OS=Homo sapiens GN=SF3B3 PE=1 SV=4	2	5	5	5	5	0	5	0	5	0	5.5	5.5	5.5	135.58	1217	1217;399	2		6							6		2.1258e-25	4.0942	0.69996	28.453	6	4.0942	0.69996	28.453	6				0	5.5	0
Q96GQ7	Q96GQ7	2	2	2	Probable ATP-dependent RNA helicase DDX27	DDX27	>sp|Q96GQ7|DDX27_HUMAN Probable ATP-dependent RNA helicase DDX27 OS=Homo sapiens GN=DDX27 PE=1 SV=2	1	2	2	2	2	0	2	0	2	0	2.6	2.6	2.6	89.834	796	796	2		2							2		1.3921e-08	4.3712	0.84346	7.3196	2	4.3712	0.84346	7.3196	2				0	2.6	0
F8VZY9;P05783;CON__H-INV:HIT000015463	F8VZY9;P05783	13;13;1	12;12;1	9;9;1	Keratin, type I cytoskeletal 18	KRT18	>tr|F8VZY9|F8VZY9_HUMAN Keratin, type I cytoskeletal 18 OS=Homo sapiens GN=KRT18 PE=2 SV=1;>sp|P05783|K1C18_HUMAN Keratin, type I cytoskeletal 18 OS=Homo sapiens GN=KRT18 PE=1 SV=2	3	13	12	9	13	1	12	0	9	0	34.3	32.5	24.3	43.774	391	391;430;295	3.73			4	11					15		0	3.8144	0.81057	157.42	15	3.8144	0.81057	157.42	15				0	34.3	1.8
P48681	P48681	18	18	18	Nestin	NES	>sp|P48681|NEST_HUMAN Nestin OS=Homo sapiens GN=NES PE=1 SV=2	1	18	18	18	18	0	18	0	18	0	15.5	15.5	15.5	177.44	1621	1621	1	18								18		0	3.4603	0.94761	21.595	18	3.4603	0.94761	21.595	18				0	15.5	0
P19338;H7BY16	P19338;H7BY16	7;4	7;4	7;4	Nucleolin	NCL	>sp|P19338|NUCL_HUMAN Nucleolin OS=Homo sapiens GN=NCL PE=1 SV=3;>tr|H7BY16|H7BY16_HUMAN Nucleolin (Fragment) OS=Homo sapiens GN=NCL PE=2 SV=1	2	7	7	7	7	0	7	0	7	0	12.4	12.4	12.4	76.613	710	710;297	2		8							8		7.9501e-30	4.1275	0.8989	26.66	8	4.1275	0.8989	26.66	8				0	12.4	0
Q9H0A0;E7ESU4;E9PJN6;E9PMU0	Q9H0A0;E7ESU4	4;3;1;1	4;3;1;1	4;3;1;1	N-acetyltransferase 10	NAT10	>sp|Q9H0A0|NAT10_HUMAN N-acetyltransferase 10 OS=Homo sapiens GN=NAT10 PE=1 SV=2;>tr|E7ESU4|E7ESU4_HUMAN N-acetyltransferase 10 OS=Homo sapiens GN=NAT10 PE=4 SV=1	4	4	4	4	4	0	4	0	4	0	5.2	5.2	5.2	115.73	1025	1025;953;146;288	2		4							4		9.3595e-11	3.854	0.71447	8.5338	4	3.854	0.71447	8.5338	4				0	5.2	0
P08670;B0YJC4;B0YJC5;Q5JVS8;H7C5W5;P17661;P41219;P41219-2;P14136-3;P14136;P14136-2;K7EKH6;F8W835	P08670;B0YJC4	28;26;13;10;3;3;3;3;2;2;2;1;1	27;25;13;10;3;3;3;3;1;1;1;1;1	26;24;12;10;2;2;2;2;1;1;1;1;1	Vimentin	VIM	>sp|P08670|VIME_HUMAN Vimentin OS=Homo sapiens GN=VIM PE=1 SV=4;>tr|B0YJC4|B0YJC4_HUMAN Vimentin OS=Homo sapiens GN=VIM PE=3 SV=1	13	28	27	26	28	2	27	1	26	0	61.8	60.3	58.4	53.651	466	466;431;228;173;200;470;470;471;431;432;438;191;207	2.54	6	13	29	2					49	1	0	3.3006	0.89802	53.518	46	3.3006	0.89802	53.518	46				0	61.8	3.4
Q15149-4	Q15149-4	122	1	1			>sp|Q15149-4|PLEC_HUMAN Isoform 4 of Plectin OS=Homo sapiens GN=PLEC	1	122	1	1	119	7	1	0	1	0	33	0.3	0.3	516.19	4547	4547	1	2								2		0	3.1176	0.84483	4.9949	2	3.1176	0.84483	4.9949	2				0	32.3	1.8
P07900;P07900-2;Q86U12;Q14568;Q58FF8;G3V2J8;Q58FG1;Q58FF6	P07900;P07900-2;Q86U12	9;9;8;3;2;1;1;1	9;9;8;3;2;1;1;1	3;3;3;0;0;0;0;0	Heat shock protein HSP 90-alpha	HSP90AA1	>sp|P07900|HS90A_HUMAN Heat shock protein HSP 90-alpha OS=Homo sapiens GN=HSP90AA1 PE=1 SV=5;>sp|P07900-2|HS90A_HUMAN Isoform 2 of Heat shock protein HSP 90-alpha OS=Homo sapiens GN=HSP90AA1;>tr|Q86U12|Q86U12_HUMAN Full-length cDNA clone CS0CAP007YF18 of T	8	9	9	3	6	5	6	5	3	0	13.9	13.9	4.5	84.659	732	732;854;413;343;381;174;418;505	2.45		6	5						6	5	6.3577e-28	1.4905	0.58523	131.15	10	0.69122	0.15053	117.06	5	1.5379	1	19.034	5	9.4	7.5
O60506-4;O60506-3;O60506-2;O60506;O43390;O43390-2;F6UXX1;O60506-5;E7ETM7;Q2L7G6	O60506-4;O60506-3;O60506-2;O60506;O43390;O43390-2;F6UXX1;O60506-5;E7ETM7;Q2L7G6	2;2;2;2;2;2;1;1;1;1	2;2;2;2;2;2;1;1;1;1	2;2;2;2;2;2;1;1;1;1	Heterogeneous nuclear ribonucleoprotein Q;Heterogeneous nuclear ribonucleoprotein R	SYNCRIP;HNRNPR	>sp|O60506-4|HNRPQ_HUMAN Isoform 4 of Heterogeneous nuclear ribonucleoprotein Q OS=Homo sapiens GN=SYNCRIP;>sp|O60506-3|HNRPQ_HUMAN Isoform 3 of Heterogeneous nuclear ribonucleoprotein Q OS=Homo sapiens GN=SYNCRIP;>sp|O60506-2|HNRPQ_HUMAN Isoform 2 of Hete	10	2	2	2	2	0	2	0	2	0	3.8	3.8	3.8	58.735	527	527;562;588;623;633;636;185;410;473;595	3			2						2		4.5949e-05	2.7264	0.75213	149.17	2	2.7264	0.75213	149.17	2				0	3.8	0
P11387;E5RIC7;Q969P6-2;Q969P6	P11387;E5RIC7;Q969P6-2;Q969P6	2;1;1;1	2;1;1;1	2;1;1;1	DNA topoisomerase 1;DNA topoisomerase I, mitochondrial	TOP1;TOP1MT	>sp|P11387|TOP1_HUMAN DNA topoisomerase 1 OS=Homo sapiens GN=TOP1 PE=1 SV=2;>tr|E5RIC7|E5RIC7_HUMAN DNA topoisomerase I, mitochondrial (Fragment) OS=Homo sapiens GN=TOP1MT PE=2 SV=2;>sp|Q969P6-2|TOP1M_HUMAN Isoform 2 of DNA topoisomerase I, mitochondrial O	4	2	2	2	2	0	2	0	2	0	3.3	3.3	3.3	90.725	765	765;376;503;601	2		2							2		0.00027546	4.2129	0.81291	6.0822	2	4.2129	0.81291	6.0822	2				0	3.3	0
E9PP50;P23528;E9PLJ3;E9PS23;E9PQB7;Q9Y281-3;G3V1A4;Q9Y281;E9PK25	E9PP50;P23528;E9PLJ3;E9PS23;E9PQB7;Q9Y281-3;G3V1A4;Q9Y281;E9PK25	2;2;1;1;1;1;1;1;1	2;2;1;1;1;1;1;1;1	2;2;1;1;1;1;1;1;1	Cofilin-1;Cofilin-2	CFL1;CFL2	>tr|E9PP50|E9PP50_HUMAN Cofilin-1 (Fragment) OS=Homo sapiens GN=CFL1 PE=2 SV=1;>sp|P23528|COF1_HUMAN Cofilin-1 OS=Homo sapiens GN=CFL1 PE=1 SV=3;>tr|E9PLJ3|E9PLJ3_HUMAN Cofilin-1 (Fragment) OS=Homo sapiens GN=CFL1 PE=2 SV=1;>tr|E9PS23|E9PS23_HUMAN Cofilin-	9	2	2	2	2	0	2	0	2	0	14.4	14.4	14.4	17.865	160	160;166;79;91;122;149;149;166;204	5					2				2		7.6325e-07	1.1425	0.27645	7.2376	2	1.1425	0.27645	7.2376	2				0	14.4	0
Q06830;P32119	Q06830	3;1	3;1	3;1	Peroxiredoxin-1	PRDX1	>sp|Q06830|PRDX1_HUMAN Peroxiredoxin-1 OS=Homo sapiens GN=PRDX1 PE=1 SV=1	2	3	3	3	3	0	3	0	3	0	15.6	15.6	15.6	22.11	199	199;198	3.67	1				2				3		4.1354e-15	1.1168	0.27023	161.33	3	1.1168	0.27023	161.33	3				0	15.6	0
H0YKS4;H0YMD0;H0YMU9;H0YN42;P07355;A6NMY6;H0YMM1;H0YNP5;P07355-2;H0YKZ7;H0YLV6;H0YMT9;H0YKX9;H0YM50;H0YKL9;H0YMW4;H0YNB8;H0YN52;H0YMD9;H0YKN4;H0YNA0;H0YKV8;H0YN28;H0YL33;H0YLE2	H0YKS4;H0YMD0;H0YMU9;H0YN42;P07355;A6NMY6;H0YMM1;H0YNP5;P07355-2;H0YKZ7;H0YLV6;H0YMT9;H0YKX9;H0YM50;H0YKL9;H0YMW4	6;6;6;6;6;6;5;5;5;4;4;4;4;4;3;3;2;2;2;2;2;2;2;2;1	6;6;6;6;6;6;5;5;5;4;4;4;4;4;3;3;2;2;2;2;2;2;2;2;1	6;6;6;6;6;6;5;5;5;4;4;4;4;4;3;3;2;2;2;2;2;2;2;2;1	Annexin;Annexin A2;Putative annexin A2-like protein	ANXA2;ANXA2P2	>tr|H0YKS4|H0YKS4_HUMAN Annexin (Fragment) OS=Homo sapiens GN=ANXA2 PE=3 SV=1;>tr|H0YMD0|H0YMD0_HUMAN Annexin (Fragment) OS=Homo sapiens GN=ANXA2 PE=2 SV=1;>tr|H0YMU9|H0YMU9_HUMAN Annexin OS=Homo sapiens GN=ANXA2 PE=2 SV=1;>tr|H0YN42|H0YN42_HUMAN Annexin (	25	6	6	6	5	2	5	2	5	2	38.1	38.1	38.1	19.53	176	176;227;230;256;339;339;149;175;357;119;132;133;134;248;110;146;47;59;65;69;79;81;139;142;45	4		1		5	2				6	2	1.6702e-18	0.66112	0.1975	120.81	8	0.82527	0.16645	95.151	6	0.41174	0.81999	79.174	2	31.8	12.5
J3QS39;J3QTR3;F5H6Q2;P62987;F5GYU3;F5H2Z3;F5H265;F5H7Y5;B4DV12;F5H388;P62979;F5H747;F5GXK7;J3QKN0;P0CG47;Q96C32;F5H7K6;F5H041;P0CG48;M0R1M6;M0R2S1;J3QLP7;J3QRK5;J3QSA3;K7EMA8;F5GZ39;M0R1V7;F5H4D8;J3KSM4	J3QS39;J3QTR3;F5H6Q2;P62987;F5GYU3;F5H2Z3;F5H265;F5H7Y5;B4DV12;F5H388;P62979;F5H747;F5GXK7;J3QKN0;P0CG47;Q96C32;F5H7K6;F5H041;P0CG48;M0R1M6;M0R2S1;J3QLP7;J3QRK5	3;3;3;3;3;3;3;3;3;3;3;3;3;3;3;3;3;3;3;2;2;2;2;1;1;1;1;1;1	3;3;3;3;3;3;3;3;3;3;3;3;3;3;3;3;3;3;3;2;2;2;2;1;1;1;1;1;1	3;3;3;3;3;3;3;3;3;3;3;3;3;3;3;3;3;3;3;2;2;2;2;1;1;1;1;1;1	Ubiquitin-60S ribosomal protein L40;Ubiquitin;60S ribosomal protein L40;Ubiquitin-40S ribosomal protein S27a;Ubiquitin;40S ribosomal protein S27a;Polyubiquitin-B;Ubiquitin;Polyubiquitin-C;Ubiquitin	UBB;RPS27A;UBC;UBA52;UBBP4	>tr|J3QS39|J3QS39_HUMAN Ubiquitin (Fragment) OS=Homo sapiens GN=UBB PE=4 SV=1;>tr|J3QTR3|J3QTR3_HUMAN Ubiquitin (Fragment) OS=Homo sapiens GN=RPS27A PE=1 SV=1;>tr|F5H6Q2|F5H6Q2_HUMAN Polyubiquitin-C (Fragment) OS=Homo sapiens GN=UBC PE=2 SV=1;>sp|P62987|RL	29	3	3	3	3	0	3	0	3	0	36.6	36.6	36.6	10.469	93	93;106;123;128;134;136;149;153;153;155;156;161;169;206;229;305;533;609;685;114;138;224;229;43;53;61;63;88;98	2.86	2	2		1	2				7		5.3851e-22	0.55044	0.11467	96.343	7	0.55044	0.11467	96.343	7				0	36.6	0
P35579;P35579-2;P35749-4;P35749-3;P35749;P35580;P35749-2;P35580-2;F8W6L6;P35580-3;P35580-4;B1AH99;Q5BKV1	P35579;P35579-2	22;14;3;3;3;3;3;3;3;3;3;2;2	22;14;3;3;3;3;3;3;3;3;3;2;2	20;13;1;1;1;3;1;3;3;3;3;2;2	Myosin-9	MYH9	>sp|P35579|MYH9_HUMAN Myosin-9 OS=Homo sapiens GN=MYH9 PE=1 SV=4;>sp|P35579-2|MYH9_HUMAN Isoform 2 of Myosin-9 OS=Homo sapiens GN=MYH9	13	22	22	20	22	1	22	1	20	1	15.7	15.7	14.3	226.53	1960	1960;1382;1938;1945;1972;1976;1979;1992;1992;1997;2007;103;218	1	24								23	1	0	2.0378	0.54909	19.449	24	2.0451	0.55026	16.305	23				1	15.7	0.7
Q9NZT1	Q9NZT1	2	2	2	Calmodulin-like protein 5	CALML5	>sp|Q9NZT1|CALL5_HUMAN Calmodulin-like protein 5 OS=Homo sapiens GN=CALML5 PE=1 SV=2	1	2	2	2	2	1	2	1	2	1	21.2	21.2	21.2	15.892	146	146	4.2		1		2	1	1			4	1	1.0936e-44	0.43194	0.10452	150.94	5	0.36277	0.080143	136.46	4				1	21.2	15.8
Q08554-2;Q08554	Q08554-2;Q08554	3;3	3;3	3;3	Desmocollin-1	DSC1	>sp|Q08554-2|DSC1_HUMAN Isoform 1B of Desmocollin-1 OS=Homo sapiens GN=DSC1;>sp|Q08554|DSC1_HUMAN Desmocollin-1 OS=Homo sapiens GN=DSC1 PE=1 SV=2	2	3	3	3	2	1	2	1	2	1	5.4	5.4	5.4	93.834	840	840;894	2.75	2			1	1				3	1	2.7758e-07	0.29634	0.075883	196.79	4	0.85023	0.2304	147.18	3				1	3.7	1.7
Q08188	Q08188	2	2	2	Protein-glutamine gamma-glutamyltransferase E;Protein-glutamine gamma-glutamyltransferase E 50 kDa catalytic chain;Protein-glutamine gamma-glutamyltransferase E 27 kDa non-catalytic chain	TGM3	>sp|Q08188|TGM3_HUMAN Protein-glutamine gamma-glutamyltransferase E OS=Homo sapiens GN=TGM3 PE=1 SV=4	1	2	2	2	1	1	1	1	1	1	4.8	4.8	4.8	76.631	693	693	1.33	2	1							2	1	7.288e-24	0.17669	0.04788	88.802	3	0.15069	0.032434	55.08	2				1	2.9	1.9
P25311;C9JEV0;H7BZJ8;A8MT79	P25311;C9JEV0	4;3;1;1	4;3;1;1	4;3;1;1	Zinc-alpha-2-glycoprotein	AZGP1	>sp|P25311|ZA2G_HUMAN Zinc-alpha-2-glycoprotein OS=Homo sapiens GN=AZGP1 PE=1 SV=2;>tr|C9JEV0|C9JEV0_HUMAN Zinc-alpha-2-glycoprotein OS=Homo sapiens GN=AZGP1 PE=2 SV=1	4	4	4	4	4	0	4	0	4	0	18.5	18.5	18.5	34.258	298	298;227;85;204	3.11	1	4		1	3				9		1.722e-21	0.15736	0.038078	105.88	9	0.15736	0.038078	105.88	9				0	18.5	0
P05109	P05109	4	4	4	Protein S100-A8;Protein S100-A8, N-terminally processed	S100A8	>sp|P05109|S10A8_HUMAN Protein S100-A8 OS=Homo sapiens GN=S100A8 PE=1 SV=1	1	4	4	4	4	2	4	2	4	2	36.6	36.6	36.6	10.834	93	93	3.17	2	2	1	6	1				7	5	4.8987e-21	0.04232	0.0532	207.77	10	0.094417	0.018721	219.59	6	0.029473	0.15774	155.71	4	36.6	23.7
P15924;P15924-2	P15924;P15924-2	17;12	17;12	17;12	Desmoplakin	DSP	>sp|P15924|DESP_HUMAN Desmoplakin OS=Homo sapiens GN=DSP PE=1 SV=3;>sp|P15924-2|DESP_HUMAN Isoform DPII of Desmoplakin OS=Homo sapiens GN=DSP	2	17	17	17	8	10	8	10	8	10	6.8	6.8	6.8	331.77	2871	2871;2272	2.5	14	1	4	5	2	2			13	15	5.4965e-63	0.10795	0.03685	159.78	23	0.16626	0.035699	112.25	12	0.055974	0.046936	199.29	11	3.3	3.8
Q5T749	Q5T749	2	2	2	Keratinocyte proline-rich protein	KPRP	>sp|Q5T749|KPRP_HUMAN Keratinocyte proline-rich protein OS=Homo sapiens GN=KPRP PE=1 SV=1	1	2	2	2	1	1	1	1	1	1	3.8	3.8	3.8	64.135	579	579	2.67	1		1	1					2	1	8.7335e-05	0.08379	0.023115	50.049	3	0.10076	0.02435	7.3563	2				1	1.7	2.1
Q02413	Q02413	6	6	6	Desmoglein-1	DSG1	>sp|Q02413|DSG1_HUMAN Desmoglein-1 OS=Homo sapiens GN=DSG1 PE=1 SV=2	1	6	6	6	6	0	6	0	6	0	7.7	7.7	7.7	113.75	1049	1049	2.29	4	1			2				7		1.0184e-59	0.077988	0.020624	106.49	7	0.077988	0.020624	106.49	7				0	7.7	0
F5GWP8;C9JTX4;C9J826;C9JK18;C9JKY1	F5GWP8	20;3;3;3;3	3;3;3;3;3	0;0;0;0;0		JUP	>tr|F5GWP8|F5GWP8_HUMAN Junction plakoglobin OS=Homo sapiens GN=JUP PE=2 SV=1	5	20	3	0	13	12	1	2	0	0	27.6	5.9	0	66.35	591	591;235;277;296;298	1.25	3	1							2	2	0	0.036181	0.012649	45.625	3	0.040131	0.0098141	35.884	2				1	19.6	16.1
P06702	P06702	4	4	4	Protein S100-A9	S100A9	>sp|P06702|S10A9_HUMAN Protein S100-A9 OS=Homo sapiens GN=S100A9 PE=1 SV=1	1	4	4	4	4	2	4	2	4	2	37.7	37.7	37.7	13.242	114	114	3.83	1	1	2	5	1	2			8	4	1.492e-30	0.075341	0.033102	154.08	10	0.070793	0.020519	109.22	7	0.08018	0.17474	159.36	3	37.7	24.6
P12273	P12273	5	5	5	Prolactin-inducible protein	PIP	>sp|P12273|PIP_HUMAN Prolactin-inducible protein OS=Homo sapiens GN=PIP PE=1 SV=1	1	5	5	5	3	3	3	3	3	3	36.3	36.3	36.3	16.572	146	146	4.44		2		2	2	3			5	4	1.5803e-21	0.086171	0.014732	187.16	5	0.049213	0.0091385	109.72	4				1	26	24
P35908	P35908	57	57	1	Keratin, type II cytoskeletal 2 epidermal	KRT2	>sp|P35908|K22E_HUMAN Keratin, type II cytoskeletal 2 epidermal OS=Homo sapiens GN=KRT2 PE=1 SV=2	1	57	57	1	45	44	45	44	1	0	85.9	85.9	4.7	65.432	639	639	4.06	83	38	59	64	54	33	18	59	139	269	0	0.022281	0.012635	159.82	309	0.042485	0.010356	132.7	131	0.016788	0.01606	174.71	178	79.8	61
P81605;P81605-2	P81605;P81605-2	4;3	4;3	4;3	Dermcidin;Survival-promoting peptide;DCD-1	DCD	>sp|P81605|DCD_HUMAN Dermcidin OS=Homo sapiens GN=DCD PE=1 SV=2;>sp|P81605-2|DCD_HUMAN Isoform 2 of Dermcidin OS=Homo sapiens GN=DCD	2	4	4	4	2	3	2	3	2	3	35.5	35.5	35.5	11.284	110	110;121	3.47	3	3	1	4	2	1		1	6	9	4.1597e-89	0.026011	0.018614	209.43	14	0.014182	0.005282	144.27	6	0.039338	0.047271	184.67	8	12.7	32.7
P06737;P06737-2;E9PK47;E9PMM6	P06737;P06737-2;E9PK47	37;36;34;11	37;36;34;11	31;30;28;6	Glycogen phosphorylase, liver form;Phosphorylase	PYGL	>sp|P06737|PYGL_HUMAN Glycogen phosphorylase, liver form OS=Homo sapiens GN=PYGL PE=1 SV=4;>sp|P06737-2|PYGL_HUMAN Isoform 2 of Glycogen phosphorylase, liver form OS=Homo sapiens GN=PYGL;>tr|E9PK47|E9PK47_HUMAN Phosphorylase OS=Homo sapiens GN=PYGL PE=2 SV	4	37	37	31	0	37	0	37	0	31	41.1	41.1	33.6	97.147	847	847;813;819;306	3.01			75	1						76	0	0.058559	0.035955	150.81	66				0	0.058559	0.035955	150.81	66	0	41.1
O43813;E9PHS0;F8WDS9;H7C2E3	O43813;E9PHS0	11;6;4;1	11;6;4;1	11;6;4;1	LanC-like protein 1	LANCL1	>sp|O43813|LANC1_HUMAN LanC-like protein 1 OS=Homo sapiens GN=LANCL1 PE=1 SV=1;>tr|E9PHS0|E9PHS0_HUMAN LanC-like protein 1 (Fragment) OS=Homo sapiens GN=LANCL1 PE=2 SV=1	4	11	11	11	0	11	0	11	0	11	31.6	31.6	31.6	45.283	399	399;196;82;148	5.12					28	4				32	1.9685e-174	0.074467	0.12562	131.3	29				0	0.074467	0.12562	131.3	29	0	31.6
P11216;H0Y4Z6	P11216	22;5	17;4	15;4	Glycogen phosphorylase, brain form	PYGB	>sp|P11216|PYGB_HUMAN Glycogen phosphorylase, brain form OS=Homo sapiens GN=PYGB PE=1 SV=5	2	22	17	15	0	22	0	17	0	15	29.3	23.1	20.2	96.695	843	843;245	3			28							28	9.5575e-190	0.086714	0.051808	150.42	23				0	0.086714	0.051808	150.42	23	0	29.3
P09382	P09382	3	3	3	Galectin-1	LGALS1	>sp|P09382|LEG1_HUMAN Galectin-1 OS=Homo sapiens GN=LGALS1 PE=1 SV=2	1	3	3	3	0	3	0	3	0	3	20.7	20.7	20.7	14.716	135	135	7							3			3	3.8338e-07	0.14553	0.093079	41.677	3				0	0.14553	0.093079	41.677	3	0	20.7
P38646;D6RA73;D6RJI2;H0YBG6	P38646	8;2;2;2	8;2;2;2	8;2;2;2	Stress-70 protein, mitochondrial	HSPA9	>sp|P38646|GRP75_HUMAN Stress-70 protein, mitochondrial OS=Homo sapiens GN=HSPA9 PE=1 SV=2	4	8	8	8	0	8	0	8	0	8	15.2	15.2	15.2	73.68	679	679;62;95;163	4				9						9	4.7968e-95	0.10227	0.4929	55.63	9				0	0.10227	0.4929	55.63	9	0	15.2
Q9BS26	Q9BS26	10	10	10	Endoplasmic reticulum resident protein 44	ERP44	>sp|Q9BS26|ERP44_HUMAN Endoplasmic reticulum resident protein 44 OS=Homo sapiens GN=ERP44 PE=1 SV=1	1	10	10	10	0	10	0	10	0	10	26.4	26.4	26.4	46.971	406	406	5.06					16	1				17	1.1959e-201	0.12997	0.25884	103.9	14				0	0.12997	0.25884	103.9	14	0	26.4
P68371;P04350;Q3ZCM7;M0R0X0;M0QY85;M0QY37;M0QX14;M0QZL7;M0R278	P68371;P04350	12;8;5;1;1;1;1;1;1	2;1;1;1;1;1;1;1;1	2;1;1;1;1;1;1;1;1	Tubulin beta-4B chain;Tubulin beta-4A chain	TUBB4B;TUBB4A	>sp|P68371|TBB4B_HUMAN Tubulin beta-4B chain OS=Homo sapiens GN=TUBB4B PE=1 SV=1;>sp|P04350|TBB4A_HUMAN Tubulin beta-4A chain OS=Homo sapiens GN=TUBB4A PE=1 SV=2	9	12	2	2	0	12	0	2	0	2	32.4	6.1	6.1	49.83	445	445;444;444;103;107;109;110;158;167	4.33				2	1					3	0	0.1197	0.57687	39.922	3				0	0.1197	0.57687	39.922	3	0	32.4
Q5JP53;P07437;Q5ST81;Q13509;A8K854;E9PBJ4;K7ESM5;F5H0I4;A6NKZ8;Q5SQY0;I3L2F9;A6NNZ2;Q9BUF5;G3V2A3;Q9H4B7;CON__ENSEMBL:ENSBTAP00000025008;M0R2D3;G3V5W4;G3V2R8;M0R042;G3V3R4;M0QYM7;G3V2N6	Q5JP53;P07437;Q5ST81;Q13509	13;13;11;7;6;5;4;4;4;4;4;4;4;3;3;3;2;1;1;1;1;1;1	13;13;11;7;6;5;4;4;4;4;4;4;4;3;3;3;2;1;1;1;1;1;1	2;2;1;0;0;1;0;0;0;0;0;0;0;0;0;0;0;0;0;0;0;0;0	Tubulin beta chain;Tubulin beta-3 chain	TUBB;TUBB3	>tr|Q5JP53|Q5JP53_HUMAN Tubulin beta chain OS=Homo sapiens GN=TUBB PE=3 SV=1;>sp|P07437|TBB5_HUMAN Tubulin beta chain OS=Homo sapiens GN=TUBB PE=1 SV=2;>tr|Q5ST81|Q5ST81_HUMAN Tubulin beta chain OS=Homo sapiens GN=TUBB PE=3 SV=1;>sp|Q13509|TBB3_HUMAN Tubul	23	13	13	2	0	13	0	13	0	2	37.3	37.3	6.3	47.766	426	426;444;372;450;378;243;338;372;372;410;410;444;446;189;451;536;155;97;118;144;148;161;164	4.54				14	10	2				26	0	0.15366	0.61607	54.811	26				0	0.15366	0.61607	54.811	26	0	37.3
P14923;B4DGU4;P35222	P14923	9;1;1	6;1;1	6;1;1	Junction plakoglobin	JUP	>sp|P14923|PLAK_HUMAN Junction plakoglobin OS=Homo sapiens GN=JUP PE=1 SV=3	3	9	6	6	2	7	1	5	1	5	13.3	8.6	8.6	81.744	745	745;774;781	3.1	5			2		3			1	9	4.5603e-36	0.035841	0.013723	203.81	4				1	0.026265	0.014208	243.84	3	3	10.3
P25705-2;P25705;K7EQH4;K7EJP1;K7ERX7;K7EK77;K7ENP3;K7ESA0	P25705-2;P25705;K7EQH4;K7EJP1;K7ERX7;K7EK77;K7ENP3	3;3;2;2;2;2;2;1	3;3;2;2;2;2;2;1	3;3;2;2;2;2;2;1	ATP synthase subunit alpha, mitochondrial;ATP synthase subunit alpha	ATP5A1	>sp|P25705-2|ATPA_HUMAN Isoform 2 of ATP synthase subunit alpha, mitochondrial OS=Homo sapiens GN=ATP5A1;>sp|P25705|ATPA_HUMAN ATP synthase subunit alpha, mitochondrial OS=Homo sapiens GN=ATP5A1 PE=1 SV=1;>tr|K7EQH4|K7EQH4_HUMAN ATP synthase subunit alpha,	8	3	3	3	0	3	0	3	0	3	8.7	8.7	8.7	54.493	503	503;553;111;145;205;207;531;77	4				3						3	8.131e-08	0.21086	1.0162	13.846	3				0	0.21086	1.0162	13.846	3	0	8.7
H3BTN5;P14618-2;P14618;H3BQ34;P14618-3;H3BU13;H3BT25;H3BUW1;H3BTJ2;Q504U3;H3BN34;H3BQZ3;P30613-2;P30613	H3BTN5;P14618-2;P14618;H3BQ34;P14618-3	5;5;5;3;3;2;2;2;2;2;1;1;1;1	5;5;5;3;3;2;2;2;2;2;1;1;1;1	5;5;5;3;3;2;2;2;2;2;1;1;1;1	Pyruvate kinase;Pyruvate kinase isozymes M1/M2	PKM	>tr|H3BTN5|H3BTN5_HUMAN Pyruvate kinase (Fragment) OS=Homo sapiens GN=PKM PE=2 SV=1;>sp|P14618-2|KPYM_HUMAN Isoform M1 of Pyruvate kinase isozymes M1/M2 OS=Homo sapiens GN=PKM;>sp|P14618|KPYM_HUMAN Pyruvate kinase isozymes M1/M2 OS=Homo sapiens GN=PKM PE=1	14	5	5	5	0	5	0	5	0	5	11.8	11.8	11.8	53.045	485	485;531;531;281;516;82;151;162;168;366;52;69;543;574	4				5						5	1.665e-56	0.30576	1.7141	37.211	5				0	0.30576	1.7141	37.211	5	0	11.8
P48741;P17066;E9PN25;E9PPY6	P48741;P17066;E9PN25;E9PPY6	2;2;1;1	1;1;0;0	1;1;0;0	Putative heat shock 70 kDa protein 7;Heat shock 70 kDa protein 6	HSPA7;HSPA6;HSPA8	>sp|P48741|HSP77_HUMAN Putative heat shock 70 kDa protein 7 OS=Homo sapiens GN=HSPA7 PE=5 SV=2;>sp|P17066|HSP76_HUMAN Heat shock 70 kDa protein 6 OS=Homo sapiens GN=HSPA6 PE=1 SV=2;>tr|E9PN25|E9PN25_HUMAN Heat shock cognate 71 kDa protein (Fragment) OS=Hom	4	2	1	1	2	2	1	1	1	1	6.5	3	3	40.244	367	367;643;132;137	3.5			1	1					1	1	1.8407e-38	0.77027	0.88816	14.883	2				1				1	6.5	6.5
P05141;I7HJJ0;P12236	P05141	3;1;1	3;1;1	3;1;1	ADP/ATP translocase 2	SLC25A5	>sp|P05141|ADT2_HUMAN ADP/ATP translocase 2 OS=Homo sapiens GN=SLC25A5 PE=1 SV=7	3	3	3	3	0	3	0	3	0	3	11.1	11.1	11.1	32.852	298	298;158;298	6						3				3	1.1121e-57	0.71644	0.76766	9.1669	3				0	0.71644	0.76766	9.1669	3	0	11.1
Q5VTE0;P68104;Q05639;A6PW80;Q5JR01	Q5VTE0;P68104;Q05639	6;6;4;2;2	6;6;4;2;2	6;6;4;2;2	Putative elongation factor 1-alpha-like 3;Elongation factor 1-alpha 1;Elongation factor 1-alpha 2	EEF1A1P5;EEF1A1;EEF1A2	>sp|Q5VTE0|EF1A3_HUMAN Putative elongation factor 1-alpha-like 3 OS=Homo sapiens GN=EEF1A1P5 PE=5 SV=1;>sp|P68104|EF1A1_HUMAN Elongation factor 1-alpha 1 OS=Homo sapiens GN=EEF1A1 PE=1 SV=1;>sp|Q05639|EF1A2_HUMAN Elongation factor 1-alpha 2 OS=Homo sapiens	5	6	6	6	1	6	1	6	1	6	13	13	13	50.184	462	462;462;463;107;145	4.64				4	7				1	10	4.9138e-168	0.72683	1.3884	71.055	11				1	0.72462	1.4501	50.496	10	2.6	13
P08238;Q58FF7;Q5T9W8;F8W026;P14625	P08238	9;3;2;1;1	3;1;1;1;1	3;1;1;1;1	Heat shock protein HSP 90-beta	HSP90AB1	>sp|P08238|HS90B_HUMAN Heat shock protein HSP 90-beta OS=Homo sapiens GN=HSP90AB1 PE=1 SV=4	5	9	3	3	4	7	1	2	1	2	13.5	4	4	83.263	724	724;597;168;49;803	2.67		1	2						1	2	5.9684e-36	0.93461	0.49951	10.711	3				1	0.92315	0.50571	1.7445	2	6.6	9.9
F5H1S8;Q14165;H0YG07;F5GX14	F5H1S8;Q14165;H0YG07;F5GX14	2;2;1;1	2;2;1;1	2;2;1;1	Malectin	MLEC	>tr|F5H1S8|F5H1S8_HUMAN Malectin (Fragment) OS=Homo sapiens GN=MLEC PE=2 SV=1;>sp|Q14165|MLEC_HUMAN Malectin OS=Homo sapiens GN=MLEC PE=1 SV=1;>tr|H0YG07|H0YG07_HUMAN Malectin (Fragment) OS=Homo sapiens GN=MLEC PE=4 SV=1;>tr|F5GX14|F5GX14_HUMAN Malectin OS	4	2	2	2	0	2	0	2	0	2	20.5	20.5	20.5	16.729	146	146;292;173;217	6						2				2	0.00010574	2.1189	3.8889	166.87	2				0	2.1189	3.8889	166.87	2	0	20.5
Q14315-2;Q14315;F8WE98;O75369-5;O75369-4;O75369-6;O75369-3;O75369-2;O75369-9;O75369;Q5HY54;O75369-8;P21333-2;P21333	Q14315-2;Q14315;F8WE98;O75369-5;O75369-4;O75369-6;O75369-3;O75369-2;O75369-9;O75369;Q5HY54;O75369-8;P21333-2;P21333	2;2;1;1;1;1;1;1;1;1;1;1;1;1	2;2;1;1;1;1;1;1;1;1;1;1;1;1	2;2;1;1;1;1;1;1;1;1;1;1;1;1	Filamin-C;Filamin-B;Filamin-A	FLNC;FLNA;FLNB	>sp|Q14315-2|FLNC_HUMAN Isoform 2 of Filamin-C OS=Homo sapiens GN=FLNC;>sp|Q14315|FLNC_HUMAN Filamin-C OS=Homo sapiens GN=FLNC PE=1 SV=3;>tr|F8WE98|F8WE98_HUMAN Filamin-A (Fragment) OS=Homo sapiens GN=FLNA PE=2 SV=2;>sp|O75369-5|FLNB_HUMAN Isoform 5 of Fil	14	2	2	2	1	1	1	1	1	1	0.7	0.7	0.7	287.28	2692	2692;2725;604;2146;2150;2537;2561;2578;2591;2602;2607;2633;2639;2647	1	2								1	1	4.7357e-08	1.0724	0.41334	65.197	2				1				1	0.4	0.3
P04406;P04406-2;E7EUT5	P04406;P04406-2;E7EUT5	4;3;2	4;3;2	4;3;2	Glyceraldehyde-3-phosphate dehydrogenase	GAPDH	>sp|P04406|G3P_HUMAN Glyceraldehyde-3-phosphate dehydrogenase OS=Homo sapiens GN=GAPDH PE=1 SV=3;>sp|P04406-2|G3P_HUMAN Isoform 2 of Glyceraldehyde-3-phosphate dehydrogenase OS=Homo sapiens GN=GAPDH;>tr|E7EUT5|E7EUT5_HUMAN Glyceraldehyde-3-phosphate dehydr	3	4	4	4	1	3	1	3	1	3	15.2	15.2	15.2	36.053	335	335;293;260	4	1			1	1	1			1	3	5.6436e-10	0.21438	0.12638	172.8	4				1	0.14128	0.2319	209.02	3	4.2	11
P62269;J3JS69	P62269;J3JS69	2;1	2;1	2;1	40S ribosomal protein S18	RPS18	>sp|P62269|RS18_HUMAN 40S ribosomal protein S18 OS=Homo sapiens GN=RPS18 PE=1 SV=3;>tr|J3JS69|J3JS69_HUMAN 40S ribosomal protein S18 OS=Homo sapiens GN=RPS18 PE=3 SV=1	2	2	2	2	0	2	0	2	0	2	11.2	11.2	11.2	17.718	152	152;82	7							2			2	2.1981e-06	3.0764	1.9676	16.737	2				0	3.0764	1.9676	16.737	2	0	11.2
P06733;K7EM90;P06733-2	P06733;K7EM90;P06733-2	2;1;1	2;1;1	2;1;1	Alpha-enolase;Enolase	ENO1	>sp|P06733|ENOA_HUMAN Alpha-enolase OS=Homo sapiens GN=ENO1 PE=1 SV=2;>tr|K7EM90|K7EM90_HUMAN Enolase (Fragment) OS=Homo sapiens GN=ENO1 PE=3 SV=1;>sp|P06733-2|ENOA_HUMAN Isoform MBP-1 of Alpha-enolase OS=Homo sapiens GN=ENO1	3	2	2	2	0	2	0	2	0	2	4.8	4.8	4.8	47.168	434	434;195;341	5					2					2	0.00019755	0.97081	1.6169	15.956	2				0	0.97081	1.6169	15.956	2	0	4.8
F5H2D2;F5H0C5;F5H0S4;B4DW05;F5H3X6;Q99623-2;F5GY37;Q99623;J3KPX7;F5GWA7	F5H2D2;F5H0C5;F5H0S4;B4DW05;F5H3X6;Q99623-2;F5GY37;Q99623;J3KPX7;F5GWA7	2;2;2;2;2;2;2;2;2;1	2;2;2;2;2;2;2;2;2;1	2;2;2;2;2;2;2;2;2;1	Prohibitin-2	PHB2	>tr|F5H2D2|F5H2D2_HUMAN Prohibitin-2 OS=Homo sapiens GN=PHB2 PE=2 SV=1;>tr|F5H0C5|F5H0C5_HUMAN Prohibitin-2 OS=Homo sapiens GN=PHB2 PE=2 SV=1;>tr|F5H0S4|F5H0S4_HUMAN Prohibitin-2 OS=Homo sapiens GN=PHB2 PE=2 SV=1;>tr|B4DW05|B4DW05_HUMAN Prohibitin-2 OS=Hom	10	2	2	2	0	2	0	2	0	2	34.5	34.5	34.5	9.2667	87	87;112;139;213;220;261;267;299;299;261	6						3				3	1.3735e-07	3.3822	5.5519	101.32	3				0	3.3822	5.5519	101.32	3	0	34.5
Q8NI36;D6R922	Q8NI36;D6R922	2;1	2;1	2;1	WD repeat-containing protein 36	WDR36	>sp|Q8NI36|WDR36_HUMAN WD repeat-containing protein 36 OS=Homo sapiens GN=WDR36 PE=1 SV=1;>tr|D6R922|D6R922_HUMAN WD repeat-containing protein 36 OS=Homo sapiens GN=WDR36 PE=2 SV=1	2	2	2	2	1	1	1	1	1	1	2.5	2.5	2.5	105.32	951	951;581	2.33	1	1		1					1	2	4.2306e-05	0.076785	0.65018	351.4	3				1	0.014603	0.031253	429.23	2	1.6	0.9
Q6UWP8	Q6UWP8	3	3	3	Suprabasin	SBSN	>sp|Q6UWP8|SBSN_HUMAN Suprabasin OS=Homo sapiens GN=SBSN PE=2 SV=2	1	3	3	3	3	0	3	0	3	0	18.3	18.3	18.3	60.54	590	590	3		2		2					4		2.7007e-16	0.1236	0.026166	64.473	3	0.1236	0.026166	64.473	3				0	18.3	0
H0Y8E6;P49736	H0Y8E6;P49736	2;2	2;2	2;2	DNA replication licensing factor MCM2	MCM2	>tr|H0Y8E6|H0Y8E6_HUMAN DNA replication licensing factor MCM2 (Fragment) OS=Homo sapiens GN=MCM2 PE=3 SV=1;>sp|P49736|MCM2_HUMAN DNA replication licensing factor MCM2 OS=Homo sapiens GN=MCM2 PE=1 SV=4	2	2	2	2	2	0	2	0	2	0	2.3	2.3	2.3	93.998	836	836;904	2		2							2		4.8117e-05				1				1				0	2.3	0
Q96QV6;P16104;Q8IUE6	Q96QV6;P16104;Q8IUE6	3;3;2	1;1;1	1;1;1	Histone H2A type 1-A;Histone H2A.x;Histone H2A type 2-B	HIST1H2AA;H2AFX;HIST2H2AB	>sp|Q96QV6|H2A1A_HUMAN Histone H2A type 1-A OS=Homo sapiens GN=HIST1H2AA PE=1 SV=3;>sp|P16104|H2AX_HUMAN Histone H2A.x OS=Homo sapiens GN=H2AFX PE=1 SV=2;>sp|Q8IUE6|H2A2B_HUMAN Histone H2A type 2-B OS=Homo sapiens GN=HIST2H2AB PE=1 SV=3	3	3	1	1	3	2	1	0	1	0	29.8	17.6	17.6	14.233	131	131;143;130	5					1				1		3.4897e-12				1				1				0	29.8	12.2
P34931;P08107-2;P08107;E7EP94	P34931;P08107-2;P08107	3;2;2;1	1;1;1;1	1;1;1;1	Heat shock 70 kDa protein 1-like;Heat shock 70 kDa protein 1A/1B	HSPA1L;HSPA1A	>sp|P34931|HS71L_HUMAN Heat shock 70 kDa protein 1-like OS=Homo sapiens GN=HSPA1L PE=1 SV=2;>sp|P08107-2|HSP71_HUMAN Isoform 2 of Heat shock 70 kDa protein 1A/1B OS=Homo sapiens GN=HSPA1A;>sp|P08107|HSP71_HUMAN Heat shock 70 kDa protein 1A/1B OS=Homo sapie	4	3	1	1	1	3	0	1	0	1	6.4	1.9	1.9	70.374	641	641;586;641;550	4				1						1	1.6866e-20				1				0				1	2	6.4
K7EMS3	K7EMS3	4	1	1		KRT19	>tr|K7EMS3|K7EMS3_HUMAN Keratin, type I cytoskeletal 19 (Fragment) OS=Homo sapiens GN=KRT19 PE=4 SV=1	1	4	1	1	1	4	0	1	0	1	11.6	6.1	6.1	20.186	181	181	5				1		1				2	1.5285e-28				0				0				0	5	11.6
Q562R1	Q562R1	4	1	1	Beta-actin-like protein 2	ACTBL2	>sp|Q562R1|ACTBL_HUMAN Beta-actin-like protein 2 OS=Homo sapiens GN=ACTBL2 PE=1 SV=2	1	4	1	1	2	3	1	0	1	0	13	4.8	4.8	42.003	376	376	5					1				1		3.7357e-97				1				1				0	9	8.2
Q9BVA1;Q13885	Q9BVA1;Q13885	10;10	1;1	0;0	Tubulin beta-2B chain;Tubulin beta-2A chain	TUBB2B;TUBB2A	>sp|Q9BVA1|TBB2B_HUMAN Tubulin beta-2B chain OS=Homo sapiens GN=TUBB2B PE=1 SV=1;>sp|Q13885|TBB2A_HUMAN Tubulin beta-2A chain OS=Homo sapiens GN=TUBB2A PE=1 SV=1	2	10	1	0	0	9	0	0	0	0	28.3	3.4	0	49.953	445	445;445												3.8002e-173				0				0				0	0	24.9
Q15149-3;Q15149-7;Q15149-8;Q15149-9;Q15149-5;Q15149-6;Q15149-2;E9PMV1;E9PKG0;H0YDN1;E9PIA2;E9PPU0;P58107;E9PQ28	Q15149-3;Q15149-7;Q15149-8;Q15149-9;Q15149-5;Q15149-6;Q15149-2	122;121;121;121;121;121;121;16;6;4;3;3;3;2	1;0;0;0;0;0;0;0;0;0;0;0;0;0	1;0;0;0;0;0;0;0;0;0;0;0;0;0			>sp|Q15149-3|PLEC_HUMAN Isoform 3 of Plectin OS=Homo sapiens GN=PLEC;>sp|Q15149-7|PLEC_HUMAN Isoform 7 of Plectin OS=Homo sapiens GN=PLEC;>sp|Q15149-8|PLEC_HUMAN Isoform 8 of Plectin OS=Homo sapiens GN=PLEC;>sp|Q15149-9|PLEC_HUMAN Isoform 9 of Plectin OS=H	14	122	1	1	119	7	1	0	1	0	32.8	0.3	0.3	518.03	4570	4570;4515;4525;4533;4547;4551;4574;703;190;200;174;2420;5090;83	1	1								1		0				1				1				0	32.1	1.8
[truncated: 23 more columns]
