# Supplementary material for: Quantitative Proteomics Reveals Dynamic Interactions of the Minichromosome Maintenance Complex (MCM) in the Cellular Response to Etoposide Induced DNA Damage
Source: Mol Cell Proteomics. 2015 May 11;14(7):2002–13. doi: 10.1074/mcp.M115.048991 (PMC4587322; doi:10.1074/mcp.M115.048991)
Supplement: Supplemental Data [file supp_M115.048991_mcp.M115.048991-4.xlsx]

## Sheet: proteinGroups
Uniprot	Protein Names	Gene Names	Proteins	Peptides	Razor Peptides (seq)	Unique Peptides (seq)	Sequence Coverage [%]	Unique + Razor Sequence Coverage [%]	Unique Sequence Coverage [%]	Mol. Weight [kDa]	Sequence Length	Slice Average	Slice 1	Slice 2	Slice 3	Slice 4	Slice 5	Slice 6	Slice 7	Slice 8	Experiment E1h	Experiment E4h	Experiment E15min	PEP	Ratio M/L	Ratio M/L Normalized	Ratio M/L Significance(A)	Ratio M/L Significance(B)	Ratio M/L Variability [%]	Ratio M/L Count	Ratio H/L	Ratio H/L Normalized	Ratio H/L Significance(A)	Ratio H/L Significance(B)	Ratio H/L Variability [%]	Ratio H/L Count	Ratio H/M	Ratio H/M Normalized	Ratio H/M Significance(A)	Ratio H/M Significance(B)	Ratio H/M Variability [%]	Ratio H/M Count	Ratio M/L E1h	Ratio M/L Normalized E1h	Ratio M/L Significance(A) E1h	Ratio M/L Significance(B) E1h	Ratio M/L Variability [%] E1h	Ratio M/L Count E1h	Ratio H/L E1h
Q3B867;Q4VC03;Q53GL4;Q59GZ7;Q6IQ30;Q13310-1;Q13310;Q13310-2;B1ANR7;Q147Y3;B1ANR0;Q15164	PABPC4 protein;Polyadenylate-binding protein 4;Inducible poly(A)-binding protein;Activated-platelet protein 1;Poly(A) binding protein, cytoplasmic 4 (Inducible form);Poly(A) binding protein, cytoplasmic 4 (Inducible form), isoform CRA_e	PABPC4;APP1;PABP4;RP11-69E11.6-003;hCG_2031827	4	3	1	1	6.8	1.8	1.8	72.39	660	6						1				1		0.00078724	81.645	1.0682	0.38851	0.38851		1	111.33	1.008	0.41655	0.41655		1	1.3499	0.95928	0.45284	0.45284		1						0
B0QYB9;P14784;B2R765;B0QYC0	Interleukin 2 receptor, beta;Interleukin-2 receptor subunit beta;High affinity IL-2 receptor subunit beta;P70-75	IL2RB;RP5-1170K4.6-007;RP5-1170K4.6-006	3	1	1	1	1.3	1.3	1.3	61.643	556	4.29	2	1			1	1	1	1	5		2	9.306e-05	51.638	107.62	5.9394e-06	5.9394e-06	202.13	7	59.216	132.4	9.6806e-07	9.6806e-07	217.06	6	1.0539	1.159	0.20114	0.20114	10.292	7	51.638	107.62	5.1468e-05	5.1468e-05	124.17	5	59.216
Q8WUG5-1;Q8WUG5;Q8WUG5-2;Q5BKY8;A8MUT0;Q2TAB0	Solute carrier family 22 member 17;Brain-type organic cation transporter;Putative uncharacterized protein SLC22A17	SLC22A17;BOCT;BOIT	3	1	1	1	9.7	9.7	9.7	57.686	538	1	1									1		0.02077	18.452	29.803	0.00059871	0.00059871		1	0.46579	0.37065	0.3568	0.3568		1	0.044321	0.040189	1.144e-09	1.144e-09		1						0
P49736;B3KXZ4;B4DSV5;Q9BWF4	DNA replication licensing factor MCM2;Minichromosome maintece protein 2 homolog;Nuclear protein BM28	MCM2;BM28;CCNL1;CDCL1;KIAA0030	3	73	73	73	66.8	66.8	66.8	101.89	904	5.15	108	194	267	353	446	1085	430	137	1134	920	966	0	16.985	7.8032	0.020215	0.020215	275.25	2282	22.876	9.7627	0.0099465	0.0099465	277.36	2271	1.2039	1.0267	0.35322	0.35322	28.85	2281	20.134	12.352	0.016876	0.016876	265.64	877	18.905
Q9U6Y5	Green fluorescent protein	GFP	1	15	15	15	51.4	51.4	51.4	28.106	249	4.31	73	104	178	92	98	243	71	20	313	269	297	0	16.572	14.865	0.0043747	0.0043747	271.9	704	23.716	18.663	0.0016802	0.0016802	272.55	704	1.1955	1.0751	0.29045	0.29045	14.042	704	17.625	16.596	0.0090576	0.0090576	261.5	259	17.776
P33993-1;P33993;A4D2A1;B2RBA6;B3KUD7;B4DDF5;A4D2A2;Q9H4N9	DNA replication licensing factor MCM7;CDC47 homolog;P1.1-MCM3;cDNA FLJ30817 fis, clone FEBRA2001581, highly similar to DNA REPLICATION LICENSING FACTOR MCM7;MCM7 minichromosome maintece deficient 7 (S. cerevisiae);MCM7 minichromosome maintece deficient 7 (S. cerevisiae), isoform CRA_a	MCM7;CDC47;MCM2;hCG_2023614;tcag7.648	7	60	60	60	76.4	76.4	76.4	81.307	719	4.22	25	56	76	130	413	1	2		253	240	210	0	11.185	8.4855	0.016845	0.016845	192.54	500	25.468	16.431	0.0024474	0.0024474	196.91	498	1.8188	1.4364	0.049094	0.049094	32.718	500	13.301	18.385	0.0072125	0.0072125	152.68	172	22.183
Q14566;B2R6H2;B4DRF6;Q4ZG57;Q53T61	DNA replication licensing factor MCM6;p105MCM	MCM6	2	57	57	57	65.2	65.2	65.2	92.888	821	4.68	33	48	111	154	204	283	38	4	332	276	267	0	10.146	3.8559	0.07733	0.07733	233.17	640	24.708	7.544	0.018403	0.018403	223.65	637	1.6295	1.3042	0.099155	0.099155	35.339	640	14.474	7.968	0.038653	0.038653	219.54	248	22.215
A4FS09;B4DLA6	Minichromosome maintece protein 4	MCM4	1	53	2	2	63.3	2.2	2.2	92.722	823	4.96		1	8	6	11	19	2		15	18	14	0	8.3622	1.5556	0.2686	0.2686	220.45	46	12.58	3.4414	0.087568	0.087568	229.27	46	1.5769	1.2798	0.11223	0.11223	15.843	46	8.2816	1.1986	0.4106	0.4106	185.62	15	9.5588
P33991;B3KMX0	DNA replication licensing factor MCM4;CDC21 homolog;P1-CDC21	MCM4;CDC21	2	54	54	3	60	60	1.9	96.557	863	5.08	9	40	59	108	184	331	45	7	298	255	230	0	6.787	3.781	0.079886	0.079886	223.53	619	14.271	6.7124	0.02391	0.02391	226.24	618	1.6765	1.3407	0.082043	0.082043	22.76	619	8.0192	5.1626	0.078743	0.078743	213.59	236	9.739
O95816;B3KM36;B3KN59;B4DXE2	BAG family molecular chaperone regulator 2;Bcl-2-associated athanogene 2	BAG2	2	7	7	7	31.8	31.8	31.8	23.772	211	2		20							8	6	6	2.6704e-14	6.4157	32.97	0.00043554	0.00043554	44.562	20	6.8135	33.151	0.00026166	0.00026166	38.298	20	0.91672	0.92653	0.49729	0.49729	13.95	20	5.727	32.479	0.0018112	0.0018112	47.412	8	4.9636
P08670;B0YJC2;B0YJC4;B0YJC5;B3KRK8;Q53HU8	Vimentin	VIM	8	24	21	21	51.1	47.6	47.6	53.651	466	4				66					26	19	21	7.4981e-109	5.6681	11.215	0.0088594	0.0088594	103.97	64	8.7147	11.385	0.0067233	0.0067233	97.084	64	1.2799	1.2259	0.14661	0.14661	13.701	64	6.9117	11.71	0.018778	0.018778	102.98	25	7.4185
P33992;A8K521;B1AHB0;B4DQ39;Q53FG5;B1AHB1;B3KVF0;B1AHB2;B4DVK5	DNA replication licensing factor MCM5;CDC46 homolog;P1-CDC46;MCM5 minichromosome maintece deficient 5, cell division cycle 46 (S. cerevisiae), isoform CRA_c;Minichromosome maintece complex component 5	MCM5;CDC46;RP5-824I19__A.1-002;hCG_41525;RP5-824I19__A.1-011	8	44	44	44	64.7	64.7	64.7	82.285	734	4.8		6	5	25	202	5			91	83	69	2.1107e-239	4.8448	4.1735	0.067645	0.067645	188.24	226	10.477	5.99	0.030549	0.030549	184.86	226	2.1177	1.5165	0.031456	0.031456	28.215	226	7.2128	6.6854	0.05221	0.05221	141.13	88	8.4504
Q16831-1;Q16831;Q86Y75;B4DND0	Uridine phosphorylase 1;cDNA FLJ60728, highly similar to Uridine phosphorylase 1 (EC 2.4.2.3)	UPP1;UP	3	6	6	6	18.7	18.7	18.7	33.934	310	3			16						6	6	4	1.2187e-07	4.8372	6.1782	0.032742	0.032742	58.255	16	4.7954	7.466	0.018845	0.018845	39.497	16	1.054	0.99626	0.39654	0.39654	15.11	16	5.0829	6.1782	0.059425	0.059425	21.44	6	4.2591
Q9BTE3-2;Q9BTE3;B3KSP7;Q9BTE3-1	UPF0557 protein C10orf119	C10orf119	2	11	11	11	20.2	20.2	20.2	72.748	640	5					30				11	10	9	1.4784e-23	4.5439	0.87531	0.45765	0.45765	250.73	29	7.7278	1.555	0.26927	0.26927	219.85	29	1.4111	0.97126	0.4342	0.4342	16.606	29	7.1703	9.4455	0.028399	0.028399	34.819	11	5.2413
Q9NQV8-1;Q9NQV8;Q05CA1	PR domain zinc finger protein 8;PR domain-containing protein 8	PRDM8;PFM5	1	1	1	1	1.9	1.9	1.9	71.662	689	6						2				1	1	0.017257	4.4975	0.067567	0.11482	0.11482		1						0						0						0
A8K674;Q59EM9;Q66K58;Q96H31;Q96MH4;Q9UFQ0;Q96C32;Q5U5U6;P62979;B2RDW1;Q5RKT7;Q8WYN9;B4DV12;Q5UGI3;P62987;Q3MIH3;P62988;Q5PY61;Q49A90;A8CGI2	cDNA FLJ75516, highly similar to Xenopus tropicalis ubiquitin C, mRNA;UBC protein;Ubiquitin B;Ubiquitin B, isoform CRA_a;40S ribosomal protein S27a;cDNA FLJ51326, highly similar to Homo sapiens ubiquitin B (UBB), mRNA;Ubiquitin C splice variant;60S ribosomal protein L40;CEP52;Ubiquitin;RPS27A protein;Ubiquitin C	UBC;UBB;hCG_1998947;RPS27A;UBA80;UBCEP1;UBA52;UBCEP2	31	4	4	4	52.6	52.6	52.6	77.028	685	5.23	5	5	6	9	12	17	15	9	26	25	27	6.8732e-32	4.0653	3.6643	0.084102	0.084102	243.54	75	4.2503	3.01	0.10917	0.10917	250.99	75	1.1288	0.91463	0.48748	0.48748	28.777	75	3.3207	4.0118	0.11343	0.11343	187.14	23	2.5326
P25205;B2R7C5;B4DS46;B4DUQ9;B4DWW4;Q53HJ4;Q8NHX6	DNA replication licensing factor MCM3;DNA polymerase alpha holoenzyme-associated protein P1;RLF subunit beta;P102 protein;P1-MCM3	MCM3	2	37	37	37	50.3	50.3	50.3	95.907	853	5.4	1	1	9	34	57	147	7		94	87	75	0	3.9671	0.11273	0.17121	0.17121	219.88	217	8.6196	0.16729	0.22843	0.22843	218.03	216	2.1129	1.5399	0.027555	0.027555	30.959	217	5.9554	0.15969	0.13161	0.13161	213.15	82	7.0914
P11142-1;P11142;A8K7Q2;B3KTV0;B4E1Q1;Q53GZ6;Q96BE0;Q96H53;Q96IS6;Q9NWW3;Q9NZ87;P11142-2;Q53HF2	Heat shock cognate 71 kDa protein;Heat shock 70 kDa protein 8	HSPA8;HSC70;HSP73;HSPA10	10	35	35	27	56.2	56.2	46.4	70.897	646	4.88	1	1	1	10	145				45	66	47	5.3027e-202	3.4139	2.731	0.13201	0.13201	142.98	155	4.1803	2.056	0.19066	0.19066	148.93	155	1.3652	1.022	0.35973	0.35973	19.582	155	3.5457	3.2816	0.148	0.148	65.349	44	3.361
A6NEE1	UPF0639 protein		2	1	1	1	1.5	1.5	1.5	67.485	584	6						4			2	1	1	0.0061008	3.2677	0.045918	0.082068	0.082068	253.9	4	0.27864	0.0055845	0.0092602	0.0092602	237.77	3	0.096357	0.10168	1.2763e-05	1.2763e-05	43.298	3	3.2677	0.045918	0.027354	0.027354	14.344	2	0.32609
P08107;A8K5I0;B4DI39;B4E1S9;Q9UQC1;B4DNT8;B4DWK5;Q59EJ3;B4E388;B3KTT5;B4DVU9;Q5SP16;B4DNX1;B4E1T6	Heat shock 70 kDa protein 1;HSP70.1;HSP70-1/HSP70-2;cDNA FLJ54370, highly similar to Heat shock 70 kDa protein 1;cDNA FLJ54407, highly similar to Heat shock 70 kDa protein 1;cDNA FLJ38698 fis, clone KIDNE2002015, highly similar to HEAT SHOCK 70 kDa PROTEIN 1;cDNA FLJ53752, highly similar to Heat shock 70 kDa protein 1	HSPA1A;HSPA1;HSPA1B;DAAP-21F2.8-002;DADB-333F21.4-002;DAQB-147D11.2-002;XXbac-BCX40G17.4-002;XXbac-BPG254B15.2-002	7	18	13	1	33.1	25.7	1.4	70.051	641	5					47				15	19	13	4.5976e-165	3.0782	2.2274	0.17466	0.17466	217.16	44	3.3328	2.3497	0.15866	0.15866	208.19	44	1.4205	1.0427	0.33153	0.33153	16.524	44	3.1229	3.5941	0.13156	0.13156	86.004	14	2.7765
Q9Y294	Histone chaperone ASF1A;Anti-silencing function protein 1 homolog A;CCG1-interacting factor A	ASF1A;CGI-98;HSPC146	2	3	3	2	14.2	14.2	10.3	22.968	204	1.67	4	8							4	5	3	1.4646e-05	2.9293	14.711	0.004495	0.004495	160.68	10	19.842	84.448	7.1046e-06	7.1046e-06	74.878	10	2.2792	2.0811	0.0010943	0.0010943	10.245	10	3.3124	19.623	0.0062184	0.0062184	101.14	3	17.125
Q14315-1;Q14315;B2ZZ88;Q59H94;Q14315-2	Filamin-C;Gamma-filamin;Filamin-2;Protein FLNc;Actin-binding-like protein;ABP-L;ABP-280-like protein	FLNC;ABPL;FLN2	2	9	4	4	3.4	1.7	1.7	290.96	2725	7							15		5	4	6	2.661e-15	2.9174	7.2343	0.023734	0.023734	79.348	15	3.6811	5.9483	0.031002	0.031002	69.695	15	1.355	1.0103	0.37624	0.37624	12.246	15	3.9242	14.052	0.012944	0.012944	60.921	5	3.255
Q96G21;Q3ZTT3	U3 small nucleolar ribonucleoprotein protein IMP4;Brix domain-containing protein 4	IMP4;BXDC4	1	1	1	1	2.4	2.4	2.4	33.756	291	5					5				1	2	2	0.0020582	2.5779	0.044842	0.080314	0.080314	46.474	3	7.5745	0.075951	0.13174	0.13174	46.811	3	2.5473	1.8374	0.0048029	0.0048029	14.452	3						0
P21980-1;P21980;B4DIT7;B4DTN7;Q6B838;Q6DKH2;P21980-2;A2A299;Q9BXQ0;Q9H035;P21980-3;A2A2A0	Protein-glutamine gamma-glutamyltransferase 2;Tissue transglutaminase;TGase C;Transglutaminase-2;TGase-H;Transglutaminase 2 (C polypeptide, protein-glutamine-gamma-glutamyltransferase)	TGM2;RP5-1054A22.2-003	4	1	1	1	1.2	1.2	1.2	77.328	687	5					1				1			0.016429	2.5113	3.3082	0.099013	0.099013		1	4.5233	5.2995	0.039327	0.039327		1	1.1966	1.3249	0.089103	0.089103		1	2.5113	3.3082	0.14648	0.14648		1	4.5233
O95373;B2R786;B3KNG9;B3KQG6	Importin-7;Ran-binding protein 7	IPO7;RANBP7	1	2	2	2	1.8	1.8	1.8	119.52	1038	5.5				1	1	4			1	3	2	0.010546	2.3069	0.36524	0.35529	0.35529	144.54	4	13.084	1.4632	0.28834	0.28834	313.35	4	7.807	5.7413	2.2274e-12	2.2274e-12	195.8	4	0.88344	0.75687	0.4534	0.4534		1	20.873
P37802;Q6FGI1	Transgelin-2;SM22-alpha homolog	TAGLN2;KIAA0120;CDABP0035	3	8	8	8	44.1	44.1	44.1	24.454	220	2.35		21				2			7	7	9	1.7074e-10	2.1081	12.118	0.0073382	0.0073382	115.85	22	2.2758	13.43	0.0043223	0.0043223	118.84	22	1.2243	1.1305	0.22877	0.22877	13.804	22	2.1847	13.289	0.014536	0.014536	6.2353	6	2.0518
P11021;B0QZ61;B4DEF7;Q2KHP4	78 kDa glucose-regulated protein;GRP 78;Heat shock 70 kDa protein 5;Immunoglobulin heavy chain-binding protein;Endoplasmic reticulum lumenal Ca(2+)-binding protein grp78	HSPA5;GRP78	3	13	10	10	22.3	19.5	19.5	72.421	655	5					25				6	9	10	8.7494e-44	1.932	1.7138	0.241	0.241	178.94	23	2.674	1.6612	0.24933	0.24933	173.47	23	1.3014	0.98361	0.41537	0.41537	16.527	23	1.9771	2.027	0.25679	0.25679	18.582	6	1.8284
P23396;B2R7N5;Q53G83;Q6IPX9;Q9NQS8;A7E2S3	40S ribosomal protein S3;RPS3 protein	RPS3;OK/SW-cl.26	3	14	14	14	61.7	61.7	61.7	26.688	243	2.05		36	2						15	8	15	4.7281e-33	1.8892	8.9809	0.014846	0.014846	71.374	37	1.4502	4.3534	0.057612	0.057612	70.458	37	0.66169	0.60892	0.21032	0.21032	14.181	37	1.3786	8.3852	0.035301	0.035301	71.279	14	0.59912
Q2I5I4;Q2TSB7;Q2XQU9;Q14192;Q4G0X1;Q53QP3;Q53T40;Q6I9R8	Four and a half LIM-domain protein 2;Four and a half LIM domains protein 2;Skeletal muscle LIM-protein 3;LIM domain protein DRAL	FHL2;DRAL;SLIM3	2	4	4	4	10.5	10.5	10.5	44.177	389	3.4			9				1		4	2	4	0.0065045	1.8246	2.2181	0.17563	0.17563	35.618	9	1.7431	2.2021	0.17374	0.17374	36.27	9	0.95753	1.0047	0.3843	0.3843	19.467	9	1.8265	2.1703	0.23922	0.23922	19.741	4	1.7328
B4DFN9;B4E3B6	cDNA FLJ54303, highly similar to Heat shock 70 kDa protein 1		1	18	1	1	36.2	1.5	1.5	63.923	586	5					4				2	1	1	1.3147e-162	1.8195	0.27543	0.30505	0.30505	252.44	4	2.5311	0.2577	0.29485	0.29485	243.7	4	1.1046	0.89261	0.46901	0.46901	11.28	4	1.9038	2.5079	0.20429	0.20429	23.03	2	1.9246
Q59GY0;Q9NRW3;B2R884	Apolipoprotein B mRNA editing enzyme, catalytic polypeptide-like 3C variant;Probable DNA dC->dU-editing enzyme APOBEC-3C;APOBEC1-like;Phorbolin I protein	APOBEC3C;APOBEC1L;PBI	6	4	4	4	27.8	27.8	27.8	23.756	198	2		16							6	5	5	1.2199e-07	1.7905	11.483	0.0083675	0.0083675	71.706	16	1.6855	10.7	0.0078916	0.0078916	81.376	16	0.88944	0.90726	0.48134	0.48134	19.578	16	1.7739	10.534	0.023099	0.023099	14.222	6	1.6855
B4DW28;P60866;B2R4F4	cDNA FLJ58953, highly similar to 40S ribosomal protein S20;40S ribosomal protein S20	RPS20	9	5	5	5	28.2	28.2	28.2	16.005	142	1	11								4	2	5	5.1927e-10	1.7783	3.5078	0.090246	0.090246	56.592	11	0.93258	2.0689	0.18908	0.18908	43.045	11	0.44335	0.5258	0.13907	0.13907	30.879	11	1.0541	3.3495	0.14418	0.14418	8.2381	4	0.53437
P51991-1;P51991;Q66K53;Q8NFG3;P51991-2;B4DDB6;B4E3E6	Heterogeneous nuclear ribonucleoprotein A3;cDNA FLJ58832, highly similar to Heterogeneous nuclear ribonucleoprotein A3	HNRNPA3;HNRPA3	7	3	3	3	12.7	12.7	12.7	39.594	378	4.5			2			2			3	1		0.011207	1.7699	3.1546	0.10657	0.10657	136.28	4	1.5414	2.5753	0.13885	0.13885	186.42	4	0.69166	0.71777	0.3112	0.3112	37.136	4	0.9881	1.1445	0.42528	0.42528	142.93	3	0.47572
Q86WE6	Sarcoma antigen NY-SAR-79		1	1	1	1	8.1	8.1	8.1	8.1449	74	5.44				1	3	5			2	3	4	0.013823	1.7641	0.96729	0.42265	0.42265	282.69	4	2.2567	1.0306	0.4085	0.4085	311.69	4	1.6538	1.4501	0.045535	0.045535	22.349	4	0.77454	0.79003	0.46435	0.46435		1	1.2524
B5MC06;P62273;A8MZ73	40S ribosomal protein S29;Ribosomal protein S29;Putative uncharacterized protein RPS29	RPS29	6	2	2	2	33.3	33.3	33.3	6.7378	57	1	6								2	2	2	2.7057e-07	1.7495	3.5793	0.087365	0.087365	81.369	6	1.1645	2.2972	0.1638	0.1638	45.029	6	0.51723	0.52894	0.1416	0.1416	12.501	6	1.4462	2.6302	0.19348	0.19348	84.007	2	0.77796
Q92839;Q4VHE4;Q8IYH3;Q4VHE5;Q4VHE6	Hyaluro synthase 1;Hyaluronate synthase 1;Hyaluronic acid synthase 1;Hyaluro synthase 1 variant Vc;Hyaluro synthase 1 variant Vb;Hyaluro synthase 1 variant Va	HAS1;HAS	5	1	1	1	1.4	1.4	1.4	65.557	585	4				1						1		0.0013921	1.6231	2.3632	0.16147	0.16147		1	3.8314	3.2655	0.095614	0.095614		1	1.8128	1.4734	0.040027	0.040027		1						0
Q969S8-1;Q969S8;Q969S8-2;Q969S8-4;Q969S8-5;Q08AP5	Histone deacetylase 10;HDAC10 protein	HDAC10	6	3	3	3	6	6	6	71.444	669	5					11				4	3	4	4.0605e-20	1.5944	0.027733	0.050569	0.050569	238.18	11	2.8934	0.063937	0.11511	0.11511	231.94	11	1.7605	1.2926	0.10522	0.10522	17.425	11	1.9749	2.6015	0.19594	0.19594	19.407	4	2.7116
P06748-1;P06748;A4ZU86;A8K3N7;B5BU00;Q9BTI9;P06748-2;Q9BYG9;Q9NX34;Q504R3	Nucleophosmin;Nucleolar phosphoprotein B23;Numatrin;Nucleolar protein NO38;Nucleophosmin (Nucleolar phosphoprotein B23, numatrin);Nucleophosmin/B23.2;Putative uncharacterized protein	NPM1;NPM	8	11	11	9	43.5	43.5	36.7	32.575	294	3			30						13	11	6	9.2167e-30	1.5414	1.8598	0.21897	0.21897	64.51	27	0.60856	1.0905	0.3882	0.3882	52.505	27	1.1404	0.96244	0.44789	0.44789	63.128	27	1.6931	2.0622	0.2523	0.2523	12.674	12	0.55714
Q8IUE6;A2RUA4	Histone H2A type 2-B;Histone H2A	HIST2H2AB	2	3	1	1	17.7	5.4	5.4	13.995	130	1	2								1	1		1.9423e-06	1.5072	3.7734	0.080152	0.080152	10.294	2	0.76479	1.7554	0.2333	0.2333	143.86	2	0.50184	0.5082	0.12522	0.12522	143.61	2	1.2771	4.0583	0.11164	0.11164		1	0.19975
Q9NQE7;Q7Z5N5	Thymus-specific serine protease;Serine protease 16	PRSS16;TSSP	1	1	1	1	2.4	2.4	2.4	58.054	541	5				2	1		1		1	2	1	0.0086431	1.2959	2.2081	0.17666	0.17666	31.071	2	10.101	16.089	0.002601	0.002601	79.158	2	7.0598	5.5885	4.5713e-12	4.5713e-12	8.6213	2						0
P22626-1;P22626;P22626-2;Q9BWA9	Heterogeneous nuclear ribonucleoproteins A2/B1	HNRNPA2B1;HNRPA2B1	4	9	9	9	24.6	24.6	24.6	43.251	414	3			13						8	5		6.5164e-17	1.2948	1.5458	0.27046	0.27046	25.253	12	0.5084	0.97042	0.43044	0.43044	53.134	12	0.37469	0.43523	0.074355	0.074355	53.521	12	1.3301	1.573	0.32742	0.32742	13.17	8	0.46993
P50990;B4DEM7;B4DQH4;Q53HU0;Q7Z759	T-complex protein 1 subunit theta;CCT-theta;Renal carcinoma antigen NY-REN-15	CCT8;CCTQ;KIAA0002	4	7	7	7	12.6	12.6	12.6	59.62	548	4				15					4	7	4	9.7807e-14	1.2757	2.3332	0.16426	0.16426	33.222	14	1.8258	3.4998	0.085096	0.085096	43.953	14	1.4678	1.2992	0.10171	0.10171	36.174	14	1.1804	2.1029	0.24725	0.24725	53.564	4	1.7093
B2ZZ83;O75369-1;O75369;B2ZZ85;O75369-7;Q60FE7;Q68CT4;O75369-2;B2ZZ84;O75369-3;O75369-6;O75369-4;Q8WXT3;O75369-5	Filamin B;Filamin-B;Beta-filamin;Actin-binding-like protein;Thyroid autoantigen;Truncated actin-binding protein;ABP-280 homolog;ABP-278;Filamin 3;Filamin homolog 1	FLNB;FLN1L;FLN3;TABP;TAP	9	6	3	3	2.1	1.1	1.1	281.63	2633	7							3		3			0.0010579	1.2559	5.0163	0.048768	0.048768	47.556	3	1.0917	4.1043	0.064231	0.064231	33.868	3	0.75634	0.81584	0.40175	0.40175	17.219	3	1.2559	5.0163	0.082234	0.082234	47.556	3	1.0917
Q12873-1;Q12873;B3KWV4;B4DLC6;Q2TAZ1;Q12873-2;Q8TDI0;Q659D0;Q659F1;B1AK51;B3KRD4	Chromodomain-helicase-DNA-binding protein 3;ATP-dependent helicase CHD3;Mi-2 autoantigen 240 kDa protein;Mi2-alpha;Zinc finger helicase;Chromodomain-helicase-DNA-binding protein 5;ATP-dependent helicase CHD5;Chromodomain helicase DNA binding protein 5	CHD3;CHD5;KIAA0444;RP1-233K16.2-007	11	3	3	3	1.5	1.5	1.5	233.03	2059	4.14			5			1		1	2	3	2	0.014504	1.2282	2.0997	0.18849	0.18849	191	7	0.84279	1.1828	0.35948	0.35948	133.23	7	0.98408	0.91234	0.48558	0.48558	269.09	7	2.2813	2.3848	0.21609	0.21609	101.19	2	1.6291
P05783;B2RA03	Keratin, type I cytoskeletal 18;Cytokeratin-18;Keratin-18;Cell proliferation-inducing gene 46 protein	KRT18;CYK18;PIG46	15	27	26	24	66.5	64.9	60.7	48.057	430	3.7	2	10	9	96					35	45	37	6.0678e-135	1.2113	1.8472	0.22075	0.22075	77.26	111	1.2428	1.7371	0.23629	0.23629	99.706	111	1.2642	1.0232	0.35796	0.35796	20.868	111	1.4411	1.9203	0.27116	0.27116	68.82	35	1.1277
A8K3C3;P50991;B2R6I3;B5MCQ1	T-complex protein 1, delta subunit;T-complex protein 1 subunit delta;CCT-delta;Stimulator of TAR RNA-binding;Putative uncharacterized protein CCT4	CCT4;CCTD;SRB	3	3	3	3	5.8	5.8	5.8	57.952	539	4				4					1	2	1	5.0692e-14	1.2048	1.7659	0.2328	0.2328	30.788	4	2.481	2.9541	0.11247	0.11247	60.544	4	2.0598	1.6305	0.016357	0.016357	19.502	4	1.014	1.2372	0.40061	0.40061		1	1.2042
Q9BRF8-1;Q9BRF8;B3KSL3;Q9BRF8-2;B4DQ68	Calcineurin-like phosphoesterase domain-containing protein 1;Complete S-transactivated protein 1;cDNA FLJ52891	CPPED1;CSTP1	3	1	1	1	3.5	3.5	3.5	35.576	314	3			3						1	1	1	0.0024664	1.1822	1.3693	0.3072	0.3072	30.645	3	1.1412	2.2544	0.16818	0.16818	51.501	3	1.1471	1.0692	0.29767	0.29767	6.9132	3	1.1822	1.3693	0.36908	0.36908		1	1.1412
Q9BS26	Endoplasmic reticulum resident protein ERp44;Thioredoxin domain-containing protein 4	ERP44;KIAA0573;TXNDC4;UNQ532/PRO1075	1	4	4	4	9.9	9.9	9.9	46.971	406	3.78			2	7					3	1	5	4.5071e-10	1.1806	2.1748	0.18019	0.18019	20.79	9	1.3152	2.1331	0.18146	0.18146	75.893	9	1.4024	1.2625	0.12244	0.12244	11.26	9	1.2517	1.6736	0.30944	0.30944	37.973	3	1.2934
P78371;A8K402;B5BTY7;Q9H369	T-complex protein 1 subunit beta;CCT-beta	CCT2;99D8.1;CCTB	1	7	7	7	18.7	18.7	18.7	57.488	535	4.06				15	1				8	5	3	1.3605e-08	1.1785	2.1874	0.17884	0.17884	83.789	13	1.5203	3.8604	0.071728	0.071728	95.529	13	1.3446	1.3145	0.094017	0.094017	15.805	13	1.1088	1.9754	0.26359	0.26359	93.178	6	1.4595
P49368;B4DUR8;Q2TU64;Q59H77;B3KX11;Q5SZY0;A6NE14	T-complex protein 1 subunit gamma;CCT-gamma;cDNA FLJ44436 fis, clone UTERU2019706, highly similar to T-complex protein 1 subunit gamma;cDNA FLJ57904, highly similar to T-complex protein 1 subunit gamma;Putative uncharacterized protein CCT3	CCT3;CCTG;TRIC5;RP11-443G18.6-002	4	3	3	3	6.4	6.4	6.4	60.533	545	5					7				2	3	2	4.6126e-14	1.1754	0.027819	0.050726	0.050726	220.18	7	1.5218	0.033038	0.065182	0.065182	213.41	7	1.6965	1.1374	0.22185	0.22185	29.91	7	1.2998	1.7122	0.30292	0.30292	17.261	2	1.3991
P09661;B2R5I6;Q53G21;Q53G61;Q6NVW9;O95485;Q9UEN1	U2 small nuclear ribonucleoprotein A';SNRPA1 protein;cDNA FLJ75425, highly similar to Homo sapiens small nuclear ribonucleoprotein polypeptide A', mRNA;Small nuclear ribonucleoprotein polypeptide A', isoform CRA_d;U2 snRNP-specific A' protein	SNRPA1;hCG_1992004	6	5	5	5	20	20	20	28.415	255	2		10							4	4	2	9.4701e-07	1.1659	5.8652	0.036266	0.036266	30.08	10	1.9027	7.0656	0.021341	0.021341	36.818	10	1.7533	1.5381	0.027828	0.027828	24.088	10	1.1659	7.0113	0.048206	0.048206	7.7634	4	1.1902
B2R5B6;P16104;Q96QV6;P0C0S8;A4FTV9;P04908;B2R5B3;Q08AJ9;Q93077;B2R4F7;Q6FI13;B2R5F0;Q7L7L0;B2R4S4;P20671;Q16777;Q9BTM1-1;Q9BTM1;Q96KK5;A3KPC7;B4E0B3;Q99878;A2RUU6;Q9BTM1-2	Histone H2A;Histone H2A.x;Histone H2A type 1-A;H2A/r;Histone H2A type 1;Histone H2A type 1-B/E;H2A/m;H2A.2;H2A/a;Histone H2A type 1-C;H2A/l;Histone H2A type 2-A;H2A/o;Histone H2A type 3;Histone H2A type 1-D;H2A.3;H2A/g;Histone H2A type 2-C;H2A-GL101;H2A/q;Histone H2A.J;Histone H2A type 1-H;H2A/s;Histone H2A type 1-J	H2AFX;H2AX;HIST1H2AA;H2AFR;HIST1H2AG;H2AFP;HIST1H2AI;H2AFC;HIST1H2AK;H2AFD;HIST1H2AL;H2AFI;HIST1H2AM;H2AFN;HIST1H2AB;H2AFM;HIST1H2AE;H2AFA;HIST1H2AC;H2AFL;HIST2H2AA3;H2AFO;HIST2H2AA;HIST2H2AA4;HIST3H2A;HIST1H2AD;H2AFG;HIST2H2AC;H2AFQ;H2AFJ;HIST1H2AH;HIST1H2AJ;H2AFE	21	4	4	1	24.9	24.9	11.2	18.481	169	1.6	16	8						1	10	8	7	2.0559e-08	1.1561	1.616	0.25756	0.25756	99.517	25	0.73087	2.2497	0.16867	0.16867	115.69	25	1.4924	1.3929	0.062207	0.062207	113.97	25	1.1728	2.0942	0.24831	0.24831	120.23	10	0.15669
Q16527	Cysteine and glycine-rich protein 2;Smooth muscle cell LIM protein;LIM domain only protein 5	CSRP2;LMO5;SMLIM	5	9	9	9	54.4	54.4	54.4	20.954	193	2.03	1	32	2						12	7	16	1.98e-19	1.1483	6.8152	0.026859	0.026859	27.101	29	1.4032	8.827	0.012729	0.012729	32.971	29	1.2416	1.2321	0.14224	0.14224	22.561	29	1.2293	7.6919	0.041119	0.041119	8.305	9	1.3609
P17812;B4DMB5;B4DR64;B4E1E0	CTP synthase 1;UTP--ammonia ligase 1;CTP synthetase 1	CTPS	2	23	23	23	42.1	42.1	42.1	66.69	591	4.94				4	65				27	19	23	2.3694e-110	1.1013	1.0504	0.39423	0.39423	174.26	67	1.3753	0.90257	0.45714	0.45714	181.24	67	1.3502	1.0092	0.37772	0.37772	12.715	67	1.1378	1.2067	0.40849	0.40849	55.663	26	1.113
P84243;A8K4Y7;B2R4P9;B2R6Y1;P68431;A5PLR1;Q16695;B2R5K3;Q71DI3;B4E380;Q6NXT2;Q5TEC6;B4DEB1	Histone H3.3;Histone H3.1;H3/a;H3/b;H3/c;H3/d;H3/f;H3/h;H3/i;H3/j;H3/k;H3/l;Histone H3.1t;H3/g;Histone H3.2;H3/m;H3/o;Histone H3;Histone H3-like	H3F3A;H3.3A;H3F3;PP781;H3F3B;H3.3B;HIST1H3A;H3FA;HIST1H3B;H3FL;HIST1H3C;H3FC;HIST1H3D;H3FB;HIST1H3E;H3FD;HIST1H3F;H3FI;HIST1H3G;H3FH;HIST1H3H;H3FK;HIST1H3I;H3FF;HIST1H3J;H3FJ;HIST3H3;H3FT;HIST2H3A;HIST2H3C;H3F2;H3FM;HIST2H3D;HIST2H3PS2;RP5-998N21.6-001	12	5	5	5	26.5	26.5	26.5	15.328	136	1	16								5	6	5	2.2895e-06	1.093	2.1284	0.18526	0.18526	55.396	16	0.81828	1.757	0.23304	0.23304	93.916	16	2.0894	1.858	0.0042421	0.0042421	95.747	16	1.0674	2.7498	0.18372	0.18372	63.202	5	0.2676
P40227;A1JUI8;B2R9K8;B4DPJ8;Q59ET3;A6NCD2;B4DN39	T-complex protein 1 subunit zeta;CCT-zeta;CCT-zeta-1;Tcp20;HTR3;Acute morphine dependence-related protein 2;Putative uncharacterized protein CCT6A	CCT6A;CCT6;CCTZ	4	4	4	4	8.9	8.9	8.9	58.024	531	4.5				8	1			1	3	3	4	1.0821e-05	1.0489	1.8752	0.2168	0.2168	40.728	10	1.5376	1.2828	0.3316	0.3316	83.636	10	1.588	1.2504	0.13004	0.13004	29.313	10	1.2331	1.1535	0.42277	0.42277	66.016	3	1.6305
P62280;B2R4F5	40S ribosomal protein S11	RPS11	2	3	3	3	22.8	22.8	22.8	18.431	158	2		6							3		3	0.0021258	1.0456	5.2339	0.045073	0.045073	67.112	5	0.65518	4.5204	0.053671	0.053671	92.116	5	0.51059	0.68124	0.27699	0.27699	61.393	5	1.0992	6.2445	0.058404	0.058404	91.988	3	0.58396
P62263;B2R5G5	40S ribosomal protein S14	RPS14;PRO2640	1	2	2	2	15.9	15.9	15.9	16.273	151	1	6								2	2	2	0.0018019	1.0438	3.184	0.10506	0.10506	36.745	6	1.0807	2.858	0.11847	0.11847	32.252	6	0.77556	0.82074	0.40616	0.40616	41.052	6	1.002	3.184	0.15374	0.15374	14.022	2	0.62034
P62805;B2R4R0;Q0VAS5;Q6B823	Histone H4	HIST1H4A;H4/A;H4FA;HIST1H4B;H4/I;H4FI;HIST1H4C;H4/G;H4FG;HIST1H4D;H4/B;H4FB;HIST1H4E;H4/J;H4FJ;HIST1H4F;H4/C;H4FC;HIST1H4H;H4/H;H4FH;HIST1H4I;H4/M;H4FM;HIST1H4J;H4/E;H4FE;HIST1H4K;H4/D;H4FD;HIST1H4L;H4/K;H4FK;HIST2H4A;H4/N;H4F2;H4FN;HIST2H4;HIST2H4B;H4/O;H4FO;HIST4H4	1	5	5	5	50.5	50.5	50.5	11.367	103	1	20								9	6	5	2.1815e-18	1.0369	1.3911	0.3023	0.3023	43.763	20	1.0523	2.3275	0.1608	0.1608	102.75	20	1.568	1.3888	0.063575	0.063575	106.78	20	1.0361	1.1206	0.43202	0.43202	50.837	9	0.19741
P09382;B2R5E8;Q15954	Galectin-1;Lectin galactoside-binding soluble 1;Beta-galactoside-binding lectin L-14-I;S-Lac lectin 1;Galaptin;14 kDa lectin;HPL;HBL;Putative MAPK-activating protein PM12	LGALS1	2	9	9	9	74.8	74.8	74.8	14.716	135	1	32								10	10	12	4.5732e-24	1.0273	2.5177	0.14808	0.14808	46.404	31	1.1129	2.4007	0.15385	0.15385	41.311	31	0.98755	0.94554	0.47463	0.47463	14.928	31	0.96061	1.0947	0.43951	0.43951	53.247	9	0.93133
P09651-1;P09651;P09651-2;A8K4Z8;Q0VAC0;Q3MI39;Q6IPF2;Q9BSM5;P0C7M2;Q32P51;P09651-3	Heterogeneous nuclear ribonucleoprotein A1;Helix-destabilizing protein;Single-strand RNA-binding protein;Putative heterogeneous nuclear ribonucleoprotein A1-like protein 3;Heterogeneous nuclear ribonucleoprotein A1-like protein 2	HNRNPA1;HNRPA1;HNRPA1L3;HNRNPA1L2;HNRNPA1L	16	3	3	3	9.1	9.1	9.1	38.845	372	3			6						2	3	1	0.00016064	0.99546	1.1889	0.35261	0.35261	38.343	6	1.1337	1.478	0.28514	0.28514	52.486	6	1.204	1.0336	0.3438	0.3438	46.361	6	1.0888	1.2611	0.39462	0.39462	9.1794	2	0.46154
Q99877;A8K9J7;B2R5L4;B4DR52;Q3KP43;O60814;A8K7P7;B4DLA9;Q5QNW6;A8K0U9;Q93079;B2R541;P62807;B2R4S9;P58876;Q99879;A0AVI3;Q99880;B2R5A3;P57053;Q0D2M2	Histone H2B type 1-N;H2B.d;H2B/d;Histone H2B;Histone H2B type 1-K;HIRA-interacting protein 1;Histone H2B type 2-F;Histone H2B type 1-H;H2B.j;H2B/j;Histone H2B type 1-C/E/F/G/I;H2B.a/g/h/k/l;H2B.1 A;H2B/g;H2B/h;H2B/k;H2B/l;Histone H2B type 1-D;H2B.b;H2B/b;H2B.1 B;HIRA-interacting protein 2;Histone H2B type 1-M;Histone H2B type 1-L;H2B.c;H2B/c;Histone H2B type F-S;HIST1H2BC protein	HIST1H2BN;H2BFD;HIST1H2BK;H2BFT;HIRIP1;HIST2H2BF;HIST1H2BH;H2BFJ;HIST1H2BC;H2BFL;HIST1H2BE;H2BFH;HIST1H2BF;H2BFG;HIST1H2BG;H2BFA;HIST1H2BI;H2BFK;HIST1H2BD;H2BFB;HIRIP2;HIST1H2BM;H2BFE;HIST1H2BL;H2BFC;H2BFS	12	9	9	2	44.6	44.6	6	18.804	166	1	29								15	8	6	5.455e-16	0.97338	1.6301	0.25506	0.25506	59.107	28	0.45179	1.2242	0.34755	0.34755	92.857	27	0.44256	0.48896	0.11072	0.11072	127.05	28	0.96189	2.5094	0.20415	0.20415	62.147	14	0.15088
P35579-1;P35579;A8K6E4;B4E3S1;Q60FE2;Q86XU5;Q99529;P35579-2;Q2PS10;Q9UMJ0	Myosin-9;Myosin heavy chain 9;Myosin heavy chain, non-muscle IIa;Non-muscle myosin heavy chain IIa;Cellular myosin heavy chain, type A;Non-muscle myosin heavy chain A	MYH9	17	17	17	17	10.1	10.1	10.1	226.53	1960	7							36		18	5	13	5.5778e-13	0.9709	1.5665	0.26656	0.26656	69.575	35	1.2919	1.4925	0.28206	0.28206	62.244	35	1.177	1.014	0.37087	0.37087	13.698	35	0.97786	3.7822	0.12291	0.12291	63.762	17	1.0424
P62249;B2RDD5;B4DP32;Q6IPX4	40S ribosomal protein S16;cDNA FLJ56786, moderately similar to 40S ribosomal protein S16;RPS16 protein	RPS16	5	6	6	6	38.4	38.4	38.4	16.445	146	1	11								5	2	4	2.5444e-06	0.96909	2.638	0.13871	0.13871	121.41	11	1.0809	1.5273	0.27484	0.27484	119.49	11	0.56866	0.57883	0.18361	0.18361	25.651	11	0.83016	0.93111	0.49178	0.49178	127.76	5	0.38238
P62269;Q5SUJ3	40S ribosomal protein S18;Ke-3	RPS18;D6S218E	6	4	4	4	24.3	24.3	24.3	17.718	152	1	6								4	1	1	0.00069832	0.95404	2.7319	0.13195	0.13195	56.069	6	0.36721	1.1668	0.36424	0.36424	35.105	6	0.42622	0.49552	0.11559	0.11559	29.129	6	0.85971	2.7319	0.18513	0.18513	65.629	4	0.33071
Q9NQ88;B2R840	Probable fructose-2,6-bisphosphatase TIGAR;TP53-induced glycolysis and apoptosis regulator	TIGAR;C12orf5	1	3	3	3	13	13	13	30.062	270	2		8							3	2	3	1.8085e-06	0.95146	5.4237	0.04215	0.04215	9.4653	7	0.8896	6.1651	0.028739	0.028739	16.53	7	1.0015	1.0324	0.34538	0.34538	7.6169	7	0.95146	5.6366	0.06877	0.06877	3.8765	3	0.85828
P48643;A8JZY8;A8K2X8;B4DDU6;B4DE30;B4DX08;B4DYC8;B4DYD8;Q96GI1;Q9BU08;Q9HB74;B4DXI1;B4DZT5;B4DZY9	T-complex protein 1 subunit epsilon;CCT-epsilon;cDNA FLJ54333, highly similar to T-complex protein 1 subunit epsilon;cDNA FLJ59103, highly similar to T-complex protein 1 subunit epsilon	CCT5;CCTE;KIAA0098	3	4	4	4	13.9	13.9	13.9	59.67	541	4.86				1	6				1	4	2	1.0888e-07	0.9353	0.35737	0.35131	0.35131	206.18	7	1.7977	0.41836	0.37841	0.37841	235.76	7	1.7724	1.3665	0.071616	0.071616	30.707	7	1.1795	1.0428	0.45512	0.45512		1	1.3897
Q9ULE6;B2RMS1	Paladin	PALD;KIAA1274	2	1	1	1	0.8	0.8	0.8	96.753	856	4.73	3	3	2	3	4	5	2	4	8	12	6	0.0020582	0.92623	1.9876	0.20193	0.20193	44.354	3	748.3	874.87	3.4901e-11	3.4901e-11	114.54	3	1045.4	961.35	8.3267e-154	8.3267e-154	63.48	3	0.90386	1.1028	0.43714	0.43714		1	748.3
P62913-1;P62913;Q08ES8;Q5VVD0;P62913-2;Q5VVC8;Q5VVC9	60S ribosomal protein L11;CLL-associated antigen KW-12;Ribosomal protein L11	RPL11;RP11-223J15.3-005;RP11-223J15.3-004	5	6	6	6	32.6	32.6	32.6	20.252	178	2		17							7	5	5	1.4282e-14	0.92583	4.9319	0.050312	0.050312	29.607	17	0.87711	4.3922	0.056663	0.056663	28.926	17	0.84917	0.87491	0.45389	0.45389	7.7356	17	0.81239	4.9319	0.084351	0.084351	6.5982	7	0.6032
P17844;B4DN41;B5BU21;B5BUE6;Q59E92;Q7Z2V5;B4DLW8;B4DNG2	Probable ATP-dependent RNA helicase DDX5;DEAD box protein 5;RNA helicase p68;cDNA FLJ59339, highly similar to Probable ATP-dependent RNA helicase DDX5 (EC 3.6.1.-)	DDX5;G17P1;HELR;HLR1	2	6	6	4	10.1	10.1	6.5	69.147	614	5					13				5	3	5	2.1417e-14	0.92471	0.78921	0.49425	0.49425	227.54	13	0.89857	0.31773	0.32996	0.32996	236.02	13	0.9877	0.71647	0.30998	0.30998	26.538	13	1.0395	1.3694	0.36907	0.36907	30.895	5	0.7391
Q9NS86;B2R8D4;B3KTN5;B4DWZ7;Q6NSL4	LanC-like protein 2;Testis-specific adriamycin sensitivity protein	LANCL2;GPR69B;TASP	4	10	10	10	28	28	28	50.854	450	4				29					11	8	10	1.3524e-22	0.91511	1.5087	0.27763	0.27763	26.181	29	0.81475	1.6718	0.24745	0.24745	51.164	29	1.0268	0.87468	0.45369	0.45369	13.215	29	0.92614	1.4088	0.36041	0.36041	34.332	11	0.70277
P21333-1;P21333;Q5HY55;Q60FE5;P21333-2;Q5HY53;Q60FE6;Q6NXF2;Q8TES4;B4E2F9;Q5HY54;Q86TQ3;Q96C61;B2ZZ80	Filamin-A;Alpha-filamin;Filamin-1;Endothelial actin-binding protein;Actin-binding protein 280;Non-muscle filamin;cDNA FLJ57038, highly similar to Filamin-A;Filamin A	FLNA;FLN;FLN1;XX-FW83128A1.1-010	7	32	32	27	14.8	14.8	13	280.74	2647	6.99					1		67	1	25	16	28	7.8685e-32	0.90753	1.2547	0.33501	0.33501	79.074	65	1.1951	1.2578	0.33828	0.33828	72.416	65	1.2506	1.0167	0.36714	0.36714	12.884	65	0.94061	1.2374	0.40057	0.40057	71.336	24	0.99792
P62829;Q9BTQ7;Q8N4F9	60S ribosomal protein L23;Ribosomal protein L17;Similar to ribosomal protein L23	RPL23	5	4	4	4	37.9	37.9	37.9	14.865	140	1	15								6	4	5	5.3227e-13	0.90363	1.229	0.34172	0.34172	31.835	15	0.90153	2.2262	0.17115	0.17115	17.599	15	1.4458	1.3292	0.087111	0.087111	59.44	15	0.90966	0.95447	0.48375	0.48375	44.456	6	0.69269
Q6N0B3;Q8TBV2;P07355;A6NMY6;B3KRQ1;B4DNH8	Putative uncharacterized protein DKFZp686P03159;Annexin A2;Annexin-2;Annexin II;Lipocortin II;Calpactin I heavy chain;Chromobindin-8;p36;Protein I;Placental anticoagulant protein IV;Putative annexin A2-like protein;Annexin A2 pseudogene 2;Lipocortin II pseudogene;cDNA FLJ34687 fis, clone MESAN2000620, highly similar to Annexin A2;cDNA FLJ59138, highly similar to Annexin A2	DKFZp686P03159;ANXA2;ANX2;ANX2L4;CAL1H;LPC2D;ANXA2P2;ANX2L2;ANX2P2;LPC2B	8	36	36	36	82.4	82.4	82.4	40.411	357	2.95	4	2	146	3					58	43	54	1.0614e-216	0.88103	1.0929	0.38075	0.38075	55.944	151	0.85291	1.2071	0.35242	0.35242	24.991	149	1.0339	1	0.39105	0.39105	46.171	149	0.89097	1.0731	0.4459	0.4459	53.752	56	0.78227
Q71UM5;Q49A11	40S ribosomal protein S27-like protein	RPS27L	2	3	3	1	38.1	38.1	13.1	9.4771	84	1	12								4	4	4	0.0002571	0.87634	1.235	0.34012	0.34012	38.279	12	1.226	2.5561	0.1404	0.1404	28.901	12	1.5327	1.3945	0.061654	0.061654	25.018	12	1.0725	1.2298	0.40249	0.40249	58.115	4	1.226
Q2TAA2;Q05D21;Q6PCA9;B4DMV3;Q6NVV8	Isoamyl acetate-hydrolyzing esterase 1 homolog;IAH1 protein;cDNA FLJ60023;HCG1685787, isoform CRA_b	IAH1;hCG_1685787	3	3	3	3	21	21	21	27.598	248	2		5							1	3	1	0.0020078	0.85478	2.8095	0.12671	0.12671	6.6473	5	0.87043	2.8362	0.1199	0.1199	13.997	5	1.0518	0.98162	0.41838	0.41838	8.9761	5	0.52406	3.1047	0.15866	0.15866		1	0.4823
Q15084-2;Q15084;B3KY95;B5MBW7;Q15084-1;Q53RC7	Protein disulfide-isomerase A6;Protein disulfide isomerase P5;Thioredoxin domain-containing protein 7	PDIA6;TXNDC7	2	5	5	5	13.4	13.4	13.4	53.9	492	4				9					4	2	3	3.5072e-12	0.85048	1.3341	0.31539	0.31539	173.5	9	0.79676	1.0525	0.40092	0.40092	88.494	9	1.0094	1.058	0.31172	0.31172	240.58	9	0.82697	1.009	0.46576	0.46576	203.36	4	0.71766
P17987	T-complex protein 1 subunit alpha;CCT-alpha	CCT1;CCTA;TCP1	2	4	4	4	8.1	8.1	8.1	60.343	556	4.88				1	7				4	3	1	2.9192e-42	0.8316	0.73173	0.48834	0.48834	127.36	8	1.5097	0.93414	0.44444	0.44444	139	8	1.4218	1.3136	0.09447	0.09447	22.369	8	0.90371	0.94058	0.4885	0.4885	37.793	4	1.1126
Q15149-4;Q15149	Plectin-1;Hemidesmosomal protein 1	PLEC1	1	136	1	1	32.9	0.2	0.2	516.19	4547	8								2	1	1		2.2036e-130	0.82725	1.2107	0.34661	0.34661	1.7474	2	1.0423	1.1866	0.35835	0.35835	6.248	2	1.1516	1.0078	0.3798	0.3798	3.8136	2	1.1469	1.2258	0.40353	0.40353		1	1.0994
Q13748-1;Q13748;Q1ZYQ1;Q13748-2;Q6PEY2	Tubulin alpha-3C/D chain;Alpha-tubulin 3C/D;Tubulin alpha-2 chain;Alpha-tubulin 2;Tubulin alpha-3E chain;Alpha-tubulin 3E	TUBA3C;TUBA2;TUBA3D;TUBA3E	5	17	2	1	46.9	6.2	3.3	49.959	450	3.8			1	4					1	1	3	2.1963e-54	0.81431	1.5898	0.26226	0.26226	47.395	4	1.3819	2.3552	0.15812	0.15812	49.258	4	1.4704	1.2045	0.16253	0.16253	13.455	4	1.2612	3.281	0.14803	0.14803		1	1.4213
P68371;A2BFA2;B2R6L0;Q8IWP6;Q8IZ29;Q8N6N5;Q96HX0;A4UCT2;B3KML9	Tubulin beta-2C chain;Tubulin beta-2 chain;Tubulin beta 2C	TUBB2C	14	18	4	1	55.1	13.3	2.7	49.83	445	4				12					4	3	5	3.5482e-123	0.80591	1.225	0.34279	0.34279	31.575	12	0.88421	1.134	0.37429	0.37429	50.944	12	1.1117	0.99297	0.40139	0.40139	16.122	12	0.89653	1.5972	0.32295	0.32295	46.534	4	0.79459
B1AHD1;P55769;Q6FHM6	NHP2 non-histone chromosome protein 2-like 1 (S. cerevisiae);NHP2-like protein 1;High mobility group-like nuclear protein 2 homolog 1;U4/U6.U5 tri-snRNP 15.5 kDa protein;OTK27;hSNU13	NHP2L1;CTA-216E10.8-008	2	3	3	3	30.3	30.3	30.3	14.627	132	1	5								3	1	1	0.011387	0.76582	1.2334	0.34056	0.34056	64.804	5	0.21214	0.67409	0.46668	0.46668	107.31	5	0.25061	0.29878	0.015397	0.015397	57.855	5	0.76582	0.79719	0.46666	0.46666	71.693	3	0.17942
P32320;Q6GV32;Q71UE9	Cytidine deaminase;Cytidine aminohydrolase	CDA;CDD	1	1	1	1	11.6	11.6	11.6	16.185	146	1	3								1	1	1	0.00017416	0.75763	2.4075	0.15746	0.15746	8.0026	3	0.97745	3.1059	0.10379	0.10379	8.8424	3	1.1797	1.3838	0.065286	0.065286	23.073	3	0.75763	2.4075	0.21384	0.21384		1	0.97745
P62244;A8K7H3;B2R4W8	40S ribosomal protein S15a	RPS15A;OK/SW-cl.82	6	4	4	4	28.5	28.5	28.5	14.839	130	1.58	11							1	4	5	3	0.0014386	0.72991	1.4925	0.28086	0.28086	54.204	11	0.83461	1.3865	0.30572	0.30572	41.377	11	1.216	0.96305	0.44693	0.44693	30.835	11	0.71391	1.2984	0.38551	0.38551	69.789	4	0.4178
P62857;B2R4R9	40S ribosomal protein S28	RPS28	4	3	3	3	35.2	35.2	35.2	10.272	91	1	7								3	1	3	2.3897e-09	0.71931	1.8093	0.22625	0.22625	31.333	7	0.42962	1.3741	0.30866	0.30866	29.083	7	0.6736	0.72766	0.32046	0.32046	20.978	7	0.51136	1.6249	0.31794	0.31794	8.9101	3	0.35255
P07437;B4DY90;Q5SU16;Q6LC01;B4DQN9;Q5JP53;A4UCU2;B4E052;Q1KSF8;Q5ST81;Q6P602;Q96B85;Q9BUU9;B4DMU8;B4DXZ5;B4DMJ5	Tubulin beta chain;Tubulin beta-5 chain;cDNA FLJ50617, highly similar to Tubulin beta-7 chain;Beta-4 tubulin;cDNA FLJ53063, highly similar to Tubulin beta-7 chain;cDNA FLJ52029, highly similar to Tubulin beta-7 chain;cDNA FLJ53012, highly similar to Tubulin beta-7 chain	TUBB;TUBB5;OK/SW-cl.56;DAAP-285E11.4-003;DADB-118P11.3-003;DAMA-26D6.3-003;DAMC-316D20.4-003;DAQB-47P19.9-003;DASS-191K16.2-003;XXbac-BCX111D4.2-003;XXbac-BPG252P9.4-003;XTP3TPATP1	7	20	20	3	59.5	59.5	9.9	49.67	444	3.95		1	3	88					30	33	29	6.828e-134	0.71921	1.0344	0.39949	0.39949	29.286	90	0.95221	1.1394	0.37261	0.37261	46.846	90	1.3605	1.2096	0.15866	0.15866	16.632	90	0.76061	1.0101	0.46542	0.46542	40.29	30	0.84437
O00571;A8K538;B4E3E8;B5BTY4;Q59GX6;Q5S4N1;O15523;B4DXX7;B4E010;B4DLU5;B4E132	ATP-dependent RNA helicase DDX3X;DEAD box protein 3, X-chromosomal;Helicase-like protein 2;DEAD box, X isoform;ATP-dependent RNA helicase DDX3Y;DEAD box protein 3, Y-chromosomal;cDNA FLJ60675, highly similar to ATP-dependent RNA helicase DDX3X (EC 3.6.1.-);cDNA FLJ53122, highly similar to ATP-dependent RNA helicase DDX3Y (EC 3.6.1.-)	DDX3X;DBX;DDX3;DDX3Y;DBY	10	13	13	13	24.3	24.3	24.3	73.243	662	5					33				12	9	12	8.2032e-24	0.70719	0.65407	0.46636	0.46636	195.99	33	0.661	0.49646	0.40961	0.40961	201.23	33	0.99223	0.80317	0.39028	0.39028	20.89	33	0.74229	0.73169	0.44478	0.44478	103.06	12	0.58425
P62241;Q5JR94;Q5JR95;Q9BS10	40S ribosomal protein S8;Ribosomal protein S8	RPS8;OK/SW-cl.83;RP11-269F19.3-003	3	1	1	1	6.9	6.9	6.9	25.19	217	2		1							1			0.006706	0.69744	4.1318	0.068821	0.068821		1	0.28834	1.9894	0.19912	0.19912		1	0.41387	0.48324	0.10655	0.10655		1	0.69744	4.1318	0.10889	0.10889		1	0.28834
P46782;B2R4T2;Q53G25	40S ribosomal protein S5;40S ribosomal protein S5, N-terminally processed	RPS5	1	1	1	1	7.4	7.4	7.4	22.876	204	2		3							1	1	1	0.011791	0.6894	3.9985	0.072763	0.072763	33.964	3	1.1261	2.9655	0.11179	0.11179	61.511	3	1.234	1.0829	0.28121	0.28121	34.969	3	0.64024	3.9985	0.11395	0.11395		1	0.38059
Q8IWY7	Tau-tubulin kinase	TTBK2	1	3	1	1	1.5	0.5	0.5	182.46	1649	4				3					1	1	1	4.6128e-06	0.68258	2.1957	0.17797	0.17797	57.357	3	0.62934	2.0637	0.18972	0.18972	72.327	3	1.1902	1	0.39105	0.39105	22.781	3	0.76113	2.1957	0.2363	0.2363		1	0.61387
P0C0S5;B2RD56;Q71UI9;A6NN01;A6NKY0;A6NFA8	Histone H2A.Z;Histone H2A.V;H2A.F/Z;cDNA FLJ13911 fis, clone Y79AA1000214, highly similar to Histone H2AV;H2A histone family, member V, isoform CRA_d;Putative uncharacterized protein H2AFV;H2A histone family, member V, isoform CRA_b	H2AFZ;H2AZ;H2AFV;H2AV	6	3	1	1	20.3	7.8	7.8	13.553	128	1	1								1			4.631e-05	0.67673	0.70446	0.48089	0.48089		1	0.11721	0.30344	0.32209	0.32209		1	0.158	0.17914	0.00086568	0.00086568		1	0.67673	0.70446	0.43515	0.43515		1	0.11721
P28482;B4DHN0;Q1HBJ4;Q499G7;A8CZ64	Mitogen-activated protein kinase 1;Extracellular signal-regulated kinase 2;Mitogen-activated protein kinase 2;p42-MAPK;ERT1;Extracellular signal-regulated kinase-2 splice variant	MAPK1;ERK2;PRKM1;PRKM2	2	3	3	3	8.9	8.9	8.9	41.389	360	3			7						3	1	3	0.00083197	0.67089	0.98733	0.41554	0.41554	46.274	7	0.8008	1.1066	0.38295	0.38295	23.229	7	1.05	0.96556	0.44302	0.44302	27.604	7	0.77405	0.98733	0.47278	0.47278	10.559	3	0.6093
P08865;A6NE09;Q96RS2	40S ribosomal protein SA;Laminin receptor 1;37/67 kDa laminin receptor;Laminin-binding protein precursor p40;37 kDa laminin receptor precursor;67 kDa laminin receptor;Colon carcinoma laminin-binding protein;NEM/1CHD4;Multidrug resistance-associated protein MGr1-Ag;Putative uncharacterized protein RPSAP18;Laminin receptor-like protein LAMRL5	RPSA;LAMBR;LAMR1;RPSAP18;LAMR1P15	18	7	7	7	35.7	35.7	35.7	33.313	300	3			17						7	3	7	1.3947e-34	0.66958	0.78414	0.49654	0.49654	83.427	16	0.57392	0.76683	0.49101	0.49101	19.707	16	0.69838	0.68012	0.27594	0.27594	63.625	16	0.63459	0.74151	0.44818	0.44818	10.235	7	0.38809
Q92841-1;Q92841;Q92841-3;B1AHM0;Q59F66;B1AHM1;Q92841-2;B1AHM2;B4DZQ7	Probable ATP-dependent RNA helicase DDX17;DEAD box protein 17;RNA-dependent helicase p72;DEAD box protein p72;DEAD (Asp-Glu-Ala-Asp) box polypeptide 17	DDX17;RP3-434P1.4-009;RP3-434P1.4-005	5	3	1	1	5.1	2.1	2.1	80.272	729	5					1						1	1.3718e-10	0.65875	1.0387	0.39807	0.39807		1	0.55777	0.64481	0.45832	0.45832		1	0.84745	0.59443	0.19735	0.19735		1						0
Q7LG56-1;Q7LG56;B4E2N4;Q6AI41;Q7LG56-2	Ribonucleoside-diphosphate reductase subunit M2 B;TP53-inducible ribonucleotide reductase M2 B;p53-inducible ribonucleotide reductase small subunit 2-like protein	RRM2B;P53R2	7	9	9	9	29.6	29.6	29.6	40.736	351	3			24						9	5	10	1.0052e-21	0.65622	0.89968	0.44798	0.44798	41.644	24	0.66776	1.0284	0.4093	0.4093	37.683	24	1.0679	1.0018	0.38848	0.38848	15.074	24	0.66375	0.8177	0.47317	0.47317	24.308	9	0.61485
P07910-1;P07910;A8K9A4;B2R603;P07910-2;B2R5W2;B3KX96;B4DY08;P07910-4;B4DSU6;B4DMJ1;P07910-3	Heterogeneous nuclear ribonucleoproteins C1/C2;cDNA FLJ53542, highly similar to Heterogeneous nuclear ribonucleoproteins C;cDNA FLJ52975, highly similar to Heterogeneous nuclear ribonucleoproteins C;cDNA FLJ52993, highly similar to Heterogeneous nuclear ribonucleoprotein C	HNRNPC;HNRPC	20	6	6	6	21.2	21.2	21.2	33.67	306	3			12						6	3	3	5.3513e-19	0.64514	0.83341	0.47496	0.47496	33.385	12	0.52074	0.66742	0.46481	0.46481	50.982	12	0.93122	1.013	0.37239	0.37239	65.603	12	0.65955	0.83341	0.47805	0.47805	16.198	6	0.29113
P46777;A2RUM7;B3KTM6;Q32LZ3;Q59GX9;Q8WYP1;Q9BUV4;Q5T7N0	60S ribosomal protein L5;Ribosomal protein L5	RPL5;MSTP030;RP4-716F6.1-006	2	1	1	1	3.4	3.4	3.4	34.362	297	3			2						1	1		0.017	0.62994	0.59874	0.44911	0.44911	2.1422	2	0.71767	1.1256	0.3769	0.3769	91.325	2	1.0965	1.0789	0.28586	0.28586	82.434	2	0.50916	0.58974	0.39062	0.39062		1	0.29873
Q15149-1;Q15149;Q15149-2;Q6S383;Q6S377;Q6S378;Q8WXV5;Q6S382;Q6S381;Q6S379;Q96IE3;Q15149-3	Plectin-1;Hemidesmosomal protein 1	PLEC1	12	136	136	1	31.9	31.9	0.2	531.78	4684	7.72		1				1	104	300	133	165	108	2.8433e-131	0.61876	1.001	0.41078	0.41078	48.788	387	0.90179	1.0183	0.41287	0.41287	40.74	387	1.3799	1.0197	0.36283	0.36283	19.417	387	0.92727	1.0305	0.45895	0.45895	57.459	126	0.93835
P62906;B2R801;Q1JQ76	60S ribosomal protein L10a;CSA-19;Neural precursor cell expressed developmentally down-regulated protein 6	RPL10A;NEDD6	2	2	2	2	6.4	6.4	6.4	25.031	219	3.5		1			1				1		1	0.0027815	0.61771	3.6594	0.084286	0.084286		1	0.29055	2.0047	0.19713	0.19713		1	0.34323	0.40076	0.054678	0.054678		1	0.61771	3.6594	0.12846	0.12846		1	0.29055
P25398;Q76M58	40S ribosomal protein S12	RPS12	5	2	2	2	22.7	22.7	22.7	14.526	132	1	5								2	2	1	2.6491e-79	0.61499	1.1763	0.35612	0.35612	48.944	5	0.85457	1.4537	0.29042	0.29042	28.442	5	1.1073	0.99841	0.39338	0.39338	11.8	5	0.53369	0.55556	0.37594	0.37594	2.3108	2	0.44033
P52597;B3KM84;B4DKS8;Q8NI96	Heterogeneous nuclear ribonucleoprotein F;Nucleolin-like protein mcs94-1;Heterogeneous nuclear ribonucleoprotein F, N-terminally processed	HNRNPF;HNRPF	1	4	2	2	13.5	7	7	45.671	415	4				4					2	2		9.5257e-10	0.60969	1.3034	0.32277	0.32277	19.286	4	0.6669	1.3732	0.30888	0.30888	22.172	4	0.95721	0.85327	0.43507	0.43507	10.377	4	0.57876	1.5056	0.34038	0.34038	12.761	2	0.57597
P39019;B0ZBD0;Q8WVX7	40S ribosomal protein S19	RPS19	1	2	2	2	13.1	13.1	13.1	16.06	145	1	4								1	1	2	0.0086937	0.60962	1.3817	0.30441	0.30441	34.448	4	0.85037	1.8147	0.22392	0.22392	44.462	4	1.0258	1.0385	0.33712	0.33712	24.248	4	0.39435	1.2531	0.39661	0.39661		1	0.34806
Q9BRJ7-1;Q9BRJ7;B2RD96	Protein syndesmos;NUDT16-like protein 1	NUDT16L1;SDOS	4	4	4	4	23.2	23.2	23.2	23.338	211	2		8							4	2	2	0.00043548	0.5921	3.5708	0.087703	0.087703	28.238	8	0.4805	3.147	0.1016	0.1016	46.458	8	0.78961	0.81305	0.39923	0.39923	21.702	8	0.62674	3.713	0.126	0.126	8.7775	4	0.45611
Q04323-2;Q04323;Q04323-1;B4DNC6;B4E0P8;Q05BV2;B4DU88	UBX domain-containing protein 1;SAPK substrate protein 1;UBA/UBX 33.3 kDa protein;cDNA FLJ58945, highly similar to UBA/UBX 33.3 kDa protein	UBXN1;SAKS1	3	1	1	1	5.1	5.1	5.1	35.107	312	3			2						1	1		0.00013368	0.58644	0.5574	0.43522	0.43522	17.683	2	0.64191	1.0068	0.417	0.417	2.4552	2	1.0673	1.0502	0.32174	0.32174	4.9056	2	0.54534	0.63164	0.40768	0.40768		1	0.50089
P27348;B4DMT8;B4DY04;Q53S41;P61981;B3KNB4;B4DHC4;P31946-1;P31946;A8K9K2;B5BU24;Q04917;B2R6N6;Q9H4N8;P31946-2;B4DE78;Q53RR5;P31947-1;P31947;P31947-2;Q4VY19;Q59EQ2;Q4VY20	14-3-3 protein theta;14-3-3 protein tau;14-3-3 protein T-cell;Protein HS1;14-3-3 protein gamma;Protein kinase C inhibitor protein 1;14-3-3 protein gamma, N-terminally processed;14-3-3 protein beta/alpha;Protein 1054;14-3-3 protein beta/alpha, N-terminally processed;14-3-3 protein eta;Protein AS1;cDNA FLJ52141, highly similar to 14-3-3 protein gamma;Putative uncharacterized protein YWHAQ;14-3-3 pr…	YWHAQ;YWHAG;YWHAB;YWHAH;YWHA1;SFN;HME1;RP1-148E22.1-004;RP1-148E22.1-003	15	5	2	2	19.2	9	9	27.764	245	2		6							2	2	2	5.5788e-08	0.57714	2.9163	0.11995	0.11995	29.596	6	0.64585	4.2513	0.060211	0.060211	31.494	6	1.2883	1.169	0.1921	0.1921	12.466	6	0.61161	3.7202	0.12567	0.12567	0.39695	2	0.61228
Q9UBN7;B3KMC3;B3KT76;B3KVK5;B4DZH6;B4DZN1;Q6NT75;Q7L3E5;Q9NSW6;Q9NZS3;A6NDI8;B3KNA1	Histone deacetylase 6;Putative uncharacterized protein HDAC6	HDAC6;KIAA0901;JM21	10	10	10	10	12.1	12.1	12.1	132.78	1229	6.09					1	27	4		12	14	6	1.1105e-78	0.57044	0.0082832	0.012746	0.012746	186.83	29	0.95099	0.010955	0.020887	0.020887	197.79	29	1.6174	1.2487	0.13109	0.13109	20.131	29	0.64655	0.010079	0.0018812	0.0018812	253.09	12	0.87291
P46109;A8KA44	Crk-like protein	CRKL	1	15	15	15	53.1	53.1	53.1	33.777	303	2.96	1		52						20	17	16	2.4177e-46	0.57032	0.67032	0.47116	0.47116	32.476	52	0.62069	1.0208	0.41196	0.41196	25.255	52	1.2534	1.1214	0.23817	0.23817	22.435	52	0.57528	0.69101	0.43027	0.43027	10.487	20	0.59002
P04792;B2R4N8;B4DL87	Heat shock protein beta-1;Heat shock 27 kDa protein;HSP 27;Stress-responsive protein 27;Estrogen-regulated 24 kDa protein;28 kDa heat shock protein;cDNA FLJ52243, highly similar to Heat-shock protein beta-1	HSPB1;HSP27;HSP28	2	5	5	5	29.8	29.8	29.8	22.782	205	2		12							5	3	4	0.00012245	0.56437	3.2111	0.1037	0.1037	51.25	12	0.65925	4.3033	0.058868	0.058868	47.673	12	1.1825	1.1736	0.18799	0.18799	11.124	12	0.592	3.5071	0.13585	0.13585	79.657	5	0.6121
P11940-1;P11940;B4DZW4;B3KT93;P11940-2;B4DQX0;Q9H361;Q2VIP3;Q3ZCS4;Q5VX58;B1ANR1	Polyadenylate-binding protein 1;cDNA FLJ37875 fis, clone BRSSN2018771, highly similar to Poly(A)-binding protein 1;cDNA FLJ59219, highly similar to Poly(A)-binding protein 1;Polyadenylate-binding protein 3;Testis-specific poly(A)-binding protein;Poly(A) binding protein, cytoplasmic 4 (Inducible form)	PABPC1;PAB1;PABP1;PABPC2;PABPC3;PABP3;PABPL3;PABPC4;RP11-69E11.6-011	10	4	4	2	9.1	9.1	3.9	70.67	636	5					8				3	1	4	3.2813e-05	0.55894	0.41297	0.37803	0.37803	214.09	7	0.68075	0.13757	0.20138	0.20138	209.42	7	1.0322	0.72403	0.31706	0.31706	17.586	7	0.55894	0.52289	0.36123	0.36123	35.559	3	0.48562
P35080-1;P35080;B2R4C8	Profilin-2;Profilin II	PFN2	1	6	1	1	54.3	5.7	5.7	15.046	140	1	6								2	2	2	1.0272e-13	0.55212	0.95178	0.42828	0.42828	29.382	6	0.56544	1.3414	0.31661	0.31661	6.7394	6	1.1104	1.0232	0.35797	0.35797	9.272	6	0.55212	0.57474	0.38427	0.38427	1.7106	2	0.52693
P37108;B5BUF5;Q96Q14	Signal recognition particle 14 kDa protein;18 kDa Alu RNA-binding protein	SRP14	4	1	1	1	10.3	10.3	10.3	14.57	136	1	1								1			1.0136e-11	0.5389	1.7124	0.24122	0.24122		1	0.34849	1.1073	0.38272	0.38272		1	0.61094	0.72837	0.32112	0.32112		1	0.5389	1.7124	0.30288	0.30288		1	0.34849
P05141;B2RCV1;Q6NVC0;P12236;Q59EI9;Q6I9V5;P12235;A8K787	ADP/ATP translocase 2;Adenine nucleotide translocator 2;ADP,ATP carrier protein 2;Solute carrier family 25 member 5;ADP,ATP carrier protein, fibroblast isoform;ADP/ATP translocase 3;ANT 3;ADP,ATP carrier protein 3;Solute carrier family 25 member 6;ADP,ATP carrier protein, isoform T2;ADP/ATP translocase 1;Adenine nucleotide translocator 1;ADP,ATP carrier protein 1;Solute carrier family 25 member 4…	SLC25A5;ANT2;SLC25A6;ANT3;CDABP0051;SLC25A4;ANT1	6	12	12	12	39.6	39.6	39.6	32.895	298	2.92		3	37						15	12	13	2.9226e-24	0.53577	0.86419	0.46215	0.46215	43.134	36	0.90595	1.0959	0.3864	0.3864	49.857	36	1.6145	1.3277	0.087799	0.087799	47.013	36	0.67776	0.86388	0.48726	0.48726	40.131	13	0.52434
P30153;A8K3H8;A8K7B7;B4DDF7;B4DQY1;B4E1Q0	Serine/threonine-protein phosphatase 2A 65 kDa regulatory subunit A alpha isoform;PP2A, subunit A, PR65-alpha isoform;PP2A, subunit A, R1-alpha isoform;Medium tumor antigen-associated 61 kDa protein;cDNA FLJ56133, highly similar to Serine/threonine-protein phosphatase 2A 65 kDa regulatory subunit A alpha isoform;cDNA FLJ59603, highly similar to Serine/threonine-protein phosphatase 2A 65 kDa regul…	PPP2R1A	4	1	1	1	3.4	3.4	3.4	65.308	589	5					2				1		1	4.1086e-06	0.52803	0.084151	0.13714	0.13714	320.5	2	0.57452	0.0065396	0.011297	0.011297		1	0.79019	0.59561	0.1984	0.1984	28.618	2	0.61604	0.81151	0.47122	0.47122		1
P63208-1;P63208;P63208-2	S-phase kinase-associated protein 1;Cyclin A/CDK2-associated protein p19;p19skp1;p19A;RNA polymerase II elongation factor-like protein;Organ of Corti protein 2;OCP-II;Transcription elongation factor B	SKP1;EMC19;OCP2;SKP1A;TCEB1L	3	2	2	2	15.3	15.3	15.3	18.658	163	2		3							1		2	3.4284e-05	0.51807	3.5636	0.087989	0.087989	6.5618	3	0.61946	4.146	0.063055	0.063055	6.7211	3	0.99862	0.93714	0.48814	0.48814	2.9354	3	0.55285	3.2752	0.14836	0.14836		1	0.60091
P63173;B2R5A8	60S ribosomal protein L38	RPL38	2	5	5	5	50	50	50	8.2178	70	1	23								8	8	7	1.5509e-07	0.51797	0.78012	0.49836	0.49836	37.331	23	0.60817	1.266	0.33606	0.33606	36.137	23	1.1991	1.3025	0.1	0.1	34.513	23	0.51661	0.78722	0.46344	0.46344	50.14	8	0.57823
Q96PK6-1;Q96PK6;B3KMN4;B4DNG4;Q59GV2	RNA-binding protein 14;RNA-binding motif protein 14;RRM-containing coactivator activator/modulator;Synaptotagmin-interacting protein;Paraspeckle protein 2;RNA binding motif protein 14 variant	RBM14;SIP	4	9	9	9	17.3	17.3	17.3	69.491	669	5					17				6	1	10	2.9502e-20	0.508	0.62813	0.45845	0.45845	227.5	16	0.45733	0.29005	0.31446	0.31446	227.39	16	0.91931	0.58804	0.1917	0.1917	22.328	16	0.63374	0.83253	0.47777	0.47777	24.789	6	0.39686
P08238;A8K3W9;B2R5P0;B4DGL0;B4DMA2;Q6PK50;Q9H6X9	Heat shock protein HSP 90-beta;HSP 84	HSP90AB1;HSP90B;HSPC2;HSPCB	12	8	8	8	12.8	12.8	12.8	83.263	724	5					23				8	8	7	2.5054e-13	0.50749	0.36241	0.35387	0.35387	182.54	23	0.9129	0.24894	0.28922	0.28922	186.13	23	1.3346	1.0694	0.29752	0.29752	13.127	23	0.36778	0.39701	0.2972	0.2972	28.855	8	0.39911
P62318;B5BU13;B4DJP7	Small nuclear ribonucleoprotein Sm D3;snRNP core protein D3;cDNA FLJ51872, highly similar to Small nuclear ribonucleoprotein Sm D3	SNRPD3	3	2	2	2	10.9	10.9	10.9	18.829	175	1	2								2			0.0091248	0.50524	0.9189	0.44057	0.44057	99.893	2	0.28241	0.81	0.49731	0.49731	28.508	2	0.59418	0.6908	0.28593	0.28593	21.795	2	0.50524	0.9189	0.49606	0.49606	99.893	2	0.28241
P33316-1;P33316;A8K650;P33316-3;B4DPR5;P33316-2;Q6FHN1	Deoxyuridine 5'-triphosphate nucleotidohydrolase, mitochondrial;dUTP pyrophosphatase	DUT	5	3	3	3	15.5	15.5	15.5	26.706	252	1	9								4	3	2	1.0002e-06	0.50157	1.4053	0.29916	0.29916	24.623	9	0.48239	1.4767	0.28541	0.28541	14.825	9	1.0356	1.0287	0.3504	0.3504	14.887	9	0.51621	1.6404	0.31521	0.31521	11.177	4	0.43993
Q2TAL5-1;Q2TAL5;Q2TAL5-2	Smoothelin-like protein 2	SMTNL2	2	2	2	2	6.5	6.5	6.5	50.196	461	4.4			3			1	1		2	2	1	0.016546	0.49854	0.060622	0.10481	0.10481	374.45	2	2.6338	0.26509	0.29949	0.29949	404.09	2	5.6392	4.864	1.5727e-10	1.5727e-10	24.523	2	0.74271	0.85616	0.48496	0.48496		1	4.1106
P35080-2;P35080;B4DNH1;Q4VBQ4	Profilin-2;Profilin II	PFN2	2	7	7	2	45.2	45.2	9	20.84	188	1	26								9	7	10	4.3005e-19	0.49818	1.3545	0.3106	0.3106	46.747	26	0.49571	1.2335	0.34495	0.34495	31.294	26	0.9438	0.95147	0.46517	0.46517	28.525	26	0.51636	0.65979	0.41861	0.41861	65.035	9	0.4544
P31153;A8K511;B4DEX8;B4DN45	S-adenosylmethionine synthetase isoform type-2;Methionine adenosyltransferase 2;Methionine adenosyltransferase II	MAT2A;AMS2;MATA2	2	4	4	4	12.2	12.2	12.2	43.66	395	4				12					4	4	4	2.7026e-06	0.49466	0.81003	0.48503	0.48503	18.176	12	0.46924	0.56925	0.43497	0.43497	47.89	12	0.88897	0.75428	0.34529	0.34529	24.402	12	0.49466	0.60354	0.39634	0.39634	12.132	4	0.42276
P42677;Q5T4L6;A4D1G5;A8MWW4;Q5T4L4	40S ribosomal protein S27;Metallopan-stimulin 1;Ribosomal protein S27;Putative uncharacterized protein RPS27	RPS27;MPS1;LOC392748;tcag7.1276	11	3	1	1	39.3	14.3	14.3	9.461	84	1	1									1		0.00012379	0.4847	0.78288	0.49711	0.49711		1	0.75935	0.60425	0.44613	0.44613		1	1.3748	1.2466	0.13247	0.13247		1						0
			1	2	1	1	8.1	5.9	5.9	29.643	272	1	1										1	0.0054877	0.47924	1.213	0.346	0.346		1	0.34121	0.82225	0.49173	0.49173		1	0.64732	0.59513	0.19797	0.19797		1						0
P30050-1;P30050;Q59FI9;A6ND19;P30050-2	60S ribosomal protein L12	RPL12	8	3	3	3	24.2	24.2	24.2	17.818	165	1.17	5	1							4	1	1	0.00010693	0.47633	1.3928	0.30193	0.30193	65.337	6	0.37887	1.5936	0.26177	0.26177	68.561	6	0.80968	0.93158	0.49717	0.49717	31.223	6	0.47633	0.93244	0.49132	0.49132	80.31	4	0.29958
Q8NC51-1;Q8NC51;Q5VU19;Q8NC51-2;Q5VU22;Q63HR1;Q8NC51-3;Q5VU20;Q8NC51-4;Q5VU21	Plasminogen activator inhibitor 1 RNA-binding protein;PAI1 RNA-binding protein 1;SERPINE1 mRNA-binding protein 1	SERBP1;PAIRBP1;CGI-55	4	2	2	2	7.8	7.8	7.8	44.965	408	4				4					2		2	9.6586e-19	0.47428	1.1217	0.37198	0.37198	16.006	4	0.38771	0.7344	0.48285	0.48285	47.541	4	0.78946	0.74488	0.33654	0.33654	27.017	4	0.48626	1.2649	0.39366	0.39366	1.4321	2	0.34122
A6NE65;P62081;Q57Z92;B5MCP9	Putative uncharacterized protein ENSP00000352132;40S ribosomal protein S7;Putative uncharacterized protein RPS7	RPS7	6	2	2	2	10.3	10.3	10.3	22.113	194	2		3							2	1		0.0069002	0.47341	2.3941	0.15866	0.15866	10.515	3	0.23536	1.6384	0.25343	0.25343	45.115	3	0.5441	0.64511	0.24338	0.24338	60.301	3	0.426	2.5912	0.19683	0.19683	11.187	2	0.23169
P31943;B3KW86;B4DP00;Q68DG4;P55795;A1L400;B4DFK9	Heterogeneous nuclear ribonucleoprotein H;Heterogeneous nuclear ribonucleoprotein H, N-terminally processed;Heterogeneous nuclear ribonucleoprotein H2;Heterogeneous nuclear ribonucleoprotein H';FTP-3;cDNA FLJ57964, highly similar to Heterogeneous nuclear ribonucleoprotein H'	HNRNPH1;HNRPH;HNRPH1;HNRNPH2;FTP3;HNRPH2	6	10	10	8	23.1	23.1	17.4	51.229	472	4				32					9	11	12	1.7907e-17	0.45709	0.82208	0.4798	0.4798	28.323	32	0.46358	0.75505	0.48809	0.48809	53.402	32	1.0505	0.8903	0.46705	0.46705	13.219	32	0.46912	0.61708	0.40186	0.40186	40.151	9	0.38884
P62993-1;P62993;B0LPF3;B3KR50;Q6ICN0;P62993-2	Growth factor receptor-bound protein 2;Adapter protein GRB2;SH2/SH3 adapter GRB2;Protein Ash	GRB2;ASH	4	5	5	5	25.3	25.3	25.3	25.206	217	2		9							2	3	4	1.6682e-05	0.45298	2.9533	0.11773	0.11773	25.647	9	0.48905	2.918	0.11468	0.11468	27.749	9	1.0476	0.99735	0.39493	0.39493	16.214	9	0.43471	2.6442	0.1923	0.1923	21.227	2	0.434
P68032;B3KPP5;B4E315;P68133;Q5T8M9;P62736;A8K3K1;B2R8A4;B4DUI8;Q13707;P63267;B2R7E7;B3KW67;Q562S2;A6NL76;Q5T8M8;Q7Z7J6;Q5T9N7	Actin, alpha cardiac muscle 1;Alpha-cardiac actin;Actin, alpha skeletal muscle;Alpha-actin-1;Actin, aortic smooth muscle;Alpha-actin-2;Cell growth-inhibiting gene 46 protein;Actin, gamma-enteric smooth muscle;Smooth muscle gamma-actin;Gamma-2-actin;Alpha-actin-3;Putative uncharacterized protein ACTA1;Actin alpha 1 skeletal muscle protein;Actin, alpha 2, smooth muscle, aorta	ACTC1;ACTC;ACTA1;ACTA;ACTA2;ACTSA;ACTVS;GIG46;ACTG2;ACTA3;ACTL3;ACTSG;RP11-399O19.2-002	7	13	1	1	30.2	4.2	4.2	42.019	377	3			7						3	1	3	2.3596e-56	0.44842	0.5736	0.44077	0.44077	31.416	7	0.41576	0.59014	0.44171	0.44171	18.742	7	0.95108	0.91696	0.48941	0.48941	17.657	7	0.44969	0.5736	0.38378	0.38378	4.9532	3	0.41576
A8MYX5;P62888;B2R591	Putative uncharacterized protein RPL30;60S ribosomal protein L30	RPL30	5	5	5	5	58.3	58.3	58.3	12.893	115	1	14								6	4	4	1.9737e-08	0.44781	1.3753	0.30584	0.30584	33.186	14	0.44295	1.2852	0.33095	0.33095	17.463	14	0.98229	1.0346	0.34241	0.34241	10.374	14	0.44781	1.2368	0.40072	0.40072	39.829	6	0.38136
Q13185;A4D177;P83916;Q6IBN6;B5MD17	Chromobox protein homolog 3;Heterochromatin protein 1 homolog gamma;Modifier 2 protein;HECH;Chromobox protein homolog 1;Heterochromatin protein 1 homolog beta;Modifier 1 protein;M31;Heterochromatin protein p25;HP1Hsbeta;p25beta;Putative uncharacterized protein CBX1	CBX3;CBX1;CBX	3	2	2	2	16.4	16.4	16.4	20.811	183	2		3							2		1	0.0024521	0.44522	2.7806	0.12863	0.12863	50.606	3	0.29624	1.9331	0.20668	0.20668	54.165	3	0.68542	0.79096	0.37914	0.37914	24.149	3	0.39504	2.4954	0.20544	0.20544	15.303	2	0.28236
P05388;A8K4Z4;Q53HK9;Q53HW2;Q8NHW5;B4E3D5;Q3MHV2;Q3B7A4;Q6NSF2	60S acidic ribosomal protein P0;L10E;60S acidic ribosomal protein P0-like;cDNA FLJ51469, highly similar to 60S acidic ribosomal protein P0;RPLP0 protein	RPLP0	12	3	3	3	8.8	8.8	8.8	34.273	317	3			5						2	2	1	0.0095848	0.43508	0.59841	0.449	0.449	38.116	5	0.69404	0.90992	0.45414	0.45414	38.585	5	1.1498	1.0119	0.37391	0.37391	13.544	5	0.36286	0.44106	0.32106	0.32106	5.0133	2	0.289
Q0VDC6;P62942;Q1JUQ3;Q3V793;Q9UH88;Q0VDC5;Q5W0X3;Q1JUQ5	FKBP1A protein;Peptidyl-prolyl cis-trans isomerase FKBP1A;FK506-binding protein 1A;Rotamase;Immunophilin FKBP12;FK506 binding protein12	FKBP1A;FKBP1;FKBP12;FKBP12-Exip2	4	1	1	1	9.7	9.7	9.7	15.689	145	1	1										1	0.02616	0.43486	1.6671	0.24871	0.24871		1	0.52252	1.878	0.21447	0.21447		1	1.1995	1.1916	0.17284	0.17284		1						0
Q15365;Q53SS8	Poly(rC)-binding protein 1;Alpha-CP1;Nucleic acid-binding protein SUB2.3	PCBP1	1	11	11	8	38.5	38.5	27.5	37.497	356	2.94		2	30						13	8	11	1.8501e-28	0.43081	0.55928	0.43587	0.43587	34.001	30	0.40951	0.64983	0.45978	0.45978	26.751	30	1.0757	1.0185	0.36456	0.36456	10.652	30	0.43736	0.52185	0.36075	0.36075	12.532	12	0.38782
P04083;B5BU38;Q05BR2;Q5TZZ9;Q5T3N1;B4DL19	Annexin A1;Annexin-1;Annexin I;Lipocortin I;Calpactin II;Chromobindin-9;p35;Phospholipase A2 inhibitory protein;cDNA FLJ51887, highly similar to Annexin A1	ANXA1;ANX1;LPC1;RP11-71A24.1-004	4	10	10	10	39.6	39.6	39.6	38.714	346	3			26						11	4	11	3.6976e-41	0.43048	0.58987	0.44621	0.44621	32.202	26	0.44959	0.66067	0.46289	0.46289	30.172	26	0.99078	0.96542	0.44325	0.44325	26.177	26	0.45549	0.53305	0.36589	0.36589	10.343	11	0.42283
Q96AB3-2;Q96AB3;Q96AB3-1;Q6ZN91	Isochorismatase domain-containing protein 2, mitochondrial;Isochorismatase domain containing 2, isoform CRA_a;cDNA FLJ16326 fis, clone STOMA2004893, moderately similar to Isochorismatase domain-containing protein 2, mitochondrial	ISOC2;hCG_38648	3	3	3	3	23.1	23.1	23.1	24.097	221	2		8							3	1	4	1.0959e-05	0.42738	2.2334	0.17405	0.17405	26.943	7	0.40495	2.6526	0.13284	0.13284	18.016	7	1.2386	1.1054	0.25542	0.25542	24.099	7	0.42738	2.6692	0.19022	0.19022	16.349	3	0.34587
O43684;B2R6E7;B4DDM6;A6NJ42;B5MCE8;A6NGZ9	Mitotic checkpoint protein BUB3;BUB3 budding uninhibited by benzimidazoles 3 homolog (Yeast), isoform CRA_a;Putative uncharacterized protein BUB3;BUB3 budding uninhibited by benzimidazoles 3 homolog (Yeast), isoform CRA_c	BUB3	4	1	1	1	4	4	4	37.154	328	3			2						1		1	0.00080457	0.42293	0.56019	0.43618	0.43618	9.5349	2	0.35408	0.50878	0.41413	0.41413	28.098	2	0.24736	0.2499	0.0062183	0.0062183	151.25	2	0.41054	0.52366	0.36159	0.36159		1	0.39407
Q7RTV0	PHD finger-like domain-containing protein 5A;Splicing factor 3B-associated 14 kDa protein;SF3b14b	PHF5A	1	3	3	3	40	40	40	12.405	110	1	4								1		3	1.4037e-06	0.40786	1.2705	0.33096	0.33096	29.026	4	0.40504	1.1506	0.36916	0.36916	81.824	4	0.82923	0.86815	0.44804	0.44804	23.214	4	0.6017	1.912	0.27233	0.27233		1	0.46573
Q16778;A8K110;P06899;B2R4J4;Q96CF4;P23527;P33778;Q8N257;A4FU05;Q6GMR5;Q96A08;B2R544	Histone H2B type 2-E;H2B.q;H2B/q;H2B-GL105;Histone H2B type 1-J;H2B.r;H2B/r;H2B.1;Histone H2B type 1-O;H2B.n;H2B/n;H2B.2;Histone H2B type 1-B;H2B.f;H2B/f;Histone H2B type 3-B;H2B type 12;Histone H2B type 1-A;Histone H2B, testis;Testis-specific histone H2B	HIST2H2BE;H2BFQ;HIST1H2BJ;H2BFR;HIST1H2BO;H2BFH;H2BFN;HIST1H2BB;H2BFF;HIST3H2BB;HIST1H2BA;TSH2B	10	8	1	1	58.7	7.9	7.9	13.92	126	1	1									1		2.1543e-14	0.39376	0.6929	0.47765	0.47765		1	0.93532	1.3032	0.32626	0.32626		1	1.8673	1.6727	0.012784	0.012784		1						0
P23528;B3KUQ1;B4E112	Cofilin-1;Cofilin, non-muscle isoform;18 kDa phosphoprotein;p18;cDNA FLJ51435, moderately similar to Cofilin-1	CFL1;CFL	4	17	17	16	86.1	86.1	81.9	18.502	166	1.52	44	47							33	24	34	3.808e-87	0.39274	1.7116	0.24135	0.24135	74.864	89	0.41485	1.5463	0.27101	0.27101	68.558	89	1.0311	1.0559	0.31437	0.31437	17.841	89	0.40963	2.0151	0.25834	0.25834	90.327	33	0.38626
P05387;Q6FG96	60S acidic ribosomal protein P2;Renal carcinoma antigen NY-REN-44	RPLP2;D11S2243E;RPP2	1	2	2	2	27	27	27	11.665	115	1	7								3	1	3	0.00058226	0.39233	0.86493	0.46185	0.46185	68.678	7	0.84238	1.4991	0.28067	0.28067	55.709	7	1.5207	1.3981	0.060478	0.060478	41.249	7	0.38854	0.40446	0.30136	0.30136	10.971	3	0.32473
Q99623;Q9BXV3;B4DP75;B4DW05	Prohibitin-2;B-cell receptor-associated protein BAP37;Repressor of estrogen receptor activity;D-prohibitin;cDNA FLJ56579, highly similar to Prohibitin-2	PHB2;BAP;REA	2	3	3	3	11.7	11.7	11.7	33.296	299	3			5						3	1	1	0.00041459	0.38702	0.48644	0.40901	0.40901	31.605	3	0.33467	0.66112	0.46302	0.46302	16.957	3	0.8342	0.96898	0.43771	0.43771	52.049	3	0.38702	0.48644	0.34396	0.34396	31.605	3	0.33467
P61978-2;P61978;B4DFF1;Q5EC54;Q6IBN1;P61978-1;P61978-3;B4DUQ1;Q5T6W2;B3KU16;Q5T6W5;Q5T6W1	Heterogeneous nuclear ribonucleoprotein K;Transformation up-regulated nuclear protein;cDNA FLJ54552, highly similar to Heterogeneous nuclear ribonucleoprotein K;cDNA FLJ39066 fis, clone NT2RP7014743, highly similar to HETEROGENEOUS NUCLEAR RIBONUCLEOPROTEIN K;cDNA FLJ41122 fis, clone BRACE2013911, highly similar to HETEROGENEOUS NUCLEAR RIBONUCLEOPROTEIN K	HNRNPK;HNRPK;RP11-575L7.1-005;RP11-575L7.1-001;RP11-575L7.1-006	7	10	10	10	27.4	27.4	27.4	51.028	464	4				24					8	6	10	1.9902e-23	0.38005	0.77651	0.5	0.5	29.843	24	0.3745	0.87322	0.46938	0.46938	48.888	24	1.0603	0.87287	0.45213	0.45213	14.373	24	0.41717	0.91666	0.49686	0.49686	35.518	8	0.33401
Q9UHV9;B1AQP2	Prefoldin subunit 2	PFDN2;PFD2;HSPC231	1	1	1	1	5.8	5.8	5.8	16.648	154	1	2								1		1	0.00042659	0.37913	1.3233	0.31796	0.31796	15.912	2	0.306	1.0341	0.40729	0.40729	11.498	2	0.6845	0.7449	0.33656	0.33656	33.278	2	0.46602	1.4809	0.34533	0.34533		1	0.30002
Q68CQ5	Putative uncharacterized protein DKFZp781N1372	DKFZp781N1372	1	3	1	1	6.9	2.3	2.3	47.958	432	4				2					1		1	0.0020393	0.37715	0.89196	0.45101	0.45101	47.769	2	0.29072	0.45999	0.39561	0.39561	78.067	2	0.88764	0.7895	0.37781	0.37781	7.2647	2	0.48066	1.2504	0.39729	0.39729		1	0.28232
Q99873-1;Q99873;B4E3C3;Q8WUW5;Q99873-2;Q6LEU5;Q99873-3;Q2VP93;Q5U8W9;B4DJ87	Protein arginine N-methyltransferase 1;Interferon receptor 1-bound protein 4;PRMT1 protein;cDNA FLJ60588, highly similar to Protein arginine N-methyltransferase 1 (EC 2.1.1.-)	PRMT1;HMT2;HRMT1L2;IR1B4	6	1	1	1	3	3	3	42.461	371	3			3						1	1	1	0.014651	0.37494	1.0644	0.38971	0.38971		1	0.57555	0.67207	0.46612	0.46612		1	1.2912	1.1873	0.17631	0.17631		1						0
P63104;A8K1N0;Q6LD62;B5MC29	14-3-3 protein zeta/delta;Protein kinase C inhibitor protein 1;14-3-3 protein/cytosolic phospholipase A2 protein	YWHAZ	6	7	7	4	29.4	29.4	19.2	27.745	245	2		18							8	4	6	1.7532e-11	0.36988	2.2772	0.16965	0.16965	30.547	17	0.54959	3.2272	0.097495	0.097495	41.506	17	1.2174	1.3096	0.096419	0.096419	16.805	17	0.41797	2.5424	0.20115	0.20115	11.403	8	0.56983
P22234;B4DGX3	Multifunctional protein ADE2;Phosphoribosylaminoimidazole-succinocarboxamide synthase;SAICAR synthetase;Phosphoribosylaminoimidazole carboxylase;AIR carboxylase	PAICS;ADE2;AIRC;PAIS	1	3	3	1	7.8	7.8	3.3	49.679	451	4				5					1	1	3	1.8462e-06	0.36865	0.79265	0.49272	0.49272	38.521	5	0.33992	0.53847	0.42463	0.42463	53.4	5	0.69585	0.56557	0.17213	0.17213	24.375	5	0.68209	1.7744	0.29287	0.29287		1	0.28608
P62937;A8K220;A8K486;B2RE56;Q567Q0;B4DM82;Q71V99;A8MSH2	Peptidyl-prolyl cis-trans isomerase A;Cyclophilin A;Cyclosporin A-binding protein;Peptidyl-prolyl cis-trans isomerase	PPIA;CYPA	41	15	15	13	58.3	58.3	52.9	24.376	223	1	59								22	14	23	1.2941e-33	0.36773	1.0065	0.4089	0.4089	43.872	57	0.36174	0.94384	0.44064	0.44064	27.892	57	1.0035	1.0253	0.35515	0.35515	18.912	57	0.38273	0.99169	0.47135	0.47135	58.422	22	0.35429
B4DUK7;P26641;B4DTG2;Q2F838;Q2F840;Q53YD7;B4DSR4	cDNA FLJ59991, highly similar to Elongation factor 1-gamma;Elongation factor 1-gamma;eEF-1B gamma;cDNA FLJ59973, highly similar to Elongation factor 1-gamma	EEF1G;EF1G;PRO1608	6	4	4	4	20.2	20.2	20.2	22.925	208	4				12					4	4	4	1.062e-19	0.35976	0.76124	0.4961	0.4961	37.269	10	0.4961	0.74126	0.4846	0.4846	62.083	10	1.0857	0.96546	0.44318	0.44318	17.396	10	0.33189	0.40494	0.30162	0.30162	49.074	3	0.28227
Q59HD4;Q6IPF4;Q15366;A8K7X6;Q32Q82;Q68Y55;B4DLC0;B4DXP5;B4DRD7;P57721-1;P57721;A8MX33;Q5MJP6;P57721-5;A8MPS2;P57721-2;P57721-4;P57721-3;A8MQ26	Poly(RC)-binding protein 2 isoform b variant;Poly(rC)-binding protein 2;Alpha-CP2;cDNA FLJ77432, highly similar to Homo sapiens poly(rC) binding protein 2 (PCBP2), transcript variant 2, mRNA;Poly(RC) binding protein 2, isoform CRA_b;PCBP2 protein;Poly(RC) binding protein 2;Poly(RC) binding protein 2, isoform CRA_a;cDNA FLJ58476, highly similar to Poly(rC)-binding protein 2;cDNA FLJ54752, highly s…	PCBP2;hCG_2017557;PCBP3	21	7	4	4	25.4	14.8	14.8	38.651	366	3			12						4	4	4	2.5541e-20	0.35953	0.43701	0.38866	0.38866	36.445	12	0.31907	0.48775	0.40635	0.40635	29.174	12	1.0992	0.95204	0.46427	0.46427	8.9285	12	0.35953	0.43701	0.31894	0.31894	8.5694	4	0.28999
Q562R1;B2RPJ1	Beta-actin-like protein 2;Kappa-actin	ACTBL2	1	9	2	2	21	7.7	7.7	42.003	376	3.33			2	1					1		2	6.6414e-37	0.35357	0.91977	0.44024	0.44024	43.693	3	0.36667	0.50568	0.413	0.413	44.651	3	0.84079	0.90634	0.48058	0.48058	12.852	3	0.35357	0.91977	0.49576	0.49576		1	0.35155
P68104;A8K9C4;A9X7H1;B4DV42;B4E2C5;Q16577;Q504Z0;Q53G85;Q53G89;Q53GA1;Q53GE9;Q53HM9;Q53HQ7;Q53HR1;Q53HR5;Q6IPN6;Q6IPS9;Q6IPT9;Q8IUB0;Q96RE1;Q9H2I7;Q9NZS6;Q5VTE0;A6PW80;B4DNE0;Q2F837;Q6IQ15;Q6P082;Q6P4C9;Q8TBL1;Q96C29;Q96CD8;Q96EB3;Q5JR01	Elongation factor 1-alpha 1;eEF1A-1;Elongation factor Tu;Leukocyte receptor cluster member 7;Putative elongation factor 1-alpha-like 3;eEF1A-like 3;Eukaryotic translation elongation factor 1 alpha 1	EEF1A1;EEF1A;EF1A;LENG7;EEF1AL3;RP11-505P4.2-003;RP11-505P4.2-015	12	21	21	11	52.8	52.8	27.1	50.14	462	3.53	5	12	27	86				1	49	35	47	1.1077e-65	0.34665	0.88404	0.45415	0.45415	59.713	129	0.36451	0.92516	0.44801	0.44801	62.379	129	1.1103	0.98821	0.40847	0.40847	18.138	128	0.35722	0.90782	0.5	0.5	60.635	48	0.3131
A8MUK1;A6NCW0;Q7RTZ2;Q0WX57	Ubiquitin carboxyl-terminal hydrolase 17-like protein 5;Ubiquitin thioesterase 17-like protein 5;Ubiquitin-specific-processing protease 17-like protein 5;Deubiquitinating enzyme 17-like protein 5;Ubiquitin carboxyl-terminal hydrolase 17-like protein 3;Ubiquitin thioesterase 17-like protein 3;Ubiquitin-specific-processing protease 17-like protein 3;Deubiquitinating enzyme 17-like protein 3;Ubiquit…	USP17L5;USP17L3;USP17B;USP17F;USP17L1;USP17L;USP17A;USP17;USP17H;USP17I;USP17J;USP17K;USP17M	8	1	1	1	1.3	1.3	1.3	59.682	530	5.75				2			1	1	1	1	2	7.0462e-08	0.3437	0.89408	0.45018	0.45018	140.88	3	0.30503	0.66966	0.46544	0.46544	155.13	3	1.5045	1.0665	0.30108	0.30108	38.593	3	0.3437	0.89408	0.49608	0.49608		1	0.30503
P52907;A8K0T9;A8MV55	F-actin-capping protein subunit alpha-1;CapZ alpha-1;Putative uncharacterized protein CAPZA1	CAPZA1	3	9	9	8	40.6	40.6	37.1	32.922	286	3			23						8	6	9	2.0464e-16	0.34363	0.45397	0.39586	0.39586	36.373	23	0.36883	0.59377	0.44286	0.44286	35.757	23	1.0696	1.0028	0.387	0.387	10.369	23	0.33146	0.38672	0.29138	0.29138	14.402	8	0.3415
B4DSZ4;P68036;A8K4W8;B2R4A7;B4DDG1	Ubiquitin carrier protein;Ubiquitin-conjugating enzyme E2 L3;Ubiquitin-protein ligase L3;Ubiquitin carrier protein L3;UbcH7;E2-F1;L-UBC	UBE2L3;UBCE7;UBCH7	5	3	3	3	21.7	21.7	21.7	23.934	212	1	7								2	2	3	0.0025197	0.33501	0.9002	0.44778	0.44778	26.428	7	0.28038	0.79122	0.49693	0.49693	24.845	7	0.83007	0.79339	0.38137	0.38137	15.332	7	0.33514	0.95303	0.48424	0.48424	15.758	2	0.21533
P33764	Protein S100-A3;S100 calcium-binding protein A3	S100A3;S100E	1	1	1	1	10.9	10.9	10.9	11.713	101	1	1									1		0.0048681	0.33403	0.6589	0.4678	0.4678		1	0.16162	0.26795	0.30126	0.30126		1						0						0
P27708;Q53SY7;Q53SZ4;Q96CK3	CAD protein;Glutamine-dependent carbamoyl-phosphate synthase;Aspartate carbamoyltransferase;Dihydroorotase;Putative uncharacterized protein CAD	CAD	3	6	6	6	2.9	2.9	2.9	242.98	2225	7							14		7	2	5	1.3569e-07	0.33169	1.3249	0.31758	0.31758	80.787	13	0.36103	1.2539	0.33933	0.33933	65.859	13	0.94677	1	0.39105	0.39105	16.11	13	0.35124	1.403	0.36167	0.36167	19.261	7	0.33375
P11413-2;P11413;A8K8D9;P11413-1;Q0PHS4;Q2Q9B7;Q2Q9H2;Q2VF42;B4DYA7;Q0PHS1;A2IBT6;A7IZZ3;Q0PHS2;Q0PHS3;Q0PHS5;Q0PHS6	Glucose-6-phosphate 1-dehydrogenase	G6PD	6	8	8	8	13.7	13.7	13.7	63.826	561	4				17					6	4	7	6.0916e-16	0.33126	0.55832	0.43554	0.43554	30.855	17	0.33547	0.54057	0.42535	0.42535	47.437	17	0.90673	0.84352	0.42648	0.42648	21.29	17	0.33208	0.40517	0.30175	0.30175	9.9692	6	0.30274
Q9NZL9-1;Q9NZL9;A8K7A4;B2R5Y6;Q9NZL9-2;Q9NZL9-4;Q9NZL9-3	Methionine adenosyltransferase 2 subunit beta;Methionine adenosyltransferase II beta;Methionine adenosyltransferase 2 beta subunit;DTDP-4-keto-6-deoxy-D-glucose 4-reductase	MAT2B;TGR;MSTP045;Nbla02999;UNQ2435/PRO4995	4	1	1	1	3.9	3.9	3.9	37.551	334	3			1						1			0.0075323	0.32529	0.37677	0.361	0.361		1	0.23596	0.46612	0.39804	0.39804		1	0.70282	0.81638	0.40224	0.40224		1	0.32529	0.37677	0.28564	0.28564		1	0.23596
O60313-6;O60313;O60313-3;O60313-2;O60313-5;O60313-4;O60313-7;O60313-1;O60313-8;Q6PEK6	Dynamin-like 120 kDa protein, mitochondrial;Optic atrophy protein 1;Dynamin-like 120 kDa protein, form S1	OPA1;KIAA0567	11	2	2	2	2.1	2.1	2.1	117.74	1015	5					3					1	2	0.020719	0.32316	0.33929	0.34188	0.34188	259.85	3	0.37081	0.3471	0.34526	0.34526	274.69	3	1.336	0.80023	0.3876	0.3876	15.437	3						0
Q15436;B2R5P4;B3KXI2;B4DF60;B4DSQ5;Q15437;B4DJW8;B4DRA5;B4DS04;Q503A9;B4E0Q9;Q5QPE2	Protein transport protein Sec23A;SEC23-related protein A;Protein transport protein Sec23B;SEC23-related protein B;cDNA FLJ52821, highly similar to Protein transport protein Sec23A;Sec23 homolog B (S. cerevisiae)	SEC23A;SEC23B;RP11-379J5.1-001	4	2	2	2	3.3	3.3	3.3	86.16	765	5					3				1		2	0.0027565	0.32065	0.0061824	0.0087084	0.0087084	274.65	3	0.34867	0.0049701	0.0079702	0.0079702	264.27	3	0.99263	0.59969	0.20204	0.20204	11.104	3	0.51213	0.67464	0.42422	0.42422		1	0.34867
Q9HA64;B2RD19;B4DXG0;Q6FIG5;B4DE94	Ketosamine-3-kinase;Fructosamine-3-kinase-related protein;cDNA FLJ57707, highly similar to Ketosamine-3-kinase (EC 2.7.1.-)	FN3KRP	2	7	7	7	22	22	22	34.412	309	3			18						7	6	5	1.243e-10	0.31717	0.37955	0.36235	0.36235	41.776	18	0.39519	0.57697	0.43749	0.43749	21.823	18	1.2061	1.1257	0.23371	0.23371	14.003	18	0.31934	0.36988	0.28162	0.28162	18.55	7	0.35
Q9H3K6-1;Q9H3K6;A1L454;A7YDY3	BolA-like protein 2	BOLA2;BOLA2A;My016;BOLA2B	3	5	5	2	37.5	37.5	18.4	16.932	152	1	12								2	5	5	1.2298e-05	0.31326	0.69245	0.47752	0.47752	57.307	12	0.40055	1.1496	0.36945	0.36945	42.504	12	1.043	1.0108	0.3754	0.3754	24.317	12	0.33145	0.60282	0.39605	0.39605	69.421	2	0.42671
B4DPV7;Q5HYE4;P49589-1;P49589;Q53HG6;B4DKY1;A8MVQ3;P49589-2;A8K067;B4DI19	cDNA FLJ54534, highly similar to Homo sapiens cysteinyl-tRNA synthetase (CARS), transcript variant 3, mRNA;Cysteinyl-tRNA synthetase, cytoplasmic;Cysteine--tRNA ligase;cDNA FLJ59563, highly similar to Cysteinyl-tRNA synthetase (EC 6.1.1.16);cDNA FLJ38994 fis, clone NT2RI2009259, highly similar to Cysteinyl-tRNA synthetase (EC 6.1.1.16);Cysteinyl-tRNA synthetase, isoform CRA_b;Putative uncharacter…	DKFZp686F1612;CARS;hCG_16441	5	1	1	1	1.2	1.2	1.2	94.637	831	5					1						1	0.007626	0.31182	0.49167	0.41105	0.41105		1	0.34828	0.40263	0.37152	0.37152		1	1.3536	0.94947	0.46836	0.46836		1						0
P14174;A5Z1R8;A6MUU8;B2R4S3;Q6FHV0	Macrophage migration inhibitory factor;Phenylpyruvate tautomerase;L-dopachrome tautomerase;L-dopachrome isomerase;Glycosylation-inhibiting factor	MIF;GLIF;MMIF	1	3	3	3	23.5	23.5	23.5	12.476	115	1	22								8	6	8	3.1808e-34	0.31167	0.95661	0.42652	0.42652	12.038	22	0.31655	0.98452	0.42516	0.42516	15.185	22	1.0483	1.0569	0.31319	0.31319	5.7996	22	0.31167	0.99039	0.47178	0.47178	10.843	8	0.27964
O75607	Nucleoplasmin-3	NPM3	1	1	1	1	9	9	9	19.343	178	2		3							1	1	1	0.0020543	0.31031	1.3735	0.30626	0.30626	31.397	3	0.24723	1.5758	0.2652	0.2652	18.839	3	1.35	1.1843	0.17884	0.17884	44.357	3	0.31031	1.8383	0.28305	0.28305		1	0.16689
P58546;Q69YG1	Myotrophin;Protein V-1	MTPN	1	1	1	1	13.1	13.1	13.1	14.345	130	1	3								1	1	1	3.8751e-05	0.30926	0.56791	0.43884	0.43884	45.505	3	1.9928	3.4387	0.087683	0.087683	32.785	3	0.035594	0.031008	4.9231e-11	4.9231e-11	64.173	3	0.30633	0.31888	0.2503	0.2503		1	1.9928
P24666-1;P24666;Q3KQX8;Q59EH3;P24666-2;A8K1L9;P24666-3;B5MCC7	Low molecular weight phosphotyrosine protein phosphatase;Low molecular weight cytosolic acid phosphatase;Red cell acid phosphatase 1;Adipocyte acid phosphatase;Putative uncharacterized protein ACP1	ACP1	7	3	3	3	25.9	25.9	25.9	18.042	158	1	7								3	1	3	4.8725e-08	0.30761	0.91341	0.44267	0.44267	41.402	7	0.30606	0.94268	0.44109	0.44109	28.201	7	0.94243	0.90669	0.48087	0.48087	12.883	7	0.36261	0.9074	0.49988	0.49988	60.189	3	0.30606
P24534;A4D1M6;A8K795	Elongation factor 1-beta	EEF1B2;EEF1B;EF1B	1	1	1	1	6.7	6.7	6.7	24.763	225	2		3							1	1	1	3.4762e-06	0.30142	1.8825	0.2158	0.2158	15.451	3	0.38504	1.499	0.28069	0.28069	41.932	3	0.9269	0.81339	0.39954	0.39954	26.789	3	0.30142	1.8825	0.27655	0.27655		1	0.20869
Q05639;B5BUF3;Q59GP5	Elongation factor 1-alpha 2;eEF1A-2;Statin S1;Eukaryotic translation elongation factor 1 alpha 2 variant	EEF1A2;EEF1AL;STN	2	11	1	1	27.2	1.5	1.5	50.47	463	3.5			1	1					1		1	5.0811e-30	0.30132	1.1764	0.35609	0.35609		1	0.51032	1.6155	0.25765	0.25765		1	1.2009	0.95154	0.46505	0.46505		1						0
Q9Y285;Q6IBR2;B4E363	Phenylalanyl-tRNA synthetase alpha chain;Phenylalanine--tRNA ligase alpha chain;CML33;cDNA FLJ50378, highly similar to Phenylalanyl-tRNA synthetase alpha chain (EC 6.1.1.20)	FARSA;FARS;FARSL;FARSLA	2	11	11	11	23.8	23.8	23.8	57.563	508	4.04				25	1				11	6	9	1.8549e-47	0.29936	0.42108	0.38167	0.38167	31.189	26	0.29502	0.4486	0.39105	0.39105	48.894	26	0.87597	0.87426	0.45333	0.45333	16.544	26	0.32449	0.40006	0.29891	0.29891	35.987	11	0.24842
P22061-2;P22061;P22061-1;A8K109	Protein-L-isoaspartate(D-aspartate) O-methyltransferase;Protein-beta-aspartate methyltransferase;Protein L-isoaspartyl/D-aspartyl methyltransferase;L-isoaspartyl protein carboxyl methyltransferase	PCMT1	3	6	6	6	30.3	30.3	30.3	24.693	228	2		13							6	3	4	8.5395e-12	0.29891	1.7057	0.24231	0.24231	27.454	13	0.2777	1.7764	0.22991	0.22991	24.269	13	0.88263	0.90263	0.47747	0.47747	16.733	13	0.27998	1.6587	0.31201	0.31201	30.842	6	0.25748
P13639;B2RMP5;B4DMC6;B4DRE8;Q6PK56;Q8TA90	Elongation factor 2	EEF2;EF2	1	1	1	1	1.4	1.4	1.4	95.337	858	6						2			1		1	0.013844	0.29846	0.003198	0.0034453	0.0034453	0.92812	2	0.28714	0.0026373	0.0033585	0.0033585	2.8209	2	0.77126	0.68993	0.28512	0.28512	12.79	2	0.31384	0.0032191	0.00014049	0.00014049		1	0.26185
Q9H3K6-2;Q9H3K6	BolA-like protein 2	BOLA2;BOLA2A;My016;BOLA2B	1	4	1	1	65.5	15.5	15.5	6.8417	58	1	3								1	1	1	6.7133e-07	0.29617	0.97043	0.42153	0.42153	32.617	3	0.44344	1.4302	0.29563	0.29563	44.915	3	1.2553	1.2873	0.10806	0.10806	14.483	3	0.30539	0.97043	0.47837	0.47837		1	0.45011
B2R7T8;P47756-2;P47756;B1AK87;Q32Q68;B1AK88;B4DWA6;P47756-1;B1AK85;B1AK86;B1AP83	cDNA, FLJ93598, highly similar to Homo sapiens capping protein (actin filament) muscle Z-line, beta (CAPZB), mRNA;F-actin-capping protein subunit beta;CapZ beta;Capping protein (Actin filament) muscle Z-line, beta;Capping protein (Actin filament) muscle Z-line, beta, isoform CRA_d;cDNA FLJ43095 fis, clone CORDB2000541, highly similar to F-actin capping protein subunit beta	CAPZB;RP4-657E11.7-008;hCG_41078;RP4-657E11.7-002;RP4-657E11.7-009	7	11	11	11	48	48	48	33.637	298	3			27						10	6	11	6.9406e-18	0.2961	0.39312	0.36886	0.36886	30.734	27	0.34604	0.4839	0.40489	0.40489	28.83	27	1.0141	1.0294	0.34946	0.34946	25.982	27	0.30622	0.36893	0.28106	0.28106	16.157	10	0.31759
P49411	Elongation factor Tu, mitochondrial;P43	TUFM	1	9	9	9	24.4	24.4	24.4	49.874	455	3.83	1			17					6	3	9	7.223e-20	0.29602	0.59031	0.44635	0.44635	44.518	15	0.36108	0.68425	0.4695	0.4695	59.479	15	0.9989	0.84884	0.43117	0.43117	24.249	15	0.33279	0.47388	0.33778	0.33778	37.152	5	0.24095
O14933;Q8N5D8;A6NDM6	Ubiquitin/ISG15-conjugating enzyme E2 L6;Ubiquitin-protein ligase L6;Ubiquitin carrier protein L6;UbcH8;Retinoic acid-induced gene B protein	UBE2L6;UBCH8	3	3	3	3	26.8	26.8	26.8	17.769	153	1	8								4	1	3	0.00034509	0.29165	0.90152	0.44727	0.44727	19.712	8	0.31694	0.89488	0.4603	0.4603	42.105	8	0.9813	0.98137	0.41876	0.41876	18.574	8	0.29442	0.93558	0.49023	0.49023	7.7351	4	0.28731
Q9UL25;Q96GX3	Ras-related protein Rab-21	RAB21;KIAA0118	2	2	2	2	11.1	11.1	11.1	24.347	225	2		5							2	1	2	2.6002e-07	0.29134	1.7259	0.23905	0.23905	25.345	5	0.23436	1.462	0.28861	0.28861	35.846	5	0.85454	0.79754	0.38515	0.38515	22.895	5	0.25816	1.5294	0.33572	0.33572	17.099	2	0.22284
Q9NSD9;A8K666;B4DFM0;Q4ZFX1;Q57ZJ5;Q9BR63	Phenylalanyl-tRNA synthetase beta chain;Phenylalanine--tRNA ligase beta chain	FARSB;FARSLB;FRSB;HSPC173	1	17	17	17	29.2	29.2	29.2	66.129	589	5					37				13	6	18	1.4912e-42	0.29124	0.30513	0.32292	0.32292	189.58	37	0.25543	0.20908	0.26162	0.26162	194.68	37	0.8432	0.67604	0.27213	0.27213	100.24	36	0.31578	0.32901	0.25674	0.25674	81.007	13	0.23855
Q02413;Q712V6	Desmoglein-1;Desmosomal glycoprotein 1;Pemphigus foliaceus antigen	DSG1;CDHF4	1	1	1	1	1.5	1.5	1.5	113.71	1049	4.5				1	1				2			0.044115	0.28765	0.36468	0.35501	0.35501	20.673	2	0.26451	0.3099	0.32568	0.32568		1	0.43486	0.48147	0.10528	0.10528		1	0.28765	0.36468	0.27855	0.27855	20.673	2	0.26451
Q9UHD1-1;Q9UHD1;B2R6P8;Q9NZ93;Q9UHD1-2	Cysteine and histidine-rich domain-containing protein 1;CHORD domain-containing protein 1	CHORDC1;CHP1	3	2	2	2	9.3	9.3	9.3	37.489	332	3			3						2		1	0.00075614	0.28483	0.36197	0.35364	0.35364	4.9697	3	0.26324	0.38646	0.3642	0.3642	14.853	3	0.73655	0.77343	0.36303	0.36303	31.688	3	0.28659	0.36298	0.27754	0.27754	7.0245	2	0.24098
P31930;B2R7R8;B4DUL5;B4DZB9	Cytochrome b-c1 complex subunit 1, mitochondrial;Ubiquinol-cytochrome-c reductase complex core protein 1;Complex III subunit 1;cDNA FLJ52292, highly similar to Ubiquinol-cytochrome-c reductase complex coreprotein I, mitochondrial (EC 1.10.2.2)	UQCRC1	4	4	4	4	11	11	11	52.645	480	4				8					4	1	3	0.0006913	0.27678	0.42833	0.38488	0.38488	30.005	8	0.28137	0.38216	0.36221	0.36221	55.892	8	0.93925	0.92985	0.5	0.5	13.546	8	0.29739	0.36285	0.27746	0.27746	17.995	4	0.26171
P41240;A8K3B6;B2R6Q4;B4DMZ0;B5BU52;Q53EL3;B4DP99	Tyrosine-protein kinase CSK;C-SRC kinase;Protein-tyrosine kinase CYL;cDNA FLJ51496, highly similar to Tyrosine-protein kinase CSK (EC 2.7.10.2)	CSK	2	4	4	4	10.7	10.7	10.7	50.704	450	4				5					2		3	0.0010204	0.27146	0.55084	0.43292	0.43292	22.62	5	0.2515	0.29428	0.3169	0.3169	54.131	5	0.93095	0.71638	0.3099	0.3099	23.134	5	0.22705	0.40451	0.30139	0.30139	20.666	2	0.21706
P60981;B2R6N2;B4DYA6	Destrin;Actin-depolymerizing factor;cDNA FLJ52030, highly similar to Destrin;Destrin (Actin depolymerizing factor), isoform CRA_a	DSTN;ACTDP;DSN;hCG_2019292	2	4	3	3	26.1	21.8	21.8	18.506	165	1.36	9	5							5	3	6	8.4302e-27	0.26608	0.86369	0.46236	0.46236	61.132	14	0.28952	1.0151	0.41403	0.41403	47.055	14	0.97931	0.96338	0.44641	0.44641	34.004	14	0.26636	0.84639	0.48201	0.48201	74.888	5	0.20288
Q6P1X6-1;Q6P1X6;Q6P1X6-2	UPF0598 protein C8orf82	C8orf82	3	2	2	2	12	12	12	23.889	216	2		5							2	1	2	0.00040457	0.26499	1.5698	0.26593	0.26593	12.584	5	0.28066	1.7889	0.22794	0.22794	15.919	5	0.83144	0.83359	0.41766	0.41766	20.41	5	0.26855	1.5909	0.3241	0.3241	1.8889	2	0.21718
P06733-1;P06733;A4QMW8;A4UCS8;B2RD59;Q53FT9;Q53HR3;Q96GV1;Q9BT62;Q9UCH6;P06733-2	Alpha-enolase;2-phospho-D-glycerate hydro-lyase;Non-neural enolase;Enolase 1;Phosphopyruvate hydratase;C-myc promoter-binding protein;MBP-1;MPB-1;Plasminogen-binding protein	ENO1;ENO1L1;MBPB1;MPB1	8	3	3	3	11.3	11.3	11.3	47.168	434	4				6					3		3	2.1639e-13	0.26493	0.54857	0.43213	0.43213	39.513	6	0.23971	0.34847	0.34595	0.34595	52.683	6	0.72673	0.60804	0.20953	0.20953	12.542	6	0.22585	0.51507	0.35761	0.35761	53.811	3	0.18189
P62258;B3KY71;Q4VJB6;B4DJB0;B4DJF2	14-3-3 protein epsilon;cDNA FLJ60092, highly similar to 14-3-3 protein epsilon (14-3-3E);cDNA FLJ51975, moderately similar to 14-3-3 protein epsilon (14-3-3E)	YWHAE	4	4	1	1	14.5	4.7	4.7	29.174	255	2		1							1			7.7174e-06	0.25937	1.549	0.26984	0.26984		1	0.36665	2.7951	0.12264	0.12264		1	0.91286	1.218	0.15237	0.15237		1	0.25937	1.549	0.33195	0.33195		1	0.36665
O43813;B2R602;B4DGM7;Q53TN2;Q6FHH6	LanC-like protein 1;40 kDa erythrocyte membrane protein;p40	LANCL1;GPR69A	1	1	1	1	3	3	3	45.283	399	3			4						1	1	2	0.021164	0.25919	0.43093	0.38602	0.38602	60.364	4	0.38556	0.51267	0.41553	0.41553	16.486	4	1.0247	1.0084	0.37895	0.37895	38.791	4	0.25766	0.29844	0.23693	0.23693		1	0.31387
Q9BUQ0;P26599-2;P26599;P26599-1	Polypyrimidine tract binding protein 1;Polypyrimidine tract binding protein 1, isoform CRA_c;Polypyrimidine tract-binding protein 1;Heterogeneous nuclear ribonucleoprotein I;57 kDa RNA-binding protein PPTB-1	PTBP1;hCG_20560;PTB	5	3	3	3	7.7	7.7	7.7	59.632	557	4				4					2		2	0.0032216	0.25513	0.48811	0.40966	0.40966	52.844	4	0.35569	1.0323	0.40793	0.40793	71.801	4	0.83649	0.80206	0.38927	0.38927	27.021	4	0.33717	0.60069	0.39517	0.39517	89.122	2	0.27665
P00813	Adenosine deaminase;Adenosine aminohydrolase	ADA	2	2	2	2	6.4	6.4	6.4	45.103	407	3			5						2	1	2	0.0057976	0.25442	0.29085	0.3145	0.3145	41.347	5	0.20053	0.29875	0.31945	0.31945	33.517	5	0.66575	0.74932	0.34068	0.34068	29.415	5	0.24882	0.30031	0.23818	0.23818	16.21	2	0.22502
O43143;B4E0S6	Putative pre-mRNA-splicing factor ATP-dependent RNA helicase DHX15;DEAH box protein 15;ATP-dependent RNA helicase #46	DHX15;DBP1;DDX15	1	1	1	1	1.5	1.5	1.5	90.932	795	5					3					1	2	0.042508	0.25276	0.39854	0.3714	0.3714	8.134	3	0.32723	0.33429	0.33872	0.33872	22.546	3	1.0341	0.72537	0.31832	0.31832	19.806	3						0
Q9Y314;A8K670	Nitric oxide synthase-interacting protein;eNOS-interacting protein	NOSIP;CGI-25	2	3	3	3	11.3	11.3	11.3	33.172	301	2.33	1		2						1	1	1	0.0011017	0.24894	0.47372	0.40395	0.40395	73.189	2	0.20888	0.28326	0.31049	0.31049	34.461	2	0.80093	0.8138	0.39991	0.39991	12.261	2	0.22134	0.28233	0.22605	0.22605		1	0.14097
P04406;Q2TSD0;Q53X65;Q0QET7;A4UCT1;Q16768;Q5ZEY3	Glyceraldehyde-3-phosphate dehydrogenase;Glyceraldehyde 3-phosphate dehydrogenase	GAPDH;GAPD;CDABP0047;OK/SW-cl.12	7	2	2	2	8	8	8	38.791	362	3			6						2	2	2	0.00012333	0.24684	0.27755	0.30638	0.30638	56.112	6	0.42031	0.50746	0.41365	0.41365	30.856	6	1.3451	1.2578	0.12535	0.12535	15.445	6	0.158	0.19205	0.15866	0.15866	23.099	2	0.19471
P49915;A8K639;B4DUT7;B4DXV7;Q53F90	GMP synthase [glutamine-hydrolyzing];Glutamine amidotransferase;GMP synthetase	GMPS	2	2	2	2	5.5	5.5	5.5	76.715	693	5					3				1		2	0.012244	0.24551	0.0047336	0.006051	0.006051	255.56	3	0.21194	0.0030635	0.0041505	0.0041505	250.6	3	0.89878	0.50698	0.12428	0.12428	11.736	3	0.25515	0.33611	0.2612	0.2612		1	0.17722
Q9ULA0;Q53SB6;Q9HAC6;Q9NV55;Q9BSS9	Aspartyl aminopeptidase;cDNA FLJ11809 fis, clone HEMBA1006309, highly similar to Homo sapiens aspartyl aminopeptidase mRNA;Aspartyl aminopeptidase, isoform CRA_g;DNPEP protein	DNPEP;ASPEP;DAP;hCG_15581	10	6	6	6	16.1	16.1	16.1	53.438	485	4.18				16			1		5	5	7	1.6627e-14	0.24084	0.4132	0.37814	0.37814	76.852	16	0.33941	0.51179	0.41522	0.41522	94.027	16	1.195	0.99152	0.40354	0.40354	25.162	16	0.30972	0.37789	0.28629	0.28629	12.688	4	0.2759
P10599;Q9UDG5;B1ALW1;O60744	Thioredoxin;ATL-derived factor;Surface-associated sulphydryl protein;Thioredoxin, isoform CRA_b	TXN;TRDX;TRX;TRX1;RP11-427L11.1-002;hCG_28763	2	5	5	5	51.4	51.4	51.4	11.737	105	1	15								4	6	5	1.0426e-28	0.23958	0.42132	0.38178	0.38178	33.987	15	0.23287	0.55104	0.42892	0.42892	9.5808	15	1.1424	1.0835	0.2804	0.2804	7.6698	15	0.21841	0.22736	0.18637	0.18637	12.118	4	0.21935
A6NDZ0;A8MY38;Q9P0L0;A8KA83;O95292-1;O95292;B3KVU7;Q53XM7;O95292-2;A2A2F2;Q59EZ6	Putative uncharacterized protein VAPA;Vesicle-associated membrane protein-associated protein A;33 kDa Vamp-associated protein;VAP-33;cDNA FLJ78586, highly similar to Homo sapiens VAMP (vesicle-associated membrane protein)-associated protein A, 33kDa (VAPA), mRNA;cDNA, FLJ96653, Homo sapiens VAMP (vesicle-associated membrane protein)-associated protein A, 33kDa (VAPA), mRNA;Vesicle-associated memb…	VAPA;VAP33;VAPB;UNQ484/PRO983	7	2	2	2	6.1	6.1	6.1	32.613	294	2		3							2		1	0.00079724	0.23865	1.64	0.25335	0.25335	4.1781	2	0.18848	1.3545	0.31341	0.31341	13.267	2	1.0359	1.0927	0.26976	0.26976	8.6468	2	0.27047	1.6892	0.30678	0.30678		1	0.17168
P23526;A8K307;B3KUN3;Q1RMG2	Adenosylhomocysteinase;S-adenosyl-L-homocysteine hydrolase	AHCY;SAHH	1	8	8	8	20.4	20.4	20.4	47.716	432	4				17					5	4	8	2.4886e-12	0.23542	0.50838	0.41746	0.41746	32.662	17	0.22864	0.59991	0.44478	0.44478	52.903	17	0.96947	0.89428	0.47043	0.47043	23.712	17	0.2286	0.59175	0.39146	0.39146	45.186	5	0.19554
Q9HD42-1;Q9HD42;B4DXN3	Charged multivesicular body protein 1a;Chromatin-modifying protein 1a;Vacuolar protein-sorting-associated protein 46-1	CHMP1A;CHMP1;KIAA0047;PCOLN3;PRSM1	2	4	4	4	16.8	16.8	16.8	21.703	196	2		10							4	3	3	1.7313e-05	0.22667	1.3162	0.31967	0.31967	18.304	10	0.25387	1.2732	0.33413	0.33413	30.692	10	0.98766	0.92204	0.4936	0.4936	16.353	10	0.22667	1.3428	0.3751	0.3751	8.7658	4	0.2013
P00492;B2R8M9;Q6LET3;A8MSU4	Hypoxanthine-guanine phosphoribosyltransferase;Putative uncharacterized protein HPRT1	HPRT1;HPRT	2	2	2	2	10.6	10.6	10.6	24.579	218	2		3							1		2	0.0016563	0.22123	1.4931	0.28074	0.28074	8.2904	3	0.21053	1.5135	0.27766	0.27766	17.871	3	0.99155	0.93051	0.49891	0.49891	8.6869	3	0.23907	1.4931	0.34287	0.34287		1	0.18203
B3KUY2;Q15185;A8K7D0;B4DP11;B4DP21;B4DHP2	cDNA FLJ40895 fis, clone UTERU2002294, highly similar to Prostaglandin E synthase 3 (EC 5.3.99.3);Prostaglandin E synthase 3 (Cytosolic), isoform CRA_c;Prostaglandin E synthase 3;Cytosolic prostaglandin E2 synthase;Telomerase-binding protein p23;Progesterone receptor complex p23;cDNA FLJ59942, highly similar to Prostaglandin E synthase 3 (EC 5.3.99.3);cDNA FLJ50819, highly similar to Prostaglandi…	PTGES3;hCG_2016483;P23;TEBP	7	4	4	4	29.7	29.7	29.7	19.448	165	1.27	9	1	1						4	3	4	0.00017827	0.21664	0.35453	0.34985	0.34985	82.266	10	0.20411	0.46637	0.39813	0.39813	49.482	10	0.96821	0.92294	0.49434	0.49434	43.047	10	0.20429	0.23915	0.19523	0.19523	61.978	3	0.19802
P47895;B2R5T2;B4DYU3;Q7Z3A2	Aldehyde dehydrogenase family 1 member A3;Aldehyde dehydrogenase 6;Retinaldehyde dehydrogenase 3;cDNA FLJ57235, highly similar to Aldehyde dehydrogenase 1A3 (EC 1.2.1.5);Putative uncharacterized protein DKFZp686G1675	ALDH1A3;ALDH6;DKFZp686G1675	5	3	3	3	6.6	6.6	6.6	56.108	512	4				4					1		3	0.00029783	0.21542	0.44606	0.39253	0.39253	18.786	2	0.51674	1.538	0.27268	0.27268		1						0						0
P09211;A8MX94;B2C310	Glutathione S-transferase P;GST class-pi;GSTP1-1;Putative uncharacterized protein GSTP1	GSTP1;FAEES3;GST3	3	3	3	3	17.6	17.6	17.6	23.356	210	2		6							3		3	2.9872e-08	0.21105	1.3544	0.31063	0.31063	22.424	6	0.19543	1.296	0.32813	0.32813	26.604	6	0.75338	0.78862	0.377	0.377	45.452	6	0.22977	1.3612	0.37091	0.37091	21.375	3	0.19018
B2RBA8;Q59F97;Q7Z2Y7;P35237;Q8IXH2;Q9UDI7	cDNA, FLJ95410, highly similar to Homo sapiens serine (or cysteine) proteinase inhibitor, clade B(ovalbumin), member 6 (SERPINB6), mRNA;Serpin B6;Placental thrombin inhibitor;Cytoplasmic antiproteinase;Proteinase inhibitor 6	DKFZp686I04222;SERPINB6;PI6;PTI	2	4	4	4	10.5	10.5	10.5	46.37	409	3			9						4	2	3	1.1731e-09	0.20458	0.28333	0.30994	0.30994	42.451	8	0.18417	0.34899	0.34621	0.34621	45.415	8	0.74603	0.86159	0.44235	0.44235	22.675	7	0.20458	0.23696	0.1936	0.1936	23.183	4	0.18655
P10809;B2R5M6;Q53QD5;Q53SE2;Q96RI4;Q9UCR6	60 kDa heat shock protein, mitochondrial;Heat shock protein 60;60 kDa chaperonin;Chaperonin 60;Mitochondrial matrix protein P1;P60 lymphocyte protein;HuCHA60	HSPD1;HSP60	3	8	8	8	22.5	22.5	22.5	61.054	573	4.56				7	9				8	1	7	5.3811e-26	0.20257	0.24434	0.28473	0.28473	65.019	16	0.16906	0.15466	0.21734	0.21734	83.845	16	0.77535	0.7719	0.36162	0.36162	59.971	16	0.18658	0.21164	0.17426	0.17426	15.268	8	0.13781
Q9P258;A5PLK7	Protein RCC2;Telophase disk protein of 60 kDa;RCC1-like protein TD-60	RCC2;KIAA1470;TD60	1	11	11	11	21.3	21.3	21.3	56.084	522	4				26					8	7	11	4.8212e-17	0.20004	0.30851	0.32487	0.32487	25.952	26	0.19796	0.29564	0.31768	0.31768	53.536	26	1.0568	0.95966	0.45224	0.45224	100.87	26	0.22363	0.29209	0.23268	0.23268	23.781	8	0.19523
Q9UBL6-1;Q9UBL6;Q9UBL6-2;Q9HCH3;Q658T3;Q7Z6C8;Q96A23-2;Q96A23;Q96FN4;A8K8A4;B2RD40;Q719H8;Q86YQ8;O95741;B2RAG6;B3KWK1;Q96A23-1;A1L430;A8MSP8;Q8N7E6;O75131;A8KA47;Q05DL8;Q86VY2;Q4G168	Copine-7;Copine VII;Copine-5;Copine V;Copine-4;Copine IV;Copine-8;Copine-2;Copine II;Copine VIII;Copine-6;Copine VI;Neuronal-copine;Copine family member IX;HCG2039467, isoform CRA_a;Putative uncharacterized protein CPNE9;cDNA FLJ25727 fis, clone TST05479;Copine-3;Copine III;LOC144402 protein;cDNA FLJ37679 fis, clone BRHIP2012922, highly similar to Copine-8;CPNE4 protein	CPNE7;CPNE5;KIAA1599;CPNE4;CPNE2;CPNE8;CPNE6;CPNE9;CPNE3;CPN3;KIAA0636	15	2	2	2	3.8	3.8	3.8	70.293	633	4				2							2	0.0058338	0.20003	0.4142	0.37859	0.37859	63.975	2	0.21022	0.34112	0.34223	0.34223	115.37	2	1.1593	0.89377	0.47	0.47		1						0
P49327;Q13587;Q4LE83;Q6PJJ3	Fatty acid synthase;[Acyl-carrier-protein] S-acetyltransferase;[Acyl-carrier-protein] S-malonyltransferase;3-oxoacyl-[acyl-carrier-protein] synthase;3-oxoacyl-[acyl-carrier-protein] reductase;3-hydroxypalmitoyl-[acyl-carrier-protein] dehydratase;Enoyl-[acyl-carrier-protein] reductase;Oleoyl-[acyl-carrier-protein] hydrolase	FASN;FAS	3	61	61	61	31.4	31.4	31.4	273.4	2511	7							167		64	44	59	5.6133e-99	0.19821	0.47605	0.40489	0.40489	74.147	165	0.27524	0.42463	0.38109	0.38109	64.864	165	1.1994	0.98861	0.40787	0.40787	54.529	165	0.25376	0.92958	0.49231	0.49231	57.045	64	0.25394
Q92567-1;Q92567;Q92567-2	Protein FAM168A;Tongue cancer chemotherapy resistance-associated protein 1	FAM168A;KIAA0280;TCRP1	2	1	1	1	4.1	4.1	4.1	26.184	244	2		1							1			0.007626	0.19811	1.1737	0.35686	0.35686		1	0.28379	1.9581	0.20328	0.20328		1	0.98143	1.1459	0.21344	0.21344		1	0.19811	1.1737	0.41727	0.41727		1	0.28379
P38646;A1XP52;Q2F839;Q8N1C8	Stress-70 protein, mitochondrial;75 kDa glucose-regulated protein;GRP 75;Heat shock 70 kDa protein 9;Peptide-binding protein 74;Mortalin	HSPA9;GRP75;HSPA9B	1	7	6	6	13.4	12.4	12.4	73.68	679	5					9				6		3	3.6639e-11	0.19723	0.24435	0.28473	0.28473	206.74	9	0.20314	0.23494	0.27992	0.27992	209.23	9	0.92915	0.9211	0.49283	0.49283	37.571	9	0.21633	0.25196	0.20463	0.20463	16.904	6	0.2033
P30740;A8K5L2;B4DNT0;B4E3A8	Leukocyte elastase inhibitor;Monocyte/neutrophil elastase inhibitor;Serpin B1	SERPINB1;ELANH2;MNEI;PI2	6	4	4	3	11.6	11.6	9	42.741	379	3.45			10					1	5	2	4	2.9174e-05	0.19704	0.26494	0.29839	0.29839	83.017	9	0.23739	0.29372	0.31658	0.31658	104.35	8	0.82895	0.87606	0.45488	0.45488	105.23	5	0.16815	0.20691	0.17054	0.17054	64.585	4	0.1208
P02545-1;P02545;Q5I6Y4;Q5I6Y6;Q5TCJ2;P02545-3;Q6UYC3;P02545-2;Q5I6Y5;Q5TCJ3;Q8N519;B4DI32;Q3BDU5;Q5TCJ4;Q5TCI9;B4DFR3;Q5TCI8	Lamin-A/C;70 kDa lamin;Renal carcinoma antigen NY-REN-32;Lamin A/C;Progerin;cDNA FLJ56081, highly similar to Lamin-A/C;Rhabdomyosarcoma antigen MU-RMS-40.12;cDNA FLJ55771, highly similar to Lamin-A/C	LMNA;LMN1;RP11-54H19.1-004;RP11-54H19.1-003;RP11-54H19.1-006;RP11-54H19.1-007	13	8	8	8	15.1	15.1	15.1	74.139	664	5					18				7	3	8	1.7675e-10	0.19624	0.16901	0.22657	0.22657	211.03	17	0.23796	0.12894	0.19286	0.19286	217.64	17	1.1681	1.0181	0.36518	0.36518	41.485	17	0.15927	0.20981	0.17283	0.17283	22.554	7	0.18212
Q9UL46;A8MZ76;Q2TNB3;Q6FHK9;Q86SZ7	Proteasome activator complex subunit 2;Proteasome activator 28 subunit beta;Activator of multicatalytic protease subunit 2;11S regulator complex subunit beta;Full-length cDNA clone CS0DJ015YJ12 of T cells (Jurkat cell line) of Homo sapiens (human);PSME2 protein	PSME2	2	7	7	7	30.9	30.9	30.9	28.602	249	2		22							8	6	8	9.2084e-18	0.19597	1.2094	0.34698	0.34698	58.86	22	0.20894	1.2697	0.33507	0.33507	41.683	22	0.89535	0.99279	0.40165	0.40165	26.397	22	0.19597	1.1876	0.41351	0.41351	65.491	8	0.1757
P06576;A8K4X0;Q0QEN7	ATP synthase subunit beta, mitochondrial	ATP5B;ATPMB;ATPSB	2	2	2	2	4.5	4.5	4.5	56.559	529	4				5					2	2	1	2.6386e-12	0.19314	0.30763	0.32437	0.32437	26.205	3	0.16765	0.23499	0.27995	0.27995	53.265	3	0.3346	0.399	0.05376	0.05376	46.697	3	0.19314	0.23565	0.19262	0.19262		1	0.20099
Q32Q12;Q1WM23;P22392;Q6FHN3	Nucleoside diphosphate kinase;Nucleoside diphosphate kinase B;nm23-H2;C-myc purine-binding transcription factor PUF	NME1-NME2;hCG_2001850;NME2;NM23B	9	7	1	1	41.8	3.4	3.4	32.642	292	1	2								1		1	1.7717e-08	0.1913	0.31051	0.32602	0.32602	41.424	2	0.22684	0.5666	0.4341	0.4341	10.563	2	0.74848	0.76416	0.35446	0.35446	3.7346	2	0.22255	0.23167	0.18964	0.18964		1	0.23583
O95372;Q5QPQ0;Q5QPQ2;Q5QPQ3;Q5QPQ1	Acyl-protein thioesterase 2;Lysophospholipase II	LYPLA2;RP5-886K2.5-010;RP5-886K2.5-008;RP5-886K2.5-005;RP5-886K2.5-007	9	5	5	5	29.4	29.4	29.4	24.737	231	2		9							4	1	4	8.5779e-06	0.18473	1.2079	0.34737	0.34737	12.596	9	0.1989	1.3684	0.31002	0.31002	23.664	9	0.93327	0.88605	0.46343	0.46343	20.999	9	0.19658	1.2277	0.40304	0.40304	17.168	4	0.17974
P63261;A8K7C2;B4DW52;B4E3A4;Q562L3;Q562L5;Q562L6;Q562L9;Q562M3;Q562M5;Q562N0;Q562N2;Q562N8;Q562P0;Q562R8;Q562U1;Q562U2;Q562V5;Q562X9;Q562Y6;Q562Y8;Q562Z4;Q562Z6;Q562Z7;Q6PJ43;Q8WVW5	Actin, cytoplasmic 2;Gamma-actin;Actin, cytoplasmic 2, N-terminally processed	ACTG1;ACTB;ACTG	3	20	1	1	57.1	4.5	4.5	41.792	375	3			5						2	1	2	5.7191e-98	0.18348	0.25236	0.29014	0.29014	38.784	5	0.19952	0.26158	0.2973	0.2973	19.892	5	1.1321	0.94159	0.48097	0.48097	26.28	5	0.21504	0.27429	0.22049	0.22049	34.008	2	0.17576
P47755;A4D0V4;Q53GC7;Q53GE2;B4DG50	F-actin-capping protein subunit alpha-2;CapZ alpha-2;cDNA FLJ51827, highly similar to F-actin capping protein alpha-2 subunit	CAPZA2	3	2	1	1	8.4	4.9	4.9	32.949	286	3			2						1		1	1.7707e-05	0.18318	0.23128	0.27563	0.27563	54.755	2	0.62434	0.8401	0.48375	0.48375	14.944	2	2.6394	2.8234	1.2041e-05	1.2041e-05	20.779	2	0.13521	0.15703	0.12932	0.12932		1	0.65331
Q14258;Q59GW5	Tripartite motif-containing protein 25;Zinc finger protein 147;Estrogen-responsive finger protein;RING finger protein 147	TRIM25;EFP;RNF147;ZNF147	1	1	1	1	2.9	2.9	2.9	70.989	630	5					3				2		1	6.6694e-05	0.18295	0.24101	0.28244	0.28244	269.46	3	0.20974	0.24574	0.28713	0.28713	272.3	3	0.90445	0.97494	0.42855	0.42855	29.208	3	0.20479	0.26977	0.21733	0.21733	15.943	2	0.21698
Q9UEW8;Q53S90;Q53SL7;Q53SS1;Q6E0B2	STE20/SPS1-related proline-alanine-rich protein kinase;Serine/threonine-protein kinase 39;DCHT	STK39;SPAK	1	2	2	2	6.8	6.8	6.8	59.642	547	5					2				1		1	0.0060017	0.17533	0.23221	0.27629	0.27629	90.948	2	0.098661	0.097469	0.15866	0.15866	151.24	2	0.08509	0.076759	1.0425e-06	1.0425e-06	331.65	2	0.33535	0.44176	0.32143	0.32143		1	0.24241
Q9Y2T3;B3KUM3;B4DTY5;Q5SZC7;Q9H335;Q5SZC6	Guanine deaminase;Guanine aminohydrolase;p51-nedasin	GDA;KIAA1258;RP11-63P12.1-002	2	3	3	3	7.6	7.6	7.6	52.836	471	4				9					3	3	3	2.9215e-66	0.17461	0.2999	0.31987	0.31987	50.587	8	0.10684	0.17346	0.23366	0.23366	108.49	8	0.88951	0.65758	0.25493	0.25493	41.163	4	0.16943	0.20672	0.1704	0.1704	72.776	3	0.091993
Q96HA7-1;Q96HA7;Q96HA7-2;Q59GI3	NF-kappa-B inhibitor-like protein 2;Nuclear factor of kappa light polypeptide gene enhancer in B-cells inhibitor-like 2;Inhibitor of kappa B-related protein;I-kappa-B-related protein variant	NFKBIL2;IKBR	3	2	2	2	1.4	1.4	1.4	150.93	1378	3.67		2					1		2	1		0.0054673	0.17347	1.0277	0.40172	0.40172	68.445	3	0.17134	1.1781	0.36088	0.36088	7.6318	3	0.92292	1.0776	0.28746	0.28746	24.447	3	0.17671	1.0468	0.45388	0.45388	2.6097	2	0.16025
Q01469;B2R4K0;A8MTQ5	Fatty acid-binding protein, epidermal;E-FABP;Fatty acid-binding protein 5;Psoriasis-associated fatty acid-binding protein homolog;Putative uncharacterized protein FABP5	FABP5	4	2	2	2	17	17	17	15.164	135	1.75	3			1					4			1.9901e-06	0.16758	0.38673	0.36582	0.36582	143.56	4	0.14294	0.45421	0.39331	0.39331	152.43	3	0.24535	0.29251	0.013902	0.013902	178.33	2	0.16758	0.38673	0.29138	0.29138	143.56	4	0.14294
Q06323;Q6FHU3;Q6IBM2;A6NJG9;Q86SZ9	Proteasome activator complex subunit 1;Proteasome activator 28 subunit alpha;Activator of multicatalytic protease subunit 1;11S regulator complex subunit alpha;Interferon gamma up-regulated I-5111 protein;Putative uncharacterized protein PSME1	PSME1;IFI5111	2	4	4	4	17.7	17.7	17.7	28.723	249	2.58		5	7						4	3	5	1.1955e-08	0.16679	0.47635	0.405	0.405	90.712	11	0.19417	0.53695	0.42411	0.42411	86.636	11	1.2002	1.0569	0.31315	0.31315	28.698	10	0.16982	0.4333	0.31698	0.31698	110.29	4	0.16966
P15104;A1L199;A8YXX4;B4DWM6;Q9NSP3;Q2TU80	Glutamine synthetase;Glutamate--ammonia ligase;Proliferation-inducing protein 43	GLUL;GLNS;PIG43	2	2	2	2	7.2	7.2	7.2	42.064	373	3.25			3	1					2		2	0.01353	0.16473	0.31947	0.33107	0.33107	139.84	2	0.075535	0.09903	0.16048	0.16048		1						0						0
P49792;Q13073;Q5JC45;Q5JC46;A6NKT7;Q7Z3J3-1;Q7Z3J3;O14715;Q99666;Q53T03;B4DZH4;Q9H0B2	E3 SUMO-protein ligase RanBP2;Ran-binding protein 2;Nuclear pore complex protein Nup358;Nucleoporin Nup358;358 kDa nucleoporin;p270;RANBP2-like and GRIP domain-containing protein 3;RANBP2-like and GRIP domain-containing protein 4;RANBP2-like and GRIP domain-containing protein 8;Ran-binding protein 2-like 3;RANBP2-like and GRIP domain-containing protein 5;Ran-binding protein 2-like 1;Sperm membran…	RANBP2;NUP358;RGPD3;RGP3;RGPD4;RGP4;RGPD8;RANBP2ALPHA;RANBP2L1;RANBP2L3;RGPD5;RGPD6;RANBP2L2;RGPD7;RGP7	9	2	1	1	0.4	0.2	0.2	358.2	3224	5.33				1	1		1			1	2	0.004361	0.16316	0.24531	0.28539	0.28539		1						0						0						0
Q86XQ2;P15531;Q6FGK3	Nucleoside diphosphate kinase A;Tumor metastatic process-associated protein;Metastasis inhibition factor nm23;nm23-H1;Granzyme A-activated DNase	NME1;NDPKA;NM23	3	7	7	1	45.2	45.2	7.9	19.653	177	1	21								7	6	8	4.1682e-09	0.16184	0.3806	0.36286	0.36286	46.016	21	0.1588	0.38269	0.36246	0.36246	45.672	21	0.88121	0.89911	0.47451	0.47451	18.628	21	0.16435	0.17504	0.14464	0.14464	20.799	7	0.12796
Q99714-1;Q99714;Q6IBS9;Q99714-2;Q5H927;Q5H928	3-hydroxyacyl-CoA dehydrogenase type-2;3-hydroxyacyl-CoA dehydrogenase type II;Type II HADH;3-hydroxy-2-methylbutyryl-CoA dehydrogenase;17-beta-hydroxysteroid dehydrogenase 10;Mitochondrial ribonuclease P protein 2;Endoplasmic reticulum-associated amyloid beta-peptide-binding protein;Short-chain type dehydrogenase/reductase XH98G2;Hydroxysteroid (17-beta) dehydrogenase 10	HSD17B10;ERAB;HADH2;MRPP2;SCHAD;XH98G2;RP3-339A18.2-004	3	5	5	5	33.3	33.3	33.3	26.923	261	2		10							5	1	4	1.4008e-08	0.16143	0.86358	0.4624	0.4624	46.035	8	0.13389	0.91292	0.45292	0.45292	30.57	8	0.9628	0.84465	0.42748	0.42748	23.518	7	0.16876	1.054	0.45168	0.45168	31.327	5	0.12834
Q06830;B2R4P2;B5BU26	Peroxiredoxin-1;Thioredoxin peroxidase 2;Thioredoxin-dependent peroxide reductase 2;Proliferation-associated gene protein;Natural killer cell-enhancing factor A	PRDX1;PAGA;PAGB;TDPX2	5	23	23	22	81.9	81.9	76.4	22.11	199	1.85	17	84	2						38	28	37	5.808e-54	0.16019	0.99601	0.41251	0.41251	64.463	103	0.15316	0.95697	0.43556	0.43556	58.081	103	0.92988	1.0174	0.36612	0.36612	24.981	102	0.15209	0.91686	0.49678	0.49678	84.24	38	0.12414
P06702;B2R4M6	Protein S100-A9;S100 calcium-binding protein A9;Calgranulin-B;Migration inhibitory factor-related protein 14;Leukocyte L1 complex heavy chain;Calprotectin L1H subunit	S100A9;CAGB;CFAG;MRP14	1	2	2	2	19.3	19.3	19.3	13.242	114	1	5								2	2	1	1.1409e-05	0.15393	0.19105	0.24513	0.24513	84.645	3	0.099745	0.14758	0.21086	0.21086	55.275	3						0	0.083511	0.086932	0.065487	0.065487		1	0.057004
P22102-1;P22102;A8K945;A8KA32;B4DJ93;Q15374;Q3B7A7;Q59HH3;Q71VH3;P22102-2;Q52M77	Trifunctional purine biosynthetic protein adenosine-3;Phosphoribosylamine--glycine ligase;Glycinamide ribonucleotide synthetase;Phosphoribosylglycinamide synthetase;Phosphoribosylformylglycinamidine cyclo-ligase;Phosphoribosyl-aminoimidazole synthetase;AIR synthase;Phosphoribosylglycinamide formyltransferase;5'-phosphoribosylglycinamide transformylase;GAR transformylase	GART;PGFT;PRGS	9	9	9	9	13.2	13.2	13.2	107.77	1010	4.11				18		1			7	4	8	2.9925e-12	0.15304	0.33624	0.34025	0.34025	105.14	19	0.11473	0.26272	0.29801	0.29801	101.01	19	0.93703	0.84017	0.42351	0.42351	38.138	17	0.13246	0.24806	0.20179	0.20179	57.928	7	0.11278
Q9UKX2;B4DRV3;P12882	Myosin-2;Myosin heavy chain 2;Myosin heavy chain 2a;Myosin heavy chain IIa;Myosin heavy chain, skeletal muscle, adult 2;Myosin-1;Myosin heavy chain 1;Myosin heavy chain 2x;Myosin heavy chain, skeletal muscle, adult 1;Myosin heavy chain IIx/d	MYH2;MYHSA2;MYH1	3	3	3	2	2	2	1.3	223.04	1941	7.8							2	8	4	3	3	8.9606e-18	0.15298	0.21064	0.26048	0.26048	75.082	9	0.13186	0.14584	0.20924	0.20924	111.71	6	0.80339	0.43551	0.074524	0.074524	133.24	4	0.15002	0.23795	0.19434	0.19434	87.187	4	0.12111
A5JHP3;P81605;Q53YJ2	Dermcidin isoform 2;Dermcidin;Preproteolysin;Survival-promoting peptide;DCD-1	DCD;AIDD;DSEP	2	2	2	2	18.2	18.2	18.2	12.414	121	3.73	4	3	6	3	1		3	2	7	8	7	0.00051086	0.14836	0.24804	0.28724	0.28724	105.36	20	0.17807	0.31302	0.32739	0.32739	82.476	14	0.77426	0.74014	0.33212	0.33212	75.565	6	0.25281	0.32247	0.25259	0.25259	127.37	5	0.33928
Q01813;Q5VSR8;B3KS15;O14943;Q49A78;Q5VSR7;Q8WTZ9;B1APP6;Q5VSR5;Q5VSR6	6-phosphofructokinase type C;Phosphofructokinase 1;Phosphohexokinase;Phosphofructo-1-kinase isozyme C;6-phosphofructokinase, platelet type;cDNA FLJ35278 fis, clone PROST2006579, highly similar to 6-phosphofructokinase type C (EC 2.7.1.11);Phosphofructokinase, platelet	PFKP;PFKF;PFK-P;RP11-298E9.2-009;RP11-298E9.2-002;RP11-298E9.2-005	5	2	2	2	3.8	3.8	3.8	85.595	784	5					2				1		1	0.0039628	0.14068	0.022419	0.040579	0.040579	273.2	2	0.16335	0.0018593	0.0020125	0.0020125		1	0.072749	0.037331	4.7889e-10	4.7889e-10		1	0.11746	0.15474	0.12734	0.12734		1
P04080;Q76LA1	Cystatin-B;Stefin-B;Liver thiol proteinase inhibitor;CPI-B	CSTB;CST6;STFB	1	6	6	6	85.7	85.7	85.7	11.139	98	1	20								7	6	7	1.826e-12	0.13869	0.44188	0.39075	0.39075	70.654	20	0.16043	0.42319	0.38048	0.38048	29.219	20	1.0917	1.0142	0.37066	0.37066	20.229	20	0.15232	0.42104	0.31043	0.31043	91.667	7	0.15428
Q14019;B2RDU3	Coactosin-like protein	COTL1;CLP	1	5	5	5	31	31	31	15.945	142	2.21		13			1				5	4	5	7.6444e-10	0.13682	0.83993	0.47221	0.47221	71.366	7	0.12183	0.47815	0.4027	0.4027	130.66	6	1.3921	1.1427	0.21656	0.21656	14.96	2	0.097257	0.5785	0.38587	0.38587	52.734	2	0.13199
Q13126;B4DUC8;Q05DJ2;Q5T3P3;Q6FHP1;Q6FHT1	S-methyl-5'-thioadenosine phosphorylase;5'-methylthioadenosine phosphorylase	MTAP;MSAP	4	7	7	7	31	31	31	33.186	300	3			16						7	3	6	1.7303e-11	0.13157	0.23558	0.27866	0.27866	61.11	15	0.094129	0.1285	0.19242	0.19242	67.874	15	0.63001	0.68345	0.27905	0.27905	75.219	12	0.12941	0.14989	0.12311	0.12311	69.735	7	0.07734
Q9NVI7-1;Q9NVI7;Q9NVI7-2;B3KPB3;Q5SV24;Q5T9A4-1;Q5T9A4;A8K3H1;Q5T9A4-3;Q9H834;Q96T67;A8MSP6;A6NMA2;Q8N3E6;Q5T2N8;A6NGD4	ATPase family AAA domain-containing protein 3A;cDNA FLJ31537 fis, clone NT2RI2000704, highly similar to ATPase family AAA domain-containing protein 3A;ATPase family AAA domain-containing protein 3B;TOB3;Putative uncharacterized protein ATAD3B;ATPase family AAA domain-containing protein 3C	ATAD3A;RP5-832C2.1-002;ATAD3B;KIAA1273;ATAD3C	17	3	3	3	5.2	5.2	5.2	71.368	634	5					9				4	3	2	7.9725e-23	0.12229	0.0023178	0.0021151	0.0021151	251.86	8	0.16648	0.0027087	0.0034889	0.0034889	243.71	8	0.88907	0.82337	0.40852	0.40852	101.25	8	0.16052	0.21145	0.17411	0.17411	27.349	3	0.13754
P32119;B4DF70;A6NIW5	Peroxiredoxin-2;Thioredoxin peroxidase 1;Thioredoxin-dependent peroxide reductase 1;Thiol-specific antioxidant protein;PRP;Natural killer cell-enhancing factor B;cDNA FLJ60461, highly similar to Peroxiredoxin-2 (EC 1.11.1.15);Peroxiredoxin 2, isoform CRA_a;Putative uncharacterized protein PRDX2	PRDX2;NKEFB;TDPX1	4	10	9	9	37.9	32.3	32.3	21.892	198	2		24							9	4	11	2.4742e-26	0.11695	0.70957	0.48231	0.48231	26.663	24	0.12188	0.73251	0.48236	0.48236	39.882	24	0.95897	1.0073	0.38047	0.38047	63.721	24	0.1186	0.7083	0.43653	0.43653	14.267	9	0.10935
P30048;A4UCS5;B2R7Z0;Q53HC2;Q14579	Thioredoxin-dependent peroxide reductase, mitochondrial;Peroxiredoxin-3;PRX III;Antioxidant protein 1;Protein MER5 homolog;HBC189;Humer	PRDX3;AOP1;mer5	2	2	2	2	9.8	9.8	9.8	27.692	256	2		5							2	1	2	2.0236e-09	0.11539	0.66525	0.46968	0.46968	13.164	5	0.12774	0.80418	0.5	0.5	25.724	5	0.87254	0.79803	0.3856	0.3856	34.164	5	0.12146	0.71956	0.44053	0.44053	15.26	2	0.12703
P15924-1;P15924;P15924-2;B2RTT2;B4DKX6;B4DWT7;B4E2A0;Q4LE79	Desmoplakin;250/210 kDa paraneoplastic pemphigus antigen	DSP	2	2	2	2	0.6	0.6	0.6	331.77	2871	6.58				3			5	4	4	4	4	0.00051296	0.11485	0.46824	0.40173	0.40173	60.229	5	0.14514	0.34965	0.34654	0.34654	88.954	4	1.1725	1.082	0.28219	0.28219	57.048	2	0.19739	0.43576	0.31828	0.31828	10.165	2	0.16677
B1AN99;Q7Z5F4;P35030-1;P35030;A8CED1;Q8N2U3;P35030-2;P35030-3;A8CED3;A9Z1Y4;Q6ISJ4	Protease, serine, 3;Trypsin-3;Trypsin III;Brain trypsinogen;Mesotrypsinogen;Trypsin IV;Serine protease 3;Serine protease 4	PRSS3;RP11-176F3.3-002;PRSS4;TRY3;TRY4	4	2	1	1	7.3	5	5	28.199	261	3.82	3	3	3	2	2		3	1	5	5	7	0.0010065	0.10164	0.34837	0.34666	0.34666	101.52	6	0.062055	0.077308	0.13354	0.13354	164.49	5						0	0.10237	0.63934	0.41071	0.41071		1
P11217;B2RB32;B4DRW6;A6NDY6	Glycogen phosphorylase, muscle form;Myophosphorylase;cDNA FLJ32045 fis, clone NTONG2001014, highly similar to Glycogen phosphorylase, muscle form (EC 2.4.1.1);Phosphorylase, glycogen; muscle (McArdle syndrome, glycogen storage disease type V), isoform CRA_a;Putative uncharacterized protein PYGM	PYGM	5	3	3	3	3.3	3.3	3.3	97.091	842	5.3	3	3	1	3	5	6	6	6	14	10	9	0.00021032	0.098172	0.23033	0.27495	0.27495	238.08	27	0.062809	0.075554	0.13121	0.13121	247.78	27	0.4638	0.48148	0.10528	0.10528	149.39	24	0.097326	0.23802	0.19439	0.19439	188.63	11	0.062809
P36551;A8K275;B4DSD5;Q53F08	Coproporphyrinogen-III oxidase, mitochondrial	CPOX;CPO;CPX	2	5	5	5	13.9	13.9	13.9	50.151	454	2.75	1	1	10						5	4	3	4.0835e-33	0.09179	0.11939	0.17848	0.17848	47.795	11	0.094252	0.14212	0.20574	0.20574	37.722	10	1.053	1.0471	0.32576	0.32576	36.482	10	0.09179	0.10632	0.083688	0.083688	67.078	5	0.083523
Q5TBT2;Q5TBT1;O94833-2;O94833;O94833-3;Q86T18;Q9HDA7	Dystonin;Bullous pemphigoid antigen 1, isoforms 6/9/10;Trabeculin-beta;Hemidesmosomal plaque protein;Dystonia musculorum protein	DST;RP3-361I14.2-004;RP3-361I14.2-001;BPAG1;DMH;DT;KIAA0728	6	4	3	2	0.4	0.3	0.2	857.45	7545	5		1			3			1	3	1	1	0.014853	0.088841	0.22355	0.27007	0.27007	215.73	2	0.15745	0.42029	0.37924	0.37924	127.32	2	1.7639	2.0169	0.0016194	0.0016194	106.88	2	0.088841	0.22355	0.18347	0.18347	215.73	2	0.15745
P00390-1;P00390;Q03504;P00390-2	Glutathione reductase, mitochondrial	GSR;GLUR;GRD1	3	12	12	12	27.2	27.2	27.2	56.256	522	3.85		2		25					13	4	10	9.5885e-20	0.078998	0.16986	0.22731	0.22731	69.135	21	0.082482	0.16686	0.22806	0.22806	75.814	20	0.86529	0.78777	0.37622	0.37622	29.891	21	0.080718	0.19775	0.16325	0.16325	82.389	10	0.063387
P00367;B3KT18;B4DGN5;B4DMF5;B4DMG8;B4E0N9;Q53GW3;P49448;B2R8G0;Q9BSD0	Glutamate dehydrogenase 1, mitochondrial;Glutamate dehydrogenase 2, mitochondrial	GLUD1;GLUD;GLUD2;GLUDP1	2	1	1	1	2.2	2.2	2.2	61.397	558	5	1	2	1	3	3		3	3	6	4	6	5.6836e-38	0.07737	0.11992	0.17904	0.17904	196.26	16	0.094118	0.10974	0.17264	0.17264	202.36	14	0.746	0.71019	0.3041	0.3041	160.25	9	0.09708	0.14225	0.11638	0.11638	135.19	6	0.099719
P52746;A8MWU9	Zinc finger protein 142;HA4654;Putative uncharacterized protein ZNF142	ZNF142;KIAA0236	2	2	2	2	1.4	1.4	1.4	187.85	1687	4.48	5	4	6	6	5	7	6	3	17	12	13	0.0038787	0.075477	0.22177	0.26877	0.26877	346.28	28	0.12257	0.29988	0.32009	0.32009	271.96	28	0.9961	0.7185	0.31188	0.31188	312.87	17	0.075187	0.13909	0.11358	0.11358	423.57	12	0.20996
Q9BYP9-2;Q9BYP9;Q9BYQ4;Q6ISF6;A8MTY7;B5MDD6;Q9BYQ3;Q9BYQ0;Q9BYP9-1;A8MXZ3;A6NEV9;Q9BYQ2	Keratin-associated protein 9-9;Keratin-associated protein 9.9;Ultrahigh sulfur keratin-associated protein 9.9;Keratin-associated protein 9-5;Keratin-associated protein 9.5;Keratin-associated protein 9-2;Keratin-associated protein 9.2;Ultrahigh sulfur keratin-associated protein 9.2;Putative keratin-associated protein 9-2-like 1;Putative uncharacterized protein ENSP00000377576;Keratin-associated pr…	KRTAP9-9;KAP9.5;KAP9.9;KRTAP9-5;KRTAP9.5;KRTAP9.9;KRTAP9-2;KAP9.2;KRTAP9.2;KRTAP9-3;KAP9.3;KRTAP9.3;KRTAP9-8;KAP9.8;KRTAP9.8;KRTAP9-1;KRTAP9-4;KAP9.4;KRTAP9.4	11	2	2	2	13.8	13.8	13.8	18.276	174	2.71	2	2	2				1			7		1.9765e-05	0.073165	0.057067	0.099508	0.099508		1						0						0						0
Q9NVF7;B4E0H5	F-box only protein 28;cDNA FLJ50331, highly similar to F-box only protein 28	FBXO28;KIAA0483	2	1	1	1	4.9	4.9	4.9	41.149	368	5				1	1	1			2	1		0.016214	0.070598	0.10285	0.15998	0.15998	261.69	3	0.026093	0.022796	0.045656	0.045656	226.25	3	0.66525	0.70202	0.29645	0.29645	163.91	3	0.066485	0.013153	0.0032047	0.0032047	290.85	2	0.026771
Q8WYA1-7;Q8WYA1;Q8WYA1-8;Q8WYA1-6	Aryl hydrocarbon receptor nuclear translocator-like protein 2;Brain and muscle ARNT-like 2;Member of PAS protein 9;Basic-helix-loop-helix-PAS protein MOP9;CYCLE-like factor	ARNTL2;BMAL2;CLIF;MOP9	4	1	1	1	2.6	2.6	2.6	65.465	585	4.69			4	2	2	4	1		2	6	5	0.038005	0.069641	0.011798	0.019706	0.019706	621.42	2	0.086953	0.0012724	0.0011218	0.0011218		1						0	0.010369	0.0001457	9.2791e-09	9.2791e-09		1	0.086953
			1	10	10	1	12	12	1	190.56	1910	6.87				5	2	5	16	18	25	6	15	9.9016e-72	0.065001	0.042047	0.075697	0.075697	192.06	25	0.046313	0.017831	0.035544	0.035544	227.02	17	0.28814	0.22269	0.0032756	0.0032756	150.33	10	0.045113	0.023182	0.0091078	0.0091078	171.97	13	0.046313
B4DGK4	cDNA FLJ53554		1	1	1	1	6.6	6.6	6.6	13.173	122	4.45	4	5	6	7	6	5	5	4	14	13	15	0.016429	0.057777	0.066921	0.11391	0.11391	288.83	19	0.022583	0.016166	0.032059	0.032059	231.01	19	0.20944	0.13035	9.2885e-05	9.2885e-05	231.25	10	0.19823	0.24186	0.19724	0.19724	249.29	7	0.01081
Q99497;B2R4Z1	Protein DJ-1;Oncogene DJ1;Parkinson disease protein 7	PARK7	1	14	14	14	68.3	68.3	68.3	19.891	189	1.93	3	42							15	12	18	2.9366e-18	0.052326	0.29855	0.31908	0.31908	46.434	41	0.068053	0.38304	0.36262	0.36262	41.631	41	1.2187	1.2368	0.13906	0.13906	24.249	40	0.051845	0.3125	0.24618	0.24618	41.18	15	0.058591
P05109;A8K5L3;Q9UCM6	Protein S100-A8;S100 calcium-binding protein A8;Calgranulin-A;Migration inhibitory factor-related protein 8;Cystic fibrosis antigen;Leukocyte L1 complex light chain;Calprotectin L1L subunit;Urinary stone protein band A	S100A8;CAGA;CFAG;MRP8	1	1	1	1	11.8	11.8	11.8	10.834	93	1	3								1	1	1	0.00078797	0.051566	0.10172	0.15866	0.15866	119.28	3	0.12283	0.20365	0.25758	0.25758	184.25	3	0.91216	0.90608	0.48036	0.48036		1	0.057292	0.18206	0.15048	0.15048		1	0.4118
Q07283;A2RRS3;Q16043;Q5D861	Trichohyalin;TCHH protein	TCHH;THH;THL;TRHY	3	2	2	2	1.1	1.1	1.1	253.92	1943	4.2			1	2	2					3	2	0.019034	0.049542	0.093652	0.14902	0.14902	134.46	4	0.035458	0.045389	0.086574	0.086574	254.7	4	0.54439	0.42983	0.071072	0.071072	65.185	4						0
Q9HCY8	Protein S100-A14;S100 calcium-binding protein A14	S100A14;S100A15	1	1	1	1	14.4	14.4	14.4	11.662	104	1	1								1			0.02045	0.047513	0.15098	0.21021	0.21021		1	0.1851	0.58815	0.44108	0.44108		1						0	0.047513	0.15098	0.12407	0.12407		1	0.1851
Q8IUC1;A1L4I8;Q3LI55	Keratin-associated protein 11-1;High sulfur keratin-associated protein 11.1	KRTAP11-1;KAP11.1;KRTAP11.1	1	2	2	2	15.3	15.3	15.3	17.085	163	1.33	2	1								3		0.0074651	0.044087	0.086965	0.14072	0.14072	120.17	2	0.15228	0.25246	0.2915	0.2915		1						0						0
Q9UPN3-2;Q9UPN3;Q9UPN3-1;Q9UPN3-4;B1ALC4;B1ANR3;B1AP66;Q96PK2;B1ALC5;B1ALC6;B1ANR6;B4DNC4;Q6IPG6;Q6ZQZ4;B1ALC7;B1ANR8;B1ANQ7;Q32Q32;Q8WXX9;Q96IQ1	Microtubule-actin cross-linking factor 1, isoforms 1/2/3/5;Actin cross-linking family protein 7;Macrophin-1;Trabeculin-alpha;620 kDa actin-binding protein;ABP620;Microtubule-actin cross-linking factor 1, isoform 4;Microtubule-actin crosslinking factor 1	MACF1;ABP620;ACF7;KIAA0465;KIAA1251;RP11-69E11.1-010;RP11-69E11.1-011;RP11-69E11.1-007	10	3	2	2	0.5	0.3	0.3	620.41	5430	4.25	1			2	5				3	1	4	0.00082396	0.043493	0.016237	0.028538	0.028538	103.75	3	0.10673	0.013942	0.027334	0.027334	109.01	3	0.89072	0.64105	0.23963	0.23963	19.452	2	0.020563	0.016237	0.0047928	0.0047928		1	0.016631
Q58F21-2;Q58F21;A6NF68;Q05DQ4;Q58F21-1	Bromodomain testis-specific protein;RING3-like protein;Cancer/testis antigen 9	BRDT	3	1	1	1	0.6	0.6	0.6	109.52	960	4.47	2		3	3	3		3	1	5	5	5	0.0021041	0.041039	0.074418	0.1243	0.1243	159.82	4	0.0044305	0.014078	0.027626	0.027626	163.17	3						0	0.045244	0.086799	0.065361	0.065361	100.06	2	0.013099
Q86YZ3;Q5DT20;Q5U1F4;Q5W8V9	Hornerin	HRNR;S100A18	2	10	1	1	13.8	0.8	0.8	282.39	2850	7.5							3	3	4	1	1	4.0141e-20	0.038673	0.084955	0.13817	0.13817	149.74	5	0.037799	0.07448	0.12977	0.12977	35.209	2						0	0.049717	0.11456	0.091326	0.091326	157.48	4	0.037799
Q9BYR6;Q6NTD4	Keratin-associated protein 3-3;Keratin-associated protein 3.3;High sulfur keratin-associated protein 3.3	KRTAP3-3;KAP3.3;KRTAP3.3	1	1	1	1	17.3	17.3	17.3	10.365	98	1	1									1		0.013728	0.035675	0.044279	0.079392	0.079392		1	0.019108	0.024196	0.04843	0.04843		1						0						0
B4DI41;B4DXJ5;Q9UIS9-1;Q9UIS9;A8K654;Q9UIS9-2;Q9UIS9-5;Q9UIS9-3;Q9UIS9-7;Q9UIS9-8;Q9UIS9-6;Q9UIS9-4;B4DUR3;Q59EP6	cDNA FLJ55972, highly similar to Methyl-CpG-binding domain protein 1;Methyl-CpG-binding domain protein 1;Methyl-CpG-binding protein MBD1;Protein containing methyl-CpG-binding domain 1;CXXC-type zinc finger protein 3;Methyl-CpG binding domain protein 1 isoform PCM1 variant	MBD1;CXXC3;PCM1	12	2	2	2	5	5	5	72.397	656	4.73	2	1	2	2	2	1	3	2	4	5	6	0.0017209	0.011877	0.015979	0.028026	0.028026	67.376	3	66.13	78.065	9.8922e-06	9.8922e-06	66.086	3	3083.4	3185.2	1.366e-210	1.366e-210	147.54	3	0.013553	0.014439	0.0038379	0.0038379		1	75.851
A6NMJ7;Q8IZW8	Tensin-4;C-terminal tensin-like protein	TNS4;CTEN;PP14434	3	1	1	1	1.1	1.1	1.1	76.763	715	3		3				1			1	2	1	0.016429	0.0054182	7.0886e-05	2.3681e-06	2.3681e-06		1	15.954	0.14446	0.20795	0.20795		1	1.5479	1.1	0.26147	0.26147		1						0
Q8NAT2-1;Q8NAT2;Q8NAT2-3	Tudor domain-containing protein 5	TDRD5	2	2	2	2	1.8	1.8	1.8	116.04	1035	5			1	1	1	1	1		2	3		0.0028644	0.0038431	4.9295e-05	9.9296e-07	9.9296e-07		1	0.025766	0.0002324	5.6319e-05	5.6319e-05		1						0						0
Q9Y623;P11055;Q5GJ67	Myosin-4;Myosin heavy chain 4;Myosin heavy chain 2b;Myosin heavy chain IIb;Myosin heavy chain, skeletal muscle, fetal;Myosin-3;Myosin heavy chain 3;Myosin heavy chain, fast skeletal muscle, embryonic;Muscle embryonic myosin heavy chain;SMHCE	MYH4;MYH3	3	2	1	1	1.3	0.7	0.7	223.01	1939	8								3	1	1	1	3.2837e-12						0						0						0						0
P31944;A9UFC0;B2CIS9	Caspase-14;Caspase-14 subunit p19;Caspase-14 subunit p10	CASP14	1	1	1	1	4.5	4.5	4.5	27.679	242	1	2									1	1	0.0289						0						0						0						0
Q9H853	Putative tubulin-like protein alpha-4B;Alpha-tubulin 4B	TUBA4B;TUBA4	1	2	1	1	14.1	8.3	8.3	27.551	241	6						2				1	1	7.3615e-09						0						0						0						0
Q9NVP2;B4DXU6	Histone chaperone ASF1B;Anti-silencing function protein 1 homolog B;CCG1-interacting factor A-II	ASF1B	1	2	1	1	11.4	7.4	7.4	22.433	202	1	1									1		0.0010619						0						0						0						0
Q5C9Z4	Nucleolar MIF4G domain-containing protein 1;SGD1 homolog	NOM1;C7orf3	1	1	1	1	1.2	1.2	1.2	96.256	860	6						2					2	0.007626						0						0						0						0
Q7Z736-1;Q7Z736;Q7Z736-2;Q7Z736-3;B3KU98;Q7Z736-4	Pleckstrin homology domain-containing family H member 3	PLEKHH3	4	2	2	2	4.5	4.5	4.5	85.325	793	6				2		1		2	2	2	1	0.014233						0						0						0						0
A3KMH1-1;A3KMH1;A3KMH1-3	Uncharacterized protein KIAA0564	KIAA0564	2	1	1	1	0.9	0.9	0.9	214.82	1905	7							1		1			7.5349e-08						0						0						0						0
Q5VUA4-1;Q5VUA4;B5MDM0;Q5VUA4-2	Zinc finger protein 318;Endocrine regulatory protein;Putative uncharacterized protein ZNF318	ZNF318;HRIHFB2436	3	1	1	1	0.3	0.3	0.3	251.11	2279	3			1							1		0.013823						0						0						0						0
Q9Y6H8	Gap junction alpha-3 protein;Connexin-46	GJA3	1	1	1	1	2.3	2.3	2.3	47.428	435	5					1						1	0.056802						0						0						0						0
Q8TBF8	Protein FAM81A	FAM81A	1	1	1	1	1.9	1.9	1.9	42.391	368	2		3							2	1		0.0075841						0						0						0						0
P05089-2;P05089;P05089-1;P05089-3	Arginase-1;Type I arginase;Liver-type arginase	ARG1	3	2	2	2	4.5	4.5	4.5	35.664	330	2.33	1		2						3			0.0052112						0						0						0						0
Q86UW9-1;Q86UW9;Q4FEB2;Q4FEB4;Q4ZH49;Q6XM88;Q86UW9-2;B4DDK4;Q6P2H0;Q6XM87;Q75MM6	Protein deltex-2;RING finger protein 58	DTX2;KIAA1528;RNF58	2	1	1	1	1.8	1.8	1.8	67.246	622	4.35	6	5	4	4	4	5	5	4	12	12	13	0.0289						0						0						0						0
B4DI54;B4DXY3;Q53FA3;P34931;B0UXW8;B2RCQ9;A6NNF5	cDNA FLJ56386, highly similar to Heat shock 70 kDa protein 1L;cDNA FLJ56517, highly similar to Heat shock 70 kDa protein 1L;Heat shock 70 kDa protein 1L;Heat shock 70 kDa protein 1-like;Heat shock 70 kDa protein 1-Hom;HSP70-Hom;Putative uncharacterized protein ENSP00000364804	HSPA1L;DAAP-21F2.9-001	4	12	1	1	21.3	2.1	2.1	77.561	705	4.75				1	3				1	1	2	8.3272e-74						0						0						0						0
Q12955;Q5VXD5;B4DIL1;Q6ZT73;B1AQT0;B3KW60;Q5CZH9;Q7Z3G4;Q13484;Q5JSX5;A8KA62;B1AQT2;Q8NAK2;Q9H0P5;B1AQT1;Q59G01	Ankyrin-3;Ankyrin-G;cDNA FLJ58990, highly similar to Ankyrin-3;Ankyrin 3, node of Ranvier (Ankyrin G);cDNA FLJ35042 fis, clone OCBBF2017489, highly similar to Homo sapiens ankyrin 3, node of Ranvier (ankyrin G) (ANK3), transcript variant 2, mRNA;Ankyrin G119;cDNA FLJ78657, highly similar to Homo sapiens ankyrin 3, node of Ranvier (ankyrin G) (ANK3), transcript variant 2, mRNA;Ankyrin 3, node of R…	ANK3;RP11-369L1.2-009;hCG_1812776;RP11-369L1.2-003	7	1	1	1	0.3	0.3	0.3	480.4	4377	6						3			1	1	1	0.053953						0						0						0						0
Q96KR7-2;Q96KR7;B1AN68;Q96KR7-3;B1AN69	Phosphatase and actin regulator 3;Scaffold-associated PP1-inhibiting protein	PHACTR3;C20orf101;SCAPIN1	2	1	1	1	1.5	1.5	1.5	58.524	518	6						1					1	0.068778						0						0						0						0
A0FGR8-1;A0FGR8;A6NJB3;A0FGR8-2;A4D229;A0FGR8-4;A0FGR8-3;A0FGR8-5;A6NFV7	Extended synaptotagmin-2;Chr2Syt;Protein FAM62B;Putative uncharacterized protein FAM62B	FAM62B;ESYT2;KIAA1228	7	1	1	1	0.9	0.9	0.9	102.36	921	6						1			1			0.016429						0						0						0						0
B3KQ35	cDNA FLJ32728 fis, clone TESTI2001049, highly similar to Zinc finger protein 565		1	1	1	1	1.5	1.5	1.5	62.444	539	3			2						1	1		0.05909						0						0						0						0
P13533;O60661;Q9UQV1	Myosin-6;Myosin heavy chain 6;Myosin heavy chain, cardiac muscle alpha isoform	MYH6;MYHCA	1	1	1	1	1	1	1	223.73	1939	3			1						1			0.0094282						0						0						0						0
A2VCL2	Coiled-coil domain-containing protein C6orf185	C6orf185	1	1	1	1	2.8	2.8	2.8	44.853	387	4.44	2	1	3	3	3		1	3	5	7	4	0.0048681						0						0						0						0
B1AHH1	X-box binding protein 1	XBP1;CTA-292E10.5-003	1	1	1	1	6.6	6.6	6.6	24.023	211	4				1					1			0.02616						0						0						0						0
[truncated: 63 more columns]
